# Supplementary material for: The transcriptome profile of human trisomy 21 blood cells
Source: Hum Genomics. 2021 May 1;15:25. doi: 10.1186/s40246-021-00325-4 (PMC8088681; doi:10.1186/s40246-021-00325-4)
Supplement: Supplementary file 7 — Additional file 7: Supplementary Table 6. Primer pairs used for TRAM map experimental validation by Real-Time RT-PCR. [file 40246_2021_325_MOESM7_ESM.xlsx]

## Sheet: Foglio1
"The transcriptome profile of human trisomy 21 blood cells" Francesca Antonaros, Rossella Zenatelli, Giulia Guerri, Matteo Bertelli, Chiara Locatelli, Beatrice Vione, Francesca Catapano, Alice Gori, Lorenza Vitale, Maria Chiara Pelleri, Giuseppe Ramacieri, Guido Cocchi, Pierluigi Strippoli, Maria Caracausi, Allison Piovesan
Supplementary Table 6. Primer pairs used for TRAM map experimental validation by Real-Time RT-PCR.
Gene symbol	Gene name	RefSeq RNA GenBank accession No.	Primer pair sequence (5' and 3')	RT-PCR product size (base pair)
B2M	Beta-2-microglobulin	NM_004048	ctactctctctttctggcctgg cccagacacatagcaattcagg	114
DHFR	Dihydrofolate reductase	NM_000791	agaagacctggttctccattcc aactgccaccaactatccagac	195
DYRK1A	Dual specificity tyrosine phosphorylation regulated kinase 1A	NM_001396	attcagagtcgcttttatcggtc ggtcaagaatatgagcaggtgg	196
ETS2	Proto-oncogene 2, transcription factor	NM_001256295	acctttgatgggtccctgtttg caaaggcaattcacagttggcg	120
GAPDH	Glyceraldehyde-3-phosphate dehydrogenase	NM_001289746	caacgaccactttgtcaagc ctgtgaggaggggagattca	214
GART	phosphoribosylglycinamide formyltransferase, phosphoribosylglycinamide synthetase, phosphoribosylaminoimidazole synthetase	NM_175085.3	gagtgcagacttccctgctttg ccatcagtgaaacacagacacga	204
HCST	Hematopoietic cell signal transducer	NM_014266	ctgcctggcatgttgatgtag ggctgcagctcagacgactc	228
LRP5	LDL receptor related protein 5	NM_002335	cttcccgcacgagtatgtcag agctcatcatggactttccgc	116
MX1	MX dynamin like GTPase 1	NM_001144925	gaacgaagataagtggagaggc tgattagctcatgactgattccc	143
NACC2	NACC family member 2	NM_144653	tatgcagtgcaagagaagcctg tgcacacaggtggcagttcatc	225
NDUFA4	NDUFA4 mitochondrial complex associated	NM_002489	aacaaactgggtcccaatgatc ttgtgcggatgtggcttctgg	151
NPTX1	Neuronal pentraxin 1	NM_002522	gggcaaactttgcaatcgctc tctcctcggtgtcgttcctg	193
NRGN	Neurogranin	NM_001126181	cagcggagactaggccagaag gtcacaaacacggcagggaag	105
NUAK1	NUAK family kinase 1	NM_014840	tcaatgggagaccttaccgag tactctccgctgctgatttg	139
PRDX2	Peroxiredoxin 2	NM_005809	gtgaagctgtcggactacaaag gaactgagagtccaccgagac	161
RYR2	Ryanodine receptor 2	NM_001035	gaaacagaacacacaggacagg gctggtcttcatactgtttccg	109
SERPINF1	Serpin family F member 1	NM_002615	ggctgtctccaacttcggcta cggtgaatgatggattctgttcg	150
SLC19A1	Solute carrier family 19 member 1	NM_194255	gtgcacatcctgtggaacga gtgtgcgccagaaggaagac	206
SOD1	Superoxide dismutase 1	NM_000454	tagcgagttatggcgacgaag ggtacagcctgctgtattatctc	186
TSPEAR	Thrombospondin type laminin G domain and EAR repeats	NM_144991	tggagatgcaagtccagaatg ctgttcaccgagaaggtacg	196
TUBA1B	Tubulin alpha 1b	NM_006082	cctcgactcttagcttgtcgg aggcagtagagctcccagcag	159
YKT6	YKT6 v-SNARE homolog	NM_006555	tcttgcaggtgtggtcattgc gcctgcactttagtcatggga	210
Forward primer (top); Reverse primer (bottom) (for each gene).
