# Supplementary material for: The transcriptome profile of human trisomy 21 blood cells
Source: Hum Genomics. 2021 May 1;15:25. doi: 10.1186/s40246-021-00325-4 (PMC8088681; doi:10.1186/s40246-021-00325-4)
Supplement: Supplementary file 8 — Additional file 8: Supplementary Table 7. A) Samples selected for RNA sequencing. B) Samples selected for Real-Time RT-PCR analyses on a larger cohort of samples to validate some Hsa21 genes over-expressed with the RNA-Seq. DS: Down syndrome; n: normal control. [file 40246_2021_325_MOESM8_ESM.xlsx]

## Sheet: Sheet1
"The transcriptome profile of human trisomy 21 blood cells" Francesca Antonaros, Rossella Zenatelli, Giulia Guerri, Matteo Bertelli, Chiara Locatelli, Beatrice Vione, Francesca Catapano, Alice Gori, Lorenza Vitale, Maria Chiara Pelleri, Giuseppe Ramacieri, Guido Cocchi, Pierluigi Strippoli, Maria Caracausi, Allison Piovesan
Supplementary Table 7. A) Samples selected for RNA sequencing. B) Samples selected for Real-Time RT-PCR analyses on a larger cohort of samples to validate some Hsa21 genes over-expressed with the RNA-Seq. DS: Down syndrome; n: normal control.
A
Sample ID	Diagnosis	Sex	Age
A1	DS	M	11.98			DS mean age	11.52
A2	DS	M	11.02			DS standard deviation age	0.543323
A3	DS	F	11.08
A4	DS	F	12
B1	n	M	<18.0			n mean age	7.86
B2	n	F	<18.0			n standard deviation age	4.33
B3	n	F	<18.0
B4	n	M	<18.0
B
Sample ID	Diagnosis	Sex	Age
A5	DS		11.01			DS mean age	11.0733
A6	DS		11.05			DS standard deviation age	0.57441
A7	DS		10.27
A8	DS		11
A9	DS		12.07
A10	DS		11.04
B5	n		<18.0			DS mean age	7.78
B6	n		<18.0			DS standard deviation age	2.33
B7	n		<18.0
B8	n		<18.0
B9	n		<18.0
B10	n		<18.0
According to the anonymisation procedure estabilished for nucleic acid analyses of healthy control subjects, first the mean age and the standard deviation among the euploid samples was annotated and then only the age range was registered. RNA samples were signaled as follows: serial number, n= control subject; > or <18 = minor or major than 18 years old; F=female or M=male.
