# Supplementary material for: The transcriptome profile of human trisomy 21 blood cells
Source: Hum Genomics. 2021 May 1;15:25. doi: 10.1186/s40246-021-00325-4 (PMC8088681; doi:10.1186/s40246-021-00325-4)
Supplement: Supplementary file 9 — Additional file 9: Supplementary Table 8. Real-Time RT-PCR experiments performed on 6 subjects with Down syndrome (A5; A6; A7; A8; A9; A10) and 6 normal controls (B5; B6; B7; B8; B9; B10). The tables on the left report the mean of cycles (Cq mean) for the five genes selected and for the reference gene (GAPDH), the difference of Cq means among the gene and GAPDH gene (∆Cq) and finally the relative expression values of the gene vs GAPDH gene obtained through the 2-∆Ct method (2-∆Ct) for each subject. The presence of strong outliers in the expression values of each gene is reported in red in tables on the left. The following is reported in the tables on the right: mean gene expression values (Mean); standard deviation (S.D.); and ratio between DS and N mean gene expression values (Ratio DS/N) after the exclusion of strong outliers. [file 40246_2021_325_MOESM9_ESM.xlsx]

## Sheet: Foglio 1
"The transcriptome profile of human trisomy 21 blood cells" Francesca Antonaros, Rossella Zenatelli, Giulia Guerri, Matteo Bertelli, Chiara Locatelli, Beatrice Vione, Francesca Catapano, Alice Gori, Lorenza Vitale, Maria Chiara Pelleri, Giuseppe Ramacieri, Guido Cocchi, Pierluigi Strippoli, Maria Caracausi, Allison Piovesan
Supplementary Table 8. Real-Time RT-PCR experiments performed on 6 subjects with Down syndrome (A5; A6; A7; A8; A9; A10) and 6 normal controls (B5; B6; B7; B8; B9; B10). The tables on the left report the mean of cycles (Cq mean) for the five genes selected and for the reference gene (GAPDH), the difference of Cq means among the gene and GAPDH gene (∆Cq) and finally the relative expression values …
Subjects	IFIT1	GAPDH	IFIT1			IFIT1
	Cq mean	Cq mean	∆Cq	2-∆Ct		DS Subjects	2-∆Ct	N Subjects	2-∆Ct
A5	27.27	21.23	6.04	0.0151977		A5	0.0151977	B5	0.0122591
A6	27.45	21.77	5.68	0.0195052		A6	0.0195052	B6	0.0330318
A7	26.78	20.92	5.86	0.0172173		A7	0.0172173	B7	0.0113592
A8	26.95	21.08	5.87	0.0170983		A8	0.0170983	B9	0.0245183
A9	27.71	21.34	6.37	0.0120904		A9	0.0120904	B10	0.00891222
A10	26.03	21.83	4.2	0.0544094
B5	27.16	20.81	6.35	0.0122591		Mean	0.0162218		0.0180161
B6	25.88	20.96	4.92	0.0330318		S.D.	0.00176272		0.0104001
B7	26.97	20.51	6.46	0.0113592		Ratio DS/N	0.900403
B8	22.35	19.83	2.52	0.174343
B9	26.27	20.92	5.35	0.0245183
B10	27.34	20.53	6.81	0.00891222
Subjects	SLC19A1	GAPDH	SLC19A1			SLC19A1
	Cq mean	Cq mean	∆Cq	2-∆Ct		DS Subjects	2-∆Ct	N Subjects	2-∆Ct
A5	25.07	21.27	3.8	0.0717936		A5	0.0717936	B5	0.0228763
A6	25.6	21.78	3.82	0.0708052		A6	0.0708052	B6	0.0321286
A7	24.76	20.8	3.96	0.0642571		A7	0.0642571	B7	0.0379436
A8	24.91	21.11	3.8	0.0717936		A8	0.0717936	B8	0.0454366
A9	27	21.39	5.61	0.0204749		A9	0.0204749	B9	0.0177013
A10	26.69	21.86	4.83	0.0351581		A10	0.0351581	B10	0.00961832
B5	26.21	20.76	5.45	0.0228763
B6	25.99	21.03	4.96	0.0321286		Mean	0.0557138		0.0276175
B7	25.26	20.54	4.72	0.0379436		S.D.	0.0222808		0.0133363
B8	24.38	19.92	4.46	0.0454366		Ratio DS/N	2.01734
B9	26.95	21.13	5.82	0.0177013
B10	27.33	20.63	6.7	0.00961832
Subjects	TSPEAR	GAPDH	TSPEAR			TSPEAR
	Cq mean	Cq mean	∆Cq	2-∆Ct		DS Subjects	2-∆Ct	N Subjects	2-∆Ct
A5	30.59	20.65	9.94	0.00101803		A5	0.00101803	B5	0.000124635
A6	30.38	21.13	9.25	0.00164238		A6	0.00164238	B6	0.000155586
A7	31.84	20.69	11.15	0.000440064		A7	0.000440064	B8	2.02741e-05
A8	30.76	21.06	9.7	0.00120229		A8	0.00120229	B9	0.000124635
A9	33.64	21.34	12.3	0.000198304		A9	0.000198304	B10	5.69478e-05
A10	31.81	21.63	10.18	0.000862015		A10	0.000862015
B5	33.68	20.71	12.97	0.000124635
B6	33.59	20.94	12.65	0.000155586		Mean	0.000893847		9.64157e-05
B7	31.12	20.42	10.7	0.000601145		S.D.	0.000521837		5.57877e-05
B8	35.63	20.04	15.59	2.02741e-05		Ratio DS/N	9.27076
B9	33.96	20.99	12.97	0.000124635
B10	34.73	20.63	14.1	5.69478e-05
Subjects	MX1	GAPDH	MX1			MX1
	Cq mean	Cq mean	∆Cq	2-∆Ct		DS Subjects	2-∆Ct	N Subjects	2-∆Ct
A5	25.86	21.51	4.35	0.0490365		A5	0.0490365	B5	0.0225614
A6	26.91	22.45	4.46	0.0454366		A6	0.0454366	B6	0.060371
A7	25.6	21.02	4.58	0.0418102		A7	0.0418102	B7	0.0169802
A8	24.88	21.1	3.78	0.0727958		A8	0.0727958	B9	0.0211969
A9	25.36	21.25	4.11	0.0579118		A9	0.0579118	B10	0.0138882
A10	25.65	21.77	3.88	0.0679209		A10	0.0679209
B5	26.29	20.82	5.47	0.0225614
B6	24.9	20.85	4.05	0.060371		Mean	0.0558187		0.0269996
B7	26.24	20.36	5.88	0.0169802		S.D.	0.0125626		0.0189692
B8	22.19	19.85	2.34	0.19751		Ratio DS/N	2.06739
B9	26.63	21.07	5.56	0.0211969
B10	26.93	20.76	6.17	0.0138882
Subjects	GART	GAPDH	GART			GART
	Cq mean	Cq mean	∆Cq	2-∆Ct		DS Subjects	2-∆Ct	N Subjects	2-∆Ct
A5	26.83	20.63	6.2	0.0136024		A5	0.0136024	B5	0.00734002
A6	27.73	21.52	6.21	0.0135084		A6	0.0135084	B7	0.00592077
A7	26.89	20.58	6.31	0.0126038		A7	0.0126038	B8	0.00529924
A8	26.9	21.18	5.72	0.0189718		A8	0.0189718	B9	0.00410046
A9	26.96	21.21	5.75	0.0185814		A9	0.0185814	B10	0.00467765
A10	27.72	21.62	6.1	0.0145786		A10	0.0145786
B5	27.57	20.48	7.09	0.00734002
B6	26.96	20.59	6.37	0.0120904		Mean	0.0153077		0.00546763
B7	27.59	20.19	7.4	0.00592077		S.D.	0.00276155		0.00124828
B8	27.07	19.51	7.56	0.00529924		Ratio DS/N	2.7997
B9	28.55	20.62	7.93	0.00410046
B10	28.28	20.54	7.74	0.00467765
