# Supplementary material for: The transcriptome profile of human trisomy 21 blood cells
Source: Hum Genomics. 2021 May 1;15:25. doi: 10.1186/s40246-021-00325-4 (PMC8088681; doi:10.1186/s40246-021-00325-4)
Supplement: Supplementary file 10 — Additional file 10: Supplementary Table 9. Results of functional enrichment analysis, performed by ToppFun from the ToppGene Suite Gene Ontology tool, of over-expressed genes (with expression ratios ≥1.30) in the trisomy 21 (T21) vs normal control (N) differential transcriptome map. The GO codes are ordered for the number of the column "hit count in query list". [file 40246_2021_325_MOESM10_ESM.xlsx]

## Sheet: 1.30 results
"The transcriptome profile of human trisomy 21 blood cells" Francesca Antonaros, Rossella Zenatelli, Giulia Guerri, Matteo Bertelli, Chiara Locatelli, Beatrice Vione, Francesca Catapano, Alice Gori, Lorenza Vitale, Maria Chiara Pelleri, Giuseppe Ramacieri, Guido Cocchi, Pierluigi Strippoli, Maria Caracausi, Allison Piovesan
Supplementary Table 9. Results of functional enrichment analysis, performed by ToppFun from the ToppGene Suite Gene Ontology tool, of over-expressed genes (with expression ratios ≥1.30) in the trisomy 21 (T21) vs normal control (N) differential transcriptome map. The GO codes are ordered for the number of the column "hit count in query list". FDR B&H: False Discovery Rate Benjamini and Hochberg F…
Category	ID	Name	Source	p-value	q-value Bonferroni	q-value FDR B&H	q-value FDR B&Y	Hit Count in Query List	Hit Count in Genome	Hit in Query List
GO: Biological Process	GO:0016050	vesicle organization		4.512e-55	5.465e-51	6.832e-52	6.817e-51	713	1784	ABCA1,AOC1,CLTCL1,ABR,ACAA1,ACHE,ACP3,APOOL,ACTN4,ACTN1,DYSF,ADAM8,ADAM10,ADM,CCR2,ADORA2A,ADORA2B,ESYT2,ADRA2A,ADRB2,GRK2,GRK3,AP2A1,AGL,HYAL3,AIF1,NCEH1,LRRC7,TAGLN2,ALDH3B1,EXOC3L2,STX7,ALDOA,ALDOC,ALOX5,ALOX15,AMPD3,ANPEP,ANXA1,ANXA2,ANXA3,ANXA5,APAF1,KCNAB2,APLP2,DGKD,PPFIA3,APOL1,APP,AP3B1,DEGS1,AREG,PDXK,ARF1,GPR107,SCARF1,RHOG,ARRB1,ARRB2,ASAH1,ASGR1,ASGR2,LAMTOR3,NUMB,RAP2C,STX11,STX10,M…
GO: Biological Process	GO:0046903	secretion		2.669e-41	3.233e-37	1.197e-38	1.195e-37	687	1834	ABAT,ABCA1,AOC1,ABR,ACAA1,ACHE,ACP3,APOOL,CARD16,ACTN4,ACTN1,ACVR2A,DYSF,ADAM8,ADAM10,FAM3D,ADM,CCR2,ADORA1,ADORA2A,ADORA2B,ADRA2A,ADRB1,ADRB2,GRK2,AGL,HYAL3,AIF1,LRRC7,TAGLN2,ALDH3B1,EXOC3L2,ALDOA,ALDOC,LTBP4,ALOX5,AMPD3,ANG,ANPEP,ANXA1,ANXA2,PPFIA4,ANXA3,ANXA4,ANXA5,APAF1,KCNAB2,APLP2,PPFIA3,APP,AQP9,DEGS1,KMO,PDXK,ARF1,ARG2,RHOG,ARRB1,KLF7,ASAH1,PDE8B,AACS,NCOA1,LAMTOR3,SOCS1,IRS2,RAP2C,STX11,…
GO: Biological Process	GO:0140352	export from cell		3.059e-43	3.705e-39	1.425e-40	1.422e-39	662	1730	ABAT,ABCA1,AOC1,ABR,ACAA1,ACHE,ACP3,APOOL,CARD16,ACTN4,ACTN1,ACVR2A,DYSF,ADAM8,ADAM10,FAM3D,ADM,CCR2,ADORA1,ADORA2A,ADORA2B,ADRA2A,ADRB1,ADRB2,GRK2,AGL,HYAL3,AIF1,LRRC7,TAGLN2,ALDH3B1,EXOC3L2,ALDOA,ALDOC,LTBP4,ALOX5,AMPD3,ANG,ANPEP,ANXA1,ANXA2,PPFIA4,ANXA3,ANXA4,ANXA5,APAF1,KCNAB2,APLP2,PPFIA3,APP,DEGS1,KMO,PDXK,ARF1,ARG2,RHOG,ARRB1,KLF7,ASAH1,PDE8B,AACS,LAMTOR3,SOCS1,IRS2,RAP2C,STX11,ATP2B1,HYAL…
GO: Biological Process	GO:0032940	secretion by cell		4.654e-45	5.638e-41	2.255e-42	2.25e-41	653	1682	ABAT,ABCA1,AOC1,ABR,ACAA1,ACHE,ACP3,APOOL,CARD16,ACTN4,ACTN1,ACVR2A,DYSF,ADAM8,ADAM10,FAM3D,ADM,CCR2,ADORA1,ADORA2A,ADORA2B,ADRA2A,ADRB1,ADRB2,GRK2,AGL,HYAL3,AIF1,LRRC7,TAGLN2,ALDH3B1,EXOC3L2,ALDOA,ALDOC,LTBP4,ALOX5,AMPD3,ANG,ANPEP,ANXA1,ANXA2,PPFIA4,ANXA3,ANXA4,ANXA5,APAF1,KCNAB2,APLP2,PPFIA3,APP,DEGS1,KMO,PDXK,ARF1,ARG2,RHOG,ARRB1,KLF7,ASAH1,PDE8B,AACS,LAMTOR3,SOCS1,IRS2,RAP2C,STX11,HYAL2,DGAT1…
GO: Biological Process	GO:0001775	cell activation		2.831e-58	3.429e-54	1.143e-54	1.141e-53	651	1558	ABAT,AOC1,ABR,ACAA1,AKAP17A,ACP3,ACTN1,ACVRL1,DYSF,ADAM8,ADAM10,CCR2,FZD8,ADORA2A,ADORA2B,ADRA2A,ADRB2,AGL,AHR,AIF1,AKT1,LRRC7,ALDH3B1,ALDOA,ALDOC,PREX1,ALOX12,ALOX5,NCK2,AMPD3,SH3RF1,ANPEP,ANXA1,ANXA2,ANXA3,APAF1,KCNAB2,DGKE,DGKD,CST7,APP,LMO4,AP3B1,FAS,DEGS1,PDXK,ARG2,RHOG,ARRB1,ARRB2,ASAH1,LAMTOR3,SOCS1,IRS2,RAP2C,STX11,HYAL2,DGAT1,ATP6V0A1,TNFSF14,TNFSF13,DOCK11,ADAM9,TICAM1,B2M,RIPK2,SIGLEC5…
GO: Cellular Component	GO:0098805	whole membrane		2.283e-36	3.42e-33	3.42e-33	2.698e-32	645	1760	SEH1L,KIF18A,ABCA1,ABCA3,LZTR1,CLTCL1,ACOX1,ACP2,ACP3,ABHD6,ACTN1,SNX21,DYSF,ADAM8,ADAM10,ADCY3,SNN,ADRB2,GRK2,GRK3,AP2A1,HYAL3,SORCS2,OSBPL11,ABCD1,ALDH3B1,ALDH3A2,STX7,ANPEP,FGD2,ANXA1,ANXA2,ANXA3,BMF,KCNAB2,APLP2,APP,AP3B1,FAS,DEGS1,KMO,AREG,ARF1,SCARF1,RHOB,ZFYVE28,RHOG,ARRB1,LAMTOR3,RAP2C,STX10,ATP2B1,MARCO,HYAL2,DGAT1,ABCC3,ATP6V1A,TRADD,ATP6V1B2,SNX3,ATP6V0A1,TICAM1,B2M,CD164,RAB11A,NAPA,S…
GO: Biological Process	GO:0006952	defense response		1.1e-26	1.332e-22	4.593e-24	4.584e-23	639	1849	SEH1L,ABR,TMIGD3,ACVR1,ADAM8,ADAR,ADARB1,ADCY7,ADM,CCR2,ADORA1,ADORA2A,ADORA2B,ADORA3,PARP4,ADRA2A,ADRB2,HYAL3,AIF1,AKT1,ABCD1,ALOX5,ALOX5AP,ALOX15,SEMA7A,ANXA1,ANXA3,AOAH,IKBKG,IFITM1,CST7,APOL1,APP,PIAS1,ARG2,ARRB2,PLA2G4C,PDE8B,OASL,AOC3,SOCS1,STX11,MARCO,HYAL2,TRADD,ADAM15,TICAM1,B2M,LRSAM1,PELI3,RIPK2,TNFRSF11A,BCL6,IL18RAP,IL18R1,CEACAM1,BMP2,BMP6,IER3,BST1,BST2,VNN1,SPHK1,BTK,C1QA,C1R,C2,C…
GO: Biological Process	GO:0002682	regulation of immune system process		5.223e-28	6.327e-24	2.26e-25	2.255e-24	623	1775	ABR,ACVR1B,ACVR2A,DYSF,ADAM8,ADAM10,ADAR,ADCY7,CCR2,ADORA1,ADORA2A,ADORA2B,JAG1,AHR,AIF1,AKT1,STX7,ALOX15,NCK2,CUL4A,SH3RF1,SEMA7A,ANXA1,IKBKG,IFITM1,CST7,APP,AP3B1,FAS,PIAS1,ARG2,ARNT,ARRB2,AOC3,SOCS1,IRS2,MARCO,TNFSF14,TNFSF13,TICAM1,B2M,PELI3,RIPK2,TNFRSF18,BCL6,IL18RAP,IL18R1,CEACAM1,ZFP36L1,BST1,BST2,VNN1,SPHK1,BTK,EIF2B3,C1QA,C1R,C2,C3,C3AR1,C5AR1,AP3D1,CACNA1F,CACNB3,CACNB4,PGLYRP1,CALR,CA…
GO: Biological Process	GO:0019220	regulation of phosphate metabolic process		3.478e-14	4.213e-10	6.482e-12	6.468e-11	620	1994	SEH1L,ACVR1,ACVR1B,ACVR2A,ACVRL1,LMTK3,ADAM8,ADAR,ADARB1,ADCY3,ADCY7,ADCY9,FZD1,FZD8,ADORA1,ADORA2A,ADORA2B,HEG1,ADRA2A,ADRB2,KIDINS220,GRK2,GRK3,OSBPL8,AHR,AIF1,AK4,AKT1,TAOK1,ABCD1,BCAR3,STK24,ALOX15,NCK2,ADCY4,ANG,SH3RF1,SEMA7A,FGD2,ANXA2,IKBKG,ELP1,APLP2,DGKE,DGKD,CAMK1,APP,LMO4,FAS,AREG,ARF1,ZFYVE28,ARNT,ARRB1,ARRB2,FAM72A,LAMTOR3,SOCS1,ATF3,IRS2,EIF3A,EIF4G3,RAP2C,PEA15,SH3RF3,MARCO,HYAL2,P…
GO: Biological Process	GO:0051174	regulation of phosphorus metabolic process		3.876e-14	4.695e-10	7.114e-12	7.099e-11	620	1995	SEH1L,ACVR1,ACVR1B,ACVR2A,ACVRL1,LMTK3,ADAM8,ADAR,ADARB1,ADCY3,ADCY7,ADCY9,FZD1,FZD8,ADORA1,ADORA2A,ADORA2B,HEG1,ADRA2A,ADRB2,KIDINS220,GRK2,GRK3,OSBPL8,AHR,AIF1,AK4,AKT1,TAOK1,ABCD1,BCAR3,STK24,ALOX15,NCK2,ADCY4,ANG,SH3RF1,SEMA7A,FGD2,ANXA2,IKBKG,ELP1,APLP2,DGKE,DGKD,CAMK1,APP,LMO4,FAS,AREG,ARF1,ZFYVE28,ARNT,ARRB1,ARRB2,FAM72A,LAMTOR3,SOCS1,ATF3,IRS2,EIF3A,EIF4G3,RAP2C,PEA15,SH3RF3,MARCO,HYAL2,P…
GO: Biological Process	GO:0048870	cell motility		3.71e-16	4.493e-12	8.641e-14	8.623e-13	614	1932	ABR,APCDD1,ABHD6,TMIGD3,ACTN4,ACVR1,ACVR1B,ACVRL1,DYSF,ADAM8,ADAM10,ADARB1,PLEKHG5,ADCY3,CCR2,ADORA1,ADORA2B,ADORA3,ADRA2A,JAG1,OSBPL8,AIF1,AKT1,ALDOA,PREX1,STK24,RSPH9,ALOX12,MRTFA,NCK2,ANG,SH3RF1,SEMA7A,ANXA1,ANXA3,ANXA5,APBB2,ELP1,IFITM1,ZSWIM6,APP,LMO4,SHTN1,FAS,RHOB,RHOC,RHOG,ARHGAP4,ARRB2,AOC3,NUMB,IRS2,RAP2C,HYAL2,PHACTR1,STARD13,TRADD,TNFSF14,TNFSF12,ADAM15,ADAM9,RAB11A,BBS1,TNFRSF18,TNFR…
GO: Biological Process	GO:0051674	localization of cell		3.71e-16	4.493e-12	8.641e-14	8.623e-13	614	1932	ABR,APCDD1,ABHD6,TMIGD3,ACTN4,ACVR1,ACVR1B,ACVRL1,DYSF,ADAM8,ADAM10,ADARB1,PLEKHG5,ADCY3,CCR2,ADORA1,ADORA2B,ADORA3,ADRA2A,JAG1,OSBPL8,AIF1,AKT1,ALDOA,PREX1,STK24,RSPH9,ALOX12,MRTFA,NCK2,ANG,SH3RF1,SEMA7A,ANXA1,ANXA3,ANXA5,APBB2,ELP1,IFITM1,ZSWIM6,APP,LMO4,SHTN1,FAS,RHOB,RHOC,RHOG,ARHGAP4,ARRB2,AOC3,NUMB,IRS2,RAP2C,HYAL2,PHACTR1,STARD13,TRADD,TNFSF14,TNFSF12,ADAM15,ADAM9,RAB11A,BBS1,TNFRSF18,TNFR…
GO: Biological Process	GO:0010941	regulation of cell death		5.951e-13	7.209e-09	8.685e-11	8.667e-10	606	1969	KCNH8,ABR,CARD16,ACTN4,ACTN1,ACVR1,ADAM8,ADAM10,ADAR,PLEKHG5,ACOX2,FZD1,ADM,ADORA1,ADORA2A,ADRB1,ADRB2,GRK2,AHR,AIF1,AKT1,ALDH2,PREX1,ALOX12,MRTFA,NSMAF,NCK2,KLF11,SH3RF1,FGD2,ANXA1,ANXA4,ANXA5,BMF,APAF1,APBB2,IKBKG,FAS,PIAS1,DEGS1,KMO,PDXK,PRKRA,ARG2,RHOB,ARRB1,ARRB2,FAM72A,MARK4,AKR1C3,NCOA1,ATF3,IRS2,PEA15,HYAL2,OMA1,TRADD,TNFSF14,TNFSF12,TNFSF10,PELI3,RIPK2,TNFRSF18,BCL2A1,BCL2L2,TNFRSF10D,TN…
GO: Molecular Function	GO:0016772	transferase activity, transferring phosphorus-containing groups		3.295e-14	1.02e-10	2.55e-11	2.197e-10	599	1859	SEH1L,AK9,ACVR1,ACVR1B,ACVR2A,ACVRL1,LMTK3,ADAM8,ADAR,ADARB1,ADCY3,ADCY7,ADCY9,FZD8,ADORA1,ADORA2A,ADORA2B,PARP4,HEG1,ADRA2A,ADRB2,KIDINS220,GRK2,GRK3,ALPK3,OSBPL8,AK4,AKT1,TAOK1,ALDOA,ALDOC,LTBP4,STK24,CTU1,NCK2,ADCY4,ANG,FGD2,IKBKG,CDKL4,ELP1,APLP2,DGKE,DGKD,CAMK1,APP,LMO4,PDXK,MKNK1,ZFYVE28,ARNT,ARRB1,ARRB2,FAM72A,MARK4,OASL,LAMTOR3,SOCS1,POLD4,IRS2,RAP2C,PEA15,HYAL2,ADAM9,RIPK2,FPGT,TNFRSF11A…
GO: Molecular Function	GO:0042802	identical protein binding		7.207e-08	0.000223	1.836e-05	0.0001582	595	1997	ABAT,AOC1,ACADM,APCDD1,ACHE,ACOX1,ACP3,MIF4GD,CARD16,ACTN4,ACTN1,ACVR1,ADAM10,ADARB1,ACOX2,FZD1,CCR2,ADORA2A,ESYT2,ADRA2A,ADRB2,AHR,AKT1,ALCAM,ABCD1,ALDH2,ALDH3A2,ALDOA,ALOX5AP,ANG,ANXA1,ANXA2,PPFIBP2,ANXA4,ZBTB4,APAF1,IKBKG,APLP2,DGKD,CST7,APP,FAS,BHLHE40,PDXK,ARF1,PRKRA,ARHGAP4,ARNT,ARRB2,RDH16,ASGR1,AOC3,ATF1,ALDH4A1,ATF3,ATP2A1,KCTD12,TRADD,EED,TNFSF14,TNFSF10,TICAM1,B2M,STAC3,RIPK2,BCL2A1,BC…
GO: Biological Process	GO:0045321	leukocyte activation		1.423e-57	1.723e-53	4.308e-54	4.299e-53	594	1385	AOC1,ABR,ACAA1,AKAP17A,ACP3,DYSF,ADAM8,ADAM10,CCR2,FZD8,ADORA2A,ADORA2B,AGL,AHR,AIF1,AKT1,LRRC7,ALDH3B1,ALDOA,ALDOC,PREX1,ALOX5,NCK2,AMPD3,SH3RF1,ANPEP,ANXA1,ANXA2,ANXA3,APAF1,KCNAB2,CST7,APP,AP3B1,FAS,DEGS1,PDXK,ARG2,RHOG,ASAH1,LAMTOR3,SOCS1,IRS2,RAP2C,STX11,HYAL2,DGAT1,ATP6V0A1,TNFSF14,TNFSF13,DOCK11,ADAM9,TICAM1,B2M,RIPK2,SIGLEC5,TNFRSF18,BCL6,CREG1,IL18RAP,IL18R1,CEACAM1,IQGAP1,ZFP36L1,BST1,B…
GO: Biological Process	GO:0009967	positive regulation of signal transduction		1.003e-17	1.215e-13	2.7e-15	2.695e-14	592	1823	SEH1L,ABAT,ACP3,CARD16,ACTN4,ACVR1,ACVR1B,ACVR2A,ACVRL1,ADAM8,PLEKHG5,MYORG,CCR2,FZD8,ADORA1,ADORA2A,ADORA2B,ADRA2A,ADRB1,ADRB2,KIDINS220,GRK2,JAG1,OSBPL8,AKT1,TAOK1,ALOX15,NCK2,GPR65,SH3RF1,SEMA7A,FGD2,BMF,APAF1,IKBKG,APP,FAS,AREG,PRKRA,RHOC,RHOG,ARHGAP4,ARNT,ARRB1,ARRB2,AKR1C3,LAMTOR3,SOCS1,ATF3,IRS2,PEA15,SH3RF3,MARCO,HYAL2,TRADD,TNFSF14,TNFSF12,TNFSF10,ADAM9,TICAM1,PELI3,RIPK2,TNFRSF18,RGS9,T…
GO: Biological Process	GO:1901700	response to oxygen-containing compound		2.95e-16	3.573e-12	7.293e-14	7.278e-13	589	1839	KIF18A,NRIP1,ABAT,ABCA1,AOC1,ABR,CARD16,ADCY3,ADCY7,ADCY9,ADM,ADRA2A,ADRB2,GRK2,JAG1,OSBPL8,AHR,AIF1,AKT1,STK24,ALPL,KLF11,ADCY4,SORBS2,ANXA1,ANXA5,ATP6V1E2,GRAMD1A,APP,AQP9,KMO,AREG,RHOB,ARRB1,ARRB2,KLF7,PDE8B,ASPH,AACS,AKR1C3,NCOA1,LAMTOR3,SOCS1,IRS2,ATP2A1,ATP2B1,HYAL2,ATP6V1A,ATP6V1B2,ATP6V0A1,TNFSF10,AVPR1A,ADAM15,ADAM9,TICAM1,RIPK2,RGS9,BCL2L2,TNFRSF11A,IL18RAP,CEACAM1,IQGAP1,SOCS2,CFLAR,BM…
GO: Biological Process	GO:0002252	immune effector process		7.376e-62	8.934e-58	7.355e-58	7.34e-57	587	1332	AOC1,ABR,ACAA1,ACP3,DYSF,ADAM8,ADAM10,ADAR,ADARB1,CCR2,ADORA2B,AGL,JAG1,LRRC7,ALDH3B1,STX7,ALDOA,ALDOC,ALOX5,AMPD3,ANPEP,SEMA7A,ANXA1,ANXA2,ANXA3,APAF1,KCNAB2,IFITM1,APP,FAS,DEGS1,PDXK,RHOG,ARRB2,ASAH1,OASL,LAMTOR3,RAP2C,STX11,HYAL2,DGAT1,ATP6V0A1,TNFSF13,DOCK11,TICAM1,B2M,RIPK2,SIGLEC5,BCL6,CREG1,IL18RAP,IL18R1,CEACAM1,IQGAP1,BST1,BST2,VNN1,BTK,C1QA,C1R,C2,C3,C3AR1,C5AR1,MGAM,STBD1,PGLYRP1,MAP3K…
GO: Biological Process	GO:0042127	regulation of cell population proliferation		2.108e-10	2.553e-06	1.798e-08	1.794e-07	577	1921	TMIGD3,ACVRL1,DYSF,ADAM10,ADARB1,CNOT6,ADM,CCR2,ADORA1,ADORA2A,ADORA2B,ADORA3,ADRA2A,ADRB2,GRK2,JAG1,AHR,AIF1,AKT1,ALOX12,NCK2,CUL4A,KLF11,ANG,SH3RF1,ANXA1,ANXA2,IFITM1,TRIM71,APP,FAS,PIAS1,AREG,PRKRA,ARG2,RHOG,ARNT,ARRB1,ASCL2,MARK4,ASPH,AKR1C3,POLD4,ATF3,IRS2,TNFSF13,TNFSF12,AVPR1A,TICAM1,B2M,CD164,RIPK2,TNFRSF11A,BCL6,CEACAM1,NRP2,NRP1,CFLAR,BMP2,KSR1,BMP6,TSC22D1,BMPR1A,BMPR2,ALDH1A2,BOK,BRCA…
GO: Biological Process	GO:0051247	positive regulation of protein metabolic process		1.498e-11	1.815e-07	1.565e-09	1.561e-08	574	1882	MIF4GD,JDP2,ACVR1,ACVR1B,ACVR2A,ACVRL1,ADAM8,ADCY3,ADCY7,ADCY9,FZD1,CCR2,FZD8,ADORA1,ADORA2A,ADORA2B,ADRA2A,ADRB2,KIDINS220,GRK2,GRK3,HECW2,OSBPL8,AIF1,AKT1,TAOK1,ARRDC3,BCAR3,STK24,ALOX12,ALOX15,NCK2,CUL4A,ADCY4,ANG,SH3RF1,SEMA7A,FGD2,ANXA2,APAF1,IKBKG,DGKE,DGKD,CAMK1,APP,FAS,PIAS1,AREG,ARNT,ARRB1,ARRB2,ASPH,LAMTOR3,SOCS1,EIF4G3,RAP2C,PEA15,SH3RF3,MARCO,TRADD,EED,TNFSF12,TNFSF10,ADAM9,TICAM1,RIP…
GO: Molecular Function	GO:0032553	ribonucleotide binding		2.208e-06	0.006833	0.0003254	0.002803	569	1947	KIF18A,ABCA1,ABCA3,ACADM,ACADS,ACADVL,SMC1A,AK9,ACVR1,ACVR1B,ACVR2A,ACVRL1,LMTK3,ADCY3,ADCY7,ADCY9,GRK2,GRK3,ADSS2,ALPK3,AK4,AKT1,TAOK1,ABCD1,STK24,DHX16,ADCY4,SMARCA5,APAF1,FIGNL2,NUDT2,CDKL4,ELP1,DGKE,DGKD,CAMK1,PDXK,ARF1,ARF3,MKNK1,RHOB,RHOC,RHOG,ARL3,RTCA,MARK4,OASL,AACS,DDX3Y,RAP2C,ATP2A1,ATP2B1,AFG1L,ABCC3,ATP6V1A,ATP6V1B2,RAB11A,RIPK2,FPGT,MLKL,KSR1,BMPR1A,BMPR2,STK19,SPHK1,BTK,MPPED2,ATP8…
GO: Molecular Function	GO:0017076	purine nucleotide binding		2.901e-06	0.00898	0.0003592	0.003094	569	1951	KIF18A,ABCA1,ABCA3,ACADM,ACADS,ACADVL,SMC1A,AK9,ACVR1,ACVR1B,ACVR2A,ACVRL1,LMTK3,ADCY3,ADCY7,ADCY9,GRK2,GRK3,ADSS2,ALPK3,AK4,AKT1,TAOK1,ABCD1,STK24,DHX16,ADCY4,SMARCA5,APAF1,FIGNL2,NUDT2,CDKL4,ELP1,DGKE,DGKD,CAMK1,PDXK,ARF1,ARF3,MKNK1,RHOB,RHOC,RHOG,ARL3,RTCA,MARK4,OASL,AACS,DDX3Y,RAP2C,ATP2A1,ATP2B1,AFG1L,ABCC3,ATP6V1A,ATP6V1B2,RAB11A,RIPK2,FPGT,MLKL,KSR1,BMPR1A,BMPR2,STK19,SPHK1,BTK,MPPED2,ATP8…
GO: Biological Process	GO:0030030	cell projection organization		3.437e-13	4.163e-09	5.478e-11	5.467e-10	569	1827	ACHE,ADAM10,ADARB1,FZD1,ADM,ADORA2A,TBC1D32,KIDINS220,AP2A1,HECW2,TBC1D14,AIF1,CC2D2A,AKT1,TAOK1,LRRC7,ALCAM,ABCD1,CEP126,PREX1,STK24,RSPH9,MRTFA,NCK2,SEMA7A,FGD2,ZSWIM5,APAF1,APBB2,GAS7,CAMK1,ZSWIM6,APP,SHTN1,FAS,AREG,ARF1,SCARF1,RHOG,ARHGAP4,ARL3,KLF7,HAUS1,MARK4,NUMB,ATF1,IRS2,RAP2C,PHACTR1,SNX3,DOCK11,B2M,RAB11A,BBS1,IQGAP1,NRP2,NRP1,CFLAR,BMPR2,BOK,DST,BSG,SPHK1,KLF5,TSPO,CACNA1F,CAPG,CASP1,…
GO: Biological Process	GO:0016477	cell migration		2.248e-16	2.723e-12	5.672e-14	5.66e-13	567	1757	ABR,APCDD1,ABHD6,TMIGD3,ACTN4,ACVR1,ACVR1B,ACVRL1,DYSF,ADAM8,ADAM10,ADARB1,PLEKHG5,CCR2,ADORA1,ADORA2B,ADORA3,ADRA2A,JAG1,OSBPL8,AIF1,AKT1,ALDOA,PREX1,STK24,ALOX12,MRTFA,NCK2,ANG,SH3RF1,SEMA7A,ANXA1,ANXA3,APBB2,ELP1,IFITM1,ZSWIM6,APP,LMO4,SHTN1,FAS,RHOB,RHOC,RHOG,ARHGAP4,ARRB2,AOC3,NUMB,IRS2,RAP2C,HYAL2,PHACTR1,STARD13,TRADD,TNFSF14,TNFSF12,ADAM15,ADAM9,RAB11A,BBS1,TNFRSF18,TNFRSF11A,TNFRSF10D,TN…
GO: Biological Process	GO:0048585	negative regulation of response to stimulus		1.288e-08	0.000156	7.155e-07	7.14e-06	566	1927	ABAT,LZTR1,ABR,APCDD1,CARD16,ACVR1,ADAR,ADCY3,ADCY7,ADCY9,FZD1,ADM,CCR2,ADORA1,ADORA2A,HEG1,ADRA2A,ADRB2,BEND6,GRK2,GRK3,JAG1,AIF1,AKT1,ABCD1,ARRDC3,ALOX12,ALOX15,MRTFA,NCK2,ADCY4,RNF169,SH3RF1,SEMA7A,ANXA1,ANXA2,ANXA5,AOAH,BMF,IKBKG,RNF213,CST7,FAS,AREG,ARG2,ZFYVE28,ARRB1,ARRB2,KLF7,PDE8B,FAM72A,NUMB,SOCS1,ATF3,EIF3A,PEA15,MARCO,HYAL2,TRADD,TNFSF10,TICAM1,PELI3,RGS9,BCL2A1,BCL2L2,TNFRSF10B,BCL6,…
GO: Biological Process	GO:0042325	regulation of phosphorylation		1.003e-14	1.215e-10	1.96e-12	1.956e-11	565	1781	SEH1L,ACVR1,ACVR1B,ACVR2A,ACVRL1,ADAM8,ADAR,ADARB1,ADCY3,ADCY7,ADCY9,FZD1,FZD8,ADORA1,ADORA2A,ADORA2B,HEG1,ADRA2A,ADRB2,KIDINS220,GRK2,GRK3,OSBPL8,AIF1,AK4,AKT1,TAOK1,ABCD1,BCAR3,STK24,ALOX15,NCK2,ADCY4,ANG,SH3RF1,SEMA7A,FGD2,ANXA2,IKBKG,ELP1,APLP2,DGKE,DGKD,CAMK1,APP,LMO4,FAS,AREG,ZFYVE28,ARNT,ARRB1,ARRB2,FAM72A,LAMTOR3,SOCS1,ATF3,IRS2,EIF3A,EIF4G3,RAP2C,PEA15,SH3RF3,MARCO,HYAL2,PHACTR1,ADAM9,RI…
GO: Molecular Function	GO:0032555	purine ribonucleotide binding		2.48e-06	0.007676	0.0003469	0.002989	564	1930	KIF18A,ABCA1,ABCA3,ACADM,ACADS,ACADVL,SMC1A,AK9,ACVR1,ACVR1B,ACVR2A,ACVRL1,LMTK3,ADCY3,ADCY7,ADCY9,GRK2,GRK3,ADSS2,ALPK3,AK4,AKT1,TAOK1,ABCD1,STK24,DHX16,ADCY4,SMARCA5,APAF1,FIGNL2,NUDT2,CDKL4,ELP1,DGKE,DGKD,CAMK1,PDXK,ARF1,ARF3,MKNK1,RHOB,RHOC,RHOG,ARL3,RTCA,MARK4,OASL,AACS,DDX3Y,RAP2C,ATP2A1,ATP2B1,AFG1L,ABCC3,ATP6V1A,ATP6V1B2,RAB11A,RIPK2,FPGT,MLKL,KSR1,BMPR1A,BMPR2,STK19,SPHK1,BTK,MPPED2,ATP8…
GO: Biological Process	GO:0009607	response to biotic stimulus		1.097e-22	1.329e-18	4.288e-20	4.279e-19	561	1633	SEH1L,ABCA1,ABR,SMC1A,CARD16,ADAM8,ADAR,ADARB1,ADM,HYAL3,AIF1,AKT1,ALPL,ANXA1,ANXA3,APAF1,IKBKG,IFITM1,APOL1,APP,PIAS1,KMO,ARF1,PRKRA,ARG2,ARRB2,OASL,SOCS1,STX11,MARCO,HYAL2,SNX3,ADAM15,ADAM9,TICAM1,B2M,LRSAM1,PELI3,RIPK2,TNFRSF11A,IL18RAP,CEACAM1,CFLAR,BMP2,BMP6,IER3,BST2,VNN1,BTK,TSPO,C1QA,C1R,C2,C3,C5AR1,KYNU,CA3,PGLYRP1,CAMK2G,TRIM41,CAPG,CAPN2,MAP3K14,CAPZA2,CASP1,CASP3,CASP4,CASP8,CXCL16,CA…
GO: Biological Process	GO:0120036	plasma membrane bounded cell projection organization		2.013e-13	2.439e-09	3.295e-11	3.289e-10	560	1789	ACHE,ADAM10,ADARB1,FZD1,ADM,ADORA2A,TBC1D32,KIDINS220,AP2A1,HECW2,TBC1D14,AIF1,CC2D2A,AKT1,TAOK1,LRRC7,ALCAM,ABCD1,CEP126,PREX1,STK24,RSPH9,MRTFA,NCK2,SEMA7A,FGD2,ZSWIM5,APAF1,APBB2,GAS7,CAMK1,ZSWIM6,APP,SHTN1,FAS,AREG,ARF1,SCARF1,RHOG,ARHGAP4,ARL3,KLF7,HAUS1,MARK4,NUMB,ATF1,IRS2,RAP2C,PHACTR1,SNX3,DOCK11,B2M,RAB11A,BBS1,IQGAP1,NRP2,NRP1,CFLAR,BMPR2,BOK,DST,BSG,SPHK1,KLF5,TSPO,CACNA1F,CASP1,CASP3…
GO: Biological Process	GO:0043067	regulation of programmed cell death		2.156e-12	2.612e-08	2.665e-10	2.66e-09	560	1811	KCNH8,ABR,CARD16,ACTN4,ACTN1,ACVR1,ADAM8,ADAM10,ADAR,PLEKHG5,ADM,ADORA1,ADORA2A,ADRB1,ADRB2,GRK2,AIF1,AKT1,ALDH2,PREX1,ALOX12,MRTFA,NSMAF,NCK2,KLF11,SH3RF1,FGD2,ANXA1,ANXA4,ANXA5,BMF,APAF1,APBB2,IKBKG,FAS,PIAS1,DEGS1,PDXK,PRKRA,ARG2,RHOB,ARRB1,ARRB2,FAM72A,MARK4,AKR1C3,NCOA1,ATF3,IRS2,PEA15,HYAL2,OMA1,TRADD,TNFSF14,TNFSF12,TNFSF10,PELI3,RIPK2,TNFRSF18,BCL2A1,BCL2L2,TNFRSF10D,TNFRSF10C,TNFRSF10B,B…
GO: Biological Process	GO:0051707	response to other organism		1.637e-22	1.983e-18	6.196e-20	6.183e-19	552	1604	SEH1L,ABCA1,ABR,CARD16,ADAM8,ADAR,ADARB1,ADM,HYAL3,AIF1,AKT1,ALPL,ANXA1,ANXA3,IKBKG,IFITM1,APOL1,APP,PIAS1,KMO,ARF1,PRKRA,ARG2,ARRB2,OASL,SOCS1,STX11,MARCO,HYAL2,SNX3,ADAM15,ADAM9,TICAM1,B2M,LRSAM1,PELI3,RIPK2,TNFRSF11A,IL18RAP,CEACAM1,CFLAR,BMP2,BMP6,IER3,BST2,VNN1,BTK,TSPO,C1QA,C1R,C2,C3,C5AR1,KYNU,CA3,PGLYRP1,CAMK2G,TRIM41,CAPG,CAPN2,MAP3K14,CAPZA2,CASP1,CASP3,CASP4,CASP8,CXCL16,CAV1,PSTPIP1,N…
GO: Biological Process	GO:0043207	response to external biotic stimulus		2.249e-22	2.724e-18	8.011e-20	7.994e-19	552	1606	SEH1L,ABCA1,ABR,CARD16,ADAM8,ADAR,ADARB1,ADM,HYAL3,AIF1,AKT1,ALPL,ANXA1,ANXA3,IKBKG,IFITM1,APOL1,APP,PIAS1,KMO,ARF1,PRKRA,ARG2,ARRB2,OASL,SOCS1,STX11,MARCO,HYAL2,SNX3,ADAM15,ADAM9,TICAM1,B2M,LRSAM1,PELI3,RIPK2,TNFRSF11A,IL18RAP,CEACAM1,CFLAR,BMP2,BMP6,IER3,BST2,VNN1,BTK,TSPO,C1QA,C1R,C2,C3,C5AR1,KYNU,CA3,PGLYRP1,CAMK2G,TRIM41,CAPG,CAPN2,MAP3K14,CAPZA2,CASP1,CASP3,CASP4,CASP8,CXCL16,CAV1,PSTPIP1,N…
GO: Biological Process	GO:0022008	neurogenesis		6.62e-09	8.019e-05	4.009e-07	4.001e-06	552	1866	APCDD1,ACHE,ADAM10,ADARB1,FZD1,ADM,CCR2,FZD8,ADORA2A,KIDINS220,BEND6,GRK2,AP2A1,HECW2,JAG1,AKT1,LRRC7,ALCAM,PREX1,STK24,MRTFA,NCK2,SH3RF1,SEMA7A,ZSWIM5,ANXA1,APBB2,GAS7,CAMK1,ZSWIM6,APP,LMO4,SHTN1,FAS,BHLHE40,AREG,ARF1,METTL14,SCARF1,ARHGAP4,ARL3,KLF7,ASCL2,NCOA1,NUMB,ZFHX3,ATF1,IRS2,PHACTR1,SNX3,B2M,RAB11A,BBS1,NAPA,BCL6,IQGAP1,NRP2,NRP1,SOCS2,CFLAR,BMP2,BMP6,BMPR1A,BMPR2,ALDH1A2,BNIP2,BOK,DST,P…
GO: Biological Process	GO:0042981	regulation of apoptotic process		1.667e-11	2.019e-07	1.711e-09	1.708e-08	546	1779	KCNH8,ABR,CARD16,ACTN4,ACTN1,ACVR1,ADAM8,ADAM10,ADAR,PLEKHG5,ADM,ADORA1,ADORA2A,ADRB1,ADRB2,GRK2,AIF1,AKT1,ALDH2,PREX1,ALOX12,MRTFA,NSMAF,NCK2,KLF11,SH3RF1,FGD2,ANXA1,ANXA4,ANXA5,BMF,APAF1,APBB2,IKBKG,FAS,PIAS1,DEGS1,PDXK,PRKRA,ARG2,RHOB,ARRB1,ARRB2,FAM72A,AKR1C3,NCOA1,ATF3,IRS2,PEA15,HYAL2,OMA1,TRADD,TNFSF14,TNFSF12,TNFSF10,PELI3,RIPK2,TNFRSF18,BCL2A1,BCL2L2,TNFRSF10D,TNFRSF10C,TNFRSF10B,BCL6,NR…
GO: Biological Process	GO:0006811	ion transport		3.558e-05	0.4309	0.0008336	0.008318	544	1956	ABAT,ABCA1,ABCA3,KCNH8,SLC24A3,ACTN4,DYSF,SLC25A25,CCR2,ADORA1,ADORA2A,ADRA2A,ADRB1,ADRB2,SLC24A4,HECW2,OSBPL5,OSBPL8,AHR,AK4,AKT1,LRRC7,ABCD1,STX7,ALOX5,STIM2,CALHM5,DPP10,ANXA1,ANXA2,PPFIA4,ANXA3,ANXA5,ATP6V1E2,KCNAB2,PPFIA3,APOL1,APP,AP3B1,AQP9,KMO,ANO8,ARF1,ARG2,ARRB2,ASPH,NCOA1,IRS2,ATP2A1,ATP2B1,AFG1L,ATP5F1E,ABCC3,ATP5PF,ATP6V1A,ATP6V1B2,SNX3,ATP6V0A1,ATP5PO,AVPR1A,B2M,STAC3,RGS9,SLC25A26,…
GO: Molecular Function	GO:0098772	molecular function regulator		7.538e-05	0.2333	0.00432	0.03722	543	1905	ABR,CARD16,PLEKHG5,FAM3D,ADM,PLEKHG1,ADPRH,ADRB1,ADRB2,KIDINS220,ARHGAP31,JAG1,TBC1D14,AKT1,TAOK1,BCAR3,SIPA1L2,ARHGAP20,STX7,DOCK6,PREX1,ALOX5AP,NSMAF,STIM2,DPP10,SEMA7A,FGD2,ANXA1,ANXA2,ANXA3,ANXA4,ANXA5,APAF1,KCNAB2,IKBKG,ELP1,APLP2,CST7,APP,AREG,ARF1,PRKRA,ARHGAP4,ARRB1,LAMTOR3,SOCS1,RGPD6,LYNX1,HYAL2,PHACTR1,STARD13,TNFSF14,TNFSF13,TNFSF12,TNFSF10,DOCK11,RGS9,TNFRSF10B,DPM2,IQGAP1,NRP1,SOCS2…
GO: Cellular Component	GO:0005794	Golgi apparatus		1.724e-18	2.582e-15	2.152e-16	1.697e-15	542	1643	ABCA1,LZTR1,CLTCL1,ACHE,ACO1,ACP3,LMTK3,DYSF,ADAM10,ADCY3,FZD8,ADORA2A,AP2A1,TBC1D14,OSBPL11,STK24,SH3RF1,FGD2,CST7,APP,AP3B1,AREG,ARF1,GPR107,ARF3,ARHGAP4,ARL3,ARRB1,PSMG1,AOC3,STX11,STX10,HYAL2,B4GALT3,B3GALNT1,B3GALT2,ATP6V0A1,ADAM19,B2M,RAB11A,NAPA,BCL6,BMP1,BOK,ST3GAL5,BSG,BST2,KLF5,AP1S2,AP1G2,BAIAP3,AP3D1,TMEM50B,CA4,ATP8B3,PLOD3,CALR,CALU,CAPN2,CAT,CAV1,CBFA2T3,CBL,SART1,CD1E,CD14,CD33,SC…
GO: Molecular Function	GO:0016301	kinase activity		2.246e-15	6.951e-12	3.475e-12	2.994e-11	538	1621	SEH1L,AK9,ACVR1,ACVR1B,ACVR2A,ACVRL1,LMTK3,ADAM8,ADAR,ADARB1,ADCY3,ADCY7,ADCY9,FZD8,ADORA1,ADORA2A,ADORA2B,HEG1,ADRA2A,ADRB2,KIDINS220,GRK2,GRK3,ALPK3,OSBPL8,AK4,AKT1,TAOK1,ALDOA,ALDOC,LTBP4,STK24,NCK2,ADCY4,ANG,FGD2,IKBKG,CDKL4,ELP1,APLP2,DGKE,DGKD,CAMK1,APP,LMO4,PDXK,MKNK1,ZFYVE28,ARNT,ARRB1,ARRB2,FAM72A,MARK4,LAMTOR3,SOCS1,IRS2,RAP2C,PEA15,HYAL2,ADAM9,RIPK2,TNFRSF11A,TNFRSF10B,CEACAM1,IQGAP1,N…
GO: Molecular Function	GO:0005102	signaling receptor binding		8.907e-07	0.002757	0.0001585	0.001366	537	1815	NRIP1,ABCA1,ACTN4,ACTN1,ACVR2A,ARID1A,ADAM8,ADAM10,FAM3D,FZD1,ADM,CCR2,FZD8,ADORA1,ADORA2A,ADRA2A,ADRB1,ADRB2,GRK2,GRK3,AP2A1,JAG1,AHR,LRRC7,ALCAM,ARRDC3,LTBP4,NSMAF,ANG,SEMA7A,ANXA1,ANXA2,ANXA5,IKBKG,APP,PIAS1,AREG,ARNT,ARRB1,ARRB2,ASAH1,OASL,NCOA1,SOCS1,IRS2,EIF3A,LYNX1,MARCO,HYAL2,TRADD,TNFSF14,TNFSF13,TNFSF12,TNFSF10,AVPR1A,ADAM15,ADAM9,B2M,RIPK2,BBS1,NRP1,SOCS2,CFLAR,BMP1,BMP2,BMP6,BMP8B,BOK…
GO: Molecular Function	GO:0035639	purine ribonucleoside triphosphate binding		7.207e-06	0.02231	0.0007436	0.006406	536	1841	KIF18A,ABCA1,ABCA3,SMC1A,AK9,ACVR1,ACVR1B,ACVR2A,ACVRL1,LMTK3,ADCY3,ADCY7,ADCY9,GRK2,GRK3,ADSS2,ALPK3,AK4,AKT1,TAOK1,ABCD1,STK24,DHX16,ADCY4,SMARCA5,APAF1,FIGNL2,NUDT2,CDKL4,ELP1,DGKE,DGKD,CAMK1,PDXK,ARF1,ARF3,MKNK1,RHOB,RHOC,RHOG,ARL3,RTCA,MARK4,OASL,AACS,DDX3Y,RAP2C,ATP2A1,ATP2B1,AFG1L,ABCC3,ATP6V1A,ATP6V1B2,RAB11A,RIPK2,FPGT,MLKL,KSR1,BMPR1A,BMPR2,STK19,SPHK1,BTK,ATP8B3,RPS6KA4,NUDT16,CAMK2G,M…
GO: Biological Process	GO:0032270	positive regulation of cellular protein metabolic process		7.748e-10	9.385e-06	5.793e-08	5.781e-07	534	1774	MIF4GD,JDP2,ACVR1,ACVR1B,ACVR2A,ACVRL1,ADAM8,ADCY3,ADCY7,ADCY9,FZD1,FZD8,ADORA1,ADORA2A,ADORA2B,ADRA2A,ADRB2,KIDINS220,GRK3,OSBPL8,AIF1,AKT1,TAOK1,ARRDC3,BCAR3,STK24,ALOX12,ALOX15,NCK2,ADCY4,ANG,SH3RF1,SEMA7A,FGD2,ANXA2,APAF1,IKBKG,DGKE,DGKD,CAMK1,APP,FAS,PIAS1,AREG,ARNT,ARRB1,ARRB2,ASPH,LAMTOR3,SOCS1,EIF4G3,RAP2C,PEA15,SH3RF3,MARCO,TRADD,EED,TNFSF10,ADAM9,TICAM1,RIPK2,TNFRSF18,TNFRSF11A,TNFRSF10…
GO: Biological Process	GO:0043085	positive regulation of catalytic activity		2.618e-17	3.171e-13	6.894e-15	6.879e-14	531	1611	ABR,ADAM8,ADCY3,ADCY7,ADCY9,FZD8,ADORA1,ADORA2A,ADORA2B,ADPRH,ADRA2A,ADRB1,ADRB2,KIDINS220,ARHGAP31,TBC1D14,OSBPL8,AKT1,TAOK1,ARRDC3,SIPA1L2,ARHGAP20,PREX1,STK24,ALOX12,ALOX5,ALOX5AP,NSMAF,ADCY4,ANG,GPR65,FGD2,APAF1,IKBKG,DGKE,DGKD,CAMK1,APP,LMO4,FAS,ARF1,PRKRA,RHOC,RHOG,ARHGAP4,ARRB1,ARRB2,ASPH,LAMTOR3,SOCS1,RGPD6,RAP2C,PEA15,STARD13,TRADD,TNFSF10,AVPR1A,DOCK11,ADAM9,RIPK2,NAPA,RGS9,TNFRSF11A,TN…
GO: Biological Process	GO:0009719	response to endogenous stimulus		3.962e-07	0.004799	1.643e-05	0.000164	530	1834	KIF18A,NRIP1,ABCA1,ABCA3,AOC1,SMC1A,ACVR1,ACVR1B,ACVR2A,ACVRL1,ARID1A,ADCY3,ADCY7,ADCY9,FZD1,ADM,ADRA2A,ADRB2,KIDINS220,GRK2,AGL,CGN,OSBPL8,AHR,AIF1,AKT1,LTBP4,ALPL,PAQR7,KLF11,ADCY4,SORBS2,ANG,ANXA1,ANXA2,ANXA3,ANXA5,ATP6V1E2,APAF1,TRIM71,APP,FAS,PIAS1,AQP9,AREG,ARRB2,AACS,AKR1C3,NCOA1,LAMTOR3,SOCS1,ZFHX3,IRS2,ATP2A1,ATP2B1,HYAL2,ATP6V1A,ATP6V1B2,ATP6V0A1,TNFSF10,AVPR1A,ADAM9,TICAM1,RIPK2,RGS9,B…
GO: Biological Process	GO:0001932	regulation of protein phosphorylation		1.097e-15	1.329e-11	2.331e-13	2.326e-12	527	1625	ACVR1,ACVR1B,ACVR2A,ACVRL1,ADAM8,ADAR,ADARB1,ADCY3,ADCY7,ADCY9,FZD1,FZD8,ADORA1,ADORA2A,ADORA2B,HEG1,ADRA2A,ADRB2,KIDINS220,GRK2,GRK3,OSBPL8,AIF1,AKT1,TAOK1,BCAR3,STK24,ALOX15,NCK2,ADCY4,ANG,SH3RF1,SEMA7A,FGD2,ANXA2,IKBKG,ELP1,APLP2,DGKE,DGKD,CAMK1,APP,FAS,AREG,ZFYVE28,ARRB1,ARRB2,FAM72A,LAMTOR3,SOCS1,ATF3,EIF3A,EIF4G3,RAP2C,PEA15,SH3RF3,MARCO,HYAL2,ADAM9,RIPK2,TNFRSF18,TNFRSF11A,TNFRSF10B,CEACAM…
GO: Biological Process	GO:0080134	regulation of response to stress		4.262e-13	5.163e-09	6.705e-11	6.691e-10	526	1671	SEH1L,ABAT,ABR,ADAM8,ADAR,ADCY7,ACOX2,FZD1,CCR2,FZD8,ADORA1,ADORA2A,ADORA2B,ADRA2A,ADRB2,AKT1,TAOK1,ABCD1,STK24,ALOX12,ALOX5AP,NCK2,CUL4A,RNF169,SH3RF1,SEMA7A,FGD2,ANXA1,ANXA2,ANXA5,AOAH,FIGNL2,IKBKG,CST7,APP,FAS,PIAS1,ARG2,SCARF1,ARRB2,AOC3,SOCS1,SH3RF3,MARCO,HYAL2,TRADD,TICAM1,B2M,LRSAM1,PELI3,RIPK2,TNFRSF11A,BCL6,IL18RAP,CEACAM1,MLKL,BMP2,BMPR1A,BOK,BRCA1,IER3,BST1,VNN1,SPHK1,BTK,C3,PTTG1IP,NU…
GO: Biological Process	GO:0006508	proteolysis		0.0007336	1	0.01023	0.1021	519	1915	CARD16,MBD6,ADAM8,ADAM10,ADORA2A,ADRA2A,ADRB2,GRK2,HECW2,TBC1D14,AKT1,KLHL8,LTBP4,ALOX12,MRTFA,CUL4A,DPP10,SH3RF1,ANPEP,ANXA2,APAF1,IKBKG,RNF213,APLP2,TRIM71,CST7,COPS3,APP,USP37,FAS,PIAS1,ARRB1,ARRB2,CDC26,ASPH,KDM1B,CDC23,CAPN12,OMA1,TRADD,SNX3,ADAM19,TNFSF14,TNFSF10,ADAM15,ADAM9,LRSAM1,RIPK2,TNFRSF10B,CFLAR,BMP1,BOK,BRCA1,BST2,CCNA1,C1R,C2,C3,CAPN5,HERC2,NUDT16,CAPN2,CAPN3,CAPNS1,CAST,CASP1,CA…
Pathway	1269203	Innate Immune System	BioSystems: REACTOME	1.023e-32	3.856e-29	1.928e-29	1.699e-28	517	1312	AOC1,ACAA1,ACP3,ADAM8,ADAM10,ADCY3,ADCY7,ADCY9,CCR2,GRK2,AGL,AKT1,LRRC7,ALDH3B1,ALDOA,ALDOC,ALOX5,ADCY4,AMPD3,ANPEP,ANXA2,ATP6V1E2,APAF1,KCNAB2,IKBKG,APP,DEGS1,PDXK,RHOG,ARRB1,ARRB2,ASAH1,LAMTOR3,SOCS1,ATF1,IRS2,RAP2C,PEA15,DGAT1,ATP6V1A,ATP6V1B2,ATP6V0A1,TICAM1,B2M,PELI3,RIPK2,SIGLEC5,CREG1,CEACAM1,IQGAP1,KSR1,IER3,BST1,BST2,VNN1,BTK,C1QA,C1R,C2,C3,C3AR1,C5AR1,MGAM,STBD1,ATP6V0E1,PGLYRP1,CALM2,C…
GO: Cellular Component	GO:0031226	intrinsic component of plasma membrane		2.778e-07	0.0004162	7.432e-06	5.863e-05	516	1790	ADGRG5,ABCA1,KCNH8,APCDD1,ABHD6,TMIGD3,SLC24A3,ACVR1,ACVR1B,ACVR2A,ACVRL1,ADAM8,ADCY3,ADCY7,ADCY9,CCR2,ADORA1,ADORA2A,ADORA2B,ADORA3,ESYT2,ADRA2A,ADRB1,LRFN2,ADRB2,SLC24A4,JAG1,SORCS2,LRRC7,ALCAM,ADCY4,LRFN1,CALHM5,DPP10,GPR65,SEMA7A,KCNAB2,ITGA10,APP,AQP9,DEGS1,ASGR1,ATP2B1,MARCO,HYAL2,ABCC3,TNFSF12,TNFSF10,AVPR1A,ADAM9,CD164,ADGRB2,TNFRSF18,IL18RAP,IL18R1,CEACAM1,NRP2,NRP1,TMEM11,BMP2,HCAR3,BMP…
GO: Biological Process	GO:0048699	generation of neurons		5.248e-08	0.0006357	2.553e-06	2.548e-05	515	1751	ACHE,ADAM10,ADARB1,FZD1,ADM,CCR2,FZD8,ADORA2A,KIDINS220,BEND6,AP2A1,HECW2,JAG1,AKT1,LRRC7,ALCAM,PREX1,STK24,MRTFA,NCK2,SH3RF1,SEMA7A,ZSWIM5,APBB2,GAS7,CAMK1,ZSWIM6,APP,LMO4,SHTN1,FAS,BHLHE40,AREG,ARF1,METTL14,SCARF1,ARHGAP4,ARL3,KLF7,ASCL2,NCOA1,NUMB,ZFHX3,ATF1,IRS2,PHACTR1,SNX3,B2M,RAB11A,BBS1,NAPA,BCL6,IQGAP1,NRP2,NRP1,SOCS2,CFLAR,BMP2,BMP6,BMPR1A,BMPR2,ALDH1A2,BNIP2,DST,PER2,SYNJ1,BSG,SPHK1,TS…
GO: Molecular Function	GO:0008144	drug binding		5.345e-05	0.1654	0.003243	0.02794	513	1786	KIF18A,ABAT,ABCA1,ABCA3,AOC1,ACHE,SMC1A,AK9,ACVR1,ACVR1B,ACVR2A,ACVRL1,LMTK3,ADCY3,ADCY7,ADCY9,ADRB1,ADRB2,GRK2,GRK3,ALPK3,AK4,AKT1,TAOK1,ALAS2,ABCD1,STK24,DHX16,ADCY4,SMARCA5,APAF1,FIGNL2,CDKL4,ELP1,DGKE,DGKD,CAMK1,PDXK,METTL14,MKNK1,RTCA,MARK4,OASL,AACS,DDX3Y,LYNX1,ATP2A1,ATP2B1,AFG1L,ABCC3,ATP6V1A,ATP6V1B2,ATP5PO,RIPK2,MLKL,KSR1,BMPR1A,BMPR2,STK19,SPHK1,BTK,MPPED2,KYNU,ATP8B3,RPS6KA4,CAMK2G,MA…
GO: Cellular Component	GO:0005739	mitochondrion		0.0002088	0.3127	0.003327	0.02625	509	1866	CCDC58,GATD3A,ABAT,ACAA1,ACADM,ACADS,PNPLA4,ACADVL,ACO1,ACOX1,APOOL,ABHD6,SLC25A25,SNN,GRK2,AK4,AKT1,ALAS2,ABCD1,ALDH2,ALDH1B1,ALDOA,ALDOC,ALOX12,CTU1,TSHZ3,ANXA1,BMF,NUDT2,C6orf136,DEGS1,KMO,ARG2,FAM72A,POLD4,ZFHX3,ALDH4A1,ATP2A1,AFG1L,ATP5F1E,STARD13,OMA1,ATP5PF,ATP6V1A,ATP5PO,TICAM1,RAB11A,BCAT2,BCL2A1,BCL2L2,SLC25A26,TMEM11,LDHD,BOK,BRCA1,IER3,SYNJ2,BSG,BTD,TSPO,HERC2,KYNU,CALM2,CAPN2,CASP4,C…
GO: Biological Process	GO:0007267	cell-cell signaling		0.004234	1	0.04143	0.4134	505	1899	ABAT,ABR,APCDD1,ACHE,ABHD6,ACVR2A,COLQ,ADAM10,ADARB1,PLEKHG5,FAM3D,FZD1,ADM,CCR2,FZD8,ADORA1,ADORA2A,ADORA2B,ADRA2A,ADRB1,LRFN2,ADRB2,GRK2,AP2A1,SORCS2,AKT1,CMAHP,LTBP4,BEGAIN,TSHZ3,SORBS2,ANXA1,PPFIA4,ANXA5,RNF213,DGKE,PPFIA3,APP,KMO,AREG,ARF1,ARRB1,ARRB2,KLF7,PDE8B,AACS,IRS2,LYNX1,STX11,DGAT1,SNX3,TNFSF10,AVPR1A,STAC3,RAB11A,NAPA,RGS9,TNFRSF11A,LIN7A,NRP1,BMP2,BMP6,PER2,SYNJ1,SPHK1,KLF5,BTK,C1Q…
GO: Biological Process	GO:0007010	cytoskeleton organization		1.035e-08	0.0001254	5.942e-07	5.929e-06	497	1664	KIF18A,ABR,SMC1A,ACTN4,ACTN1,DYSF,FMNL2,BRWD3,TBC1D32,ADRA2A,CGN,TBC1D14,AIF1,CC2D2A,AKT1,TAOK1,CEP126,ALDOA,PREX1,RSPH9,ALOX15,MRTFA,NCK2,SORBS2,ANG,GPR65,FGD2,ANXA1,FIGNL2,GAS7,SHTN1,NCKAP5L,TCAP,ARF1,RHOB,RHOC,RHOG,ARHGAP4,ARL3,ARRB1,HAUS1,MARK4,PHACTR1,RAB11A,BBS1,BCL6,BFSP1,NRP1,CFLAR,BNIP2,DST,BRCA1,BST1,BST2,FMNL1,CALD1,CALR,CAPG,CAPN2,CAPN3,CAPZA2,CAV1,RILPL1,PSTPIP2,PSTPIP1,TMSB4Y,ATP6V0…
GO: Biological Process	GO:0051094	positive regulation of developmental process		7.666e-10	9.286e-06	5.768e-08	5.756e-07	496	1632	ACHE,ACVR1,ACVR1B,ACVR2A,ACVRL1,ADAM8,FZD1,ADM,CCR2,ADRB1,ADRB2,KIDINS220,BEND6,AP2A1,JAG1,AKT1,LRRC7,PREX1,STK24,ALOX12,TSHZ3,SEMA7A,ANXA1,ANXA2,ANXA3,IFITM1,CST7,CAMK1,AP3B1,SHTN1,PIAS1,ARF1,ARG2,SCARF1,RHOB,ARNT,ARRB2,NCOA1,NUMB,SOCS1,ZFHX3,ATF1,ATP2B1,TRADD,SNX3,DUBR,TNFSF14,TNFSF13,TNFSF12,ADAM9,B2M,RAB11A,RIPK2,ADGRB2,BCL6,CEACAM1,IQGAP1,NRP1,SOCS2,CFLAR,BMP1,BMP2,BMP6,BMPR1A,BMPR2,BNIP2,BR…
GO: Cellular Component	GO:0005887	integral component of plasma membrane		3.877e-07	0.0005807	1.019e-05	8.038e-05	494	1710	ADGRG5,ABCA1,KCNH8,APCDD1,ABHD6,TMIGD3,SLC24A3,ACVR1,ACVR1B,ACVR2A,ACVRL1,ADAM8,ADCY3,ADCY7,ADCY9,CCR2,ADORA1,ADORA2A,ADORA2B,ADORA3,ESYT2,ADRA2A,ADRB1,LRFN2,ADRB2,SLC24A4,JAG1,SORCS2,LRRC7,ALCAM,ADCY4,LRFN1,CALHM5,DPP10,GPR65,SEMA7A,KCNAB2,ITGA10,APP,AQP9,DEGS1,ASGR1,ATP2B1,MARCO,ABCC3,TNFSF12,TNFSF10,AVPR1A,CD164,ADGRB2,TNFRSF18,IL18RAP,IL18R1,CEACAM1,NRP2,NRP1,TMEM11,BMP2,HCAR3,BMPR1A,BMPR2,ST…
GO: Molecular Function	GO:0016773	phosphotransferase activity, alcohol group as acceptor		1.429e-16	4.422e-13	4.422e-13	3.809e-12	493	1444	ACVR1,ACVR1B,ACVR2A,ACVRL1,LMTK3,ADAM8,ADAR,ADARB1,ADCY3,ADCY7,ADCY9,FZD8,ADORA1,ADORA2A,ADORA2B,HEG1,ADRA2A,ADRB2,KIDINS220,GRK2,GRK3,ALPK3,OSBPL8,AKT1,TAOK1,ALDOA,ALDOC,LTBP4,STK24,NCK2,ADCY4,ANG,FGD2,IKBKG,CDKL4,ELP1,APLP2,DGKE,DGKD,CAMK1,APP,PDXK,MKNK1,ZFYVE28,ARRB1,ARRB2,FAM72A,MARK4,LAMTOR3,SOCS1,RAP2C,PEA15,HYAL2,ADAM9,RIPK2,TNFRSF11A,TNFRSF10B,CEACAM1,IQGAP1,NRP2,NRP1,SOCS2,MLKL,BMP2,KSR1…
GO: Biological Process	GO:0055085	transmembrane transport		0.003357	1	0.03455	0.3448	489	1830	ABCA1,ABCA3,CLTCL1,KCNH8,SLC24A3,ACTN4,DYSF,SLC25A25,CCR2,ADRA2A,ADRB1,ADRB2,GRK2,SLC24A4,HECW2,OSBPL8,AHR,AK4,AKT1,LRRC7,ABCD1,STX7,ALOX5,STIM2,DPP10,ANXA2,ANXA3,ANXA5,ATP6V1E2,KCNAB2,APOL1,APP,AQP9,ANO8,ARF1,ASPH,AOC3,IRS2,LYNX1,ATP2A1,ATP2B1,PEA15,AFG1L,ATP5F1E,ABCC3,ATP5PF,ATP6V1A,ATP6V1B2,ATP6V0A1,ATP5PO,STAC3,RGS9,SLC25A26,CEACAM1,PER2,C3,CACNA1I,NIPA1,CACNA1C,CACNA1D,CACNA1E,CACNA1F,CACNB1…
GO: Biological Process	GO:0022610	biological adhesion		1.438e-13	1.742e-09	2.386e-11	2.381e-10	486	1516	ABAT,ACHE,ACTN4,ACTN1,ACVR1,ACVRL1,DYSF,ADAM8,ADAM10,CCR2,ADORA2A,ADRB2,HYAL3,JAG1,AIF1,AKT1,LRRC7,ALCAM,PREX1,ALOX12,ALOX15,NCK2,ANXA1,ANXA2,ANXA3,ITGA10,APP,AP3B1,ARG2,SCARF1,RHOB,ARVCF,AOC3,SOCS1,ZFHX3,CTNNAL1,ADAM19,TNFSF14,ADAM15,ADAM9,CD164,RIPK2,SIGLEC5,TNFRSF18,BCL6,CEACAM1,IQGAP1,NRP2,NRP1,BMP2,BMP6,DST,ZFP36L1,BSG,BST1,VNN1,AP3D1,CALR,CASP3,CAV1,PSTPIP1,RUNX1,CLDN12,CLDN9,SART1,CD1D,CD4…
GO: Biological Process	GO:0061025	membrane fusion		7.456e-50	9.031e-46	4.753e-47	4.743e-46	485	1107	AOC1,ABR,ACAA1,ACP3,APOOL,ACTN4,ACTN1,DYSF,ADAM8,ADAM10,CCR2,ADORA2A,ADORA2B,ADRA2A,ADRB2,AGL,HYAL3,SPACA6,LRRC7,TAGLN2,ALDH3B1,EXOC3L2,STX7,ALDOA,ALDOC,ALOX5,AMPD3,ANPEP,ANXA1,ANXA2,ANXA3,ANXA5,APAF1,KCNAB2,APLP2,CAMK1,PPFIA3,APP,DEGS1,PDXK,ARF1,RHOG,ASAH1,LAMTOR3,RAP2C,STX11,STX10,HYAL2,DGAT1,ATP6V0A1,TNFSF14,ADAM9,B2M,RAB11A,NAPA,SIGLEC5,CREG1,LIN7A,CEACAM1,IQGAP1,CFLAR,SYNJ1,BST1,BST2,VNN1,SP…
GO: Biological Process	GO:0007155	cell adhesion		9.53e-14	1.154e-09	1.649e-11	1.646e-10	485	1509	ABAT,ACHE,ACTN4,ACTN1,ACVR1,ACVRL1,DYSF,ADAM8,ADAM10,CCR2,ADORA2A,ADRB2,HYAL3,JAG1,AIF1,AKT1,LRRC7,ALCAM,PREX1,ALOX12,ALOX15,NCK2,ANXA1,ANXA2,ANXA3,ITGA10,APP,AP3B1,ARG2,SCARF1,RHOB,ARVCF,AOC3,SOCS1,ZFHX3,CTNNAL1,ADAM19,TNFSF14,ADAM15,ADAM9,CD164,RIPK2,SIGLEC5,TNFRSF18,BCL6,CEACAM1,IQGAP1,NRP2,NRP1,BMP2,BMP6,DST,ZFP36L1,BSG,BST1,VNN1,AP3D1,CALR,CASP3,CAV1,PSTPIP1,RUNX1,CLDN12,CLDN9,SART1,CD1D,CD4…
GO: Biological Process	GO:0030182	neuron differentiation		2.878e-08	0.0003487	1.484e-06	1.481e-05	471	1578	ACHE,ADAM10,ADARB1,FZD1,ADM,FZD8,ADORA2A,KIDINS220,BEND6,AP2A1,HECW2,JAG1,AKT1,LRRC7,ALCAM,PREX1,STK24,MRTFA,NCK2,SEMA7A,ZSWIM5,APBB2,GAS7,CAMK1,ZSWIM6,APP,LMO4,SHTN1,FAS,AREG,ARF1,SCARF1,ARHGAP4,ARL3,KLF7,ASCL2,NCOA1,NUMB,ZFHX3,ATF1,IRS2,PHACTR1,SNX3,B2M,RAB11A,BBS1,NAPA,BCL6,IQGAP1,NRP2,NRP1,SOCS2,CFLAR,BMP2,BMP6,BMPR2,ALDH1A2,BNIP2,DST,BSG,SPHK1,TSPO,C1QA,C3,CACNA1F,CALR,VXN,CASP3,DOK2,CAV1,RU…
GO: Biological Process	GO:0006629	lipid metabolic process		6.873e-13	8.325e-09	9.911e-11	9.891e-10	470	1471	ABCA1,ACAA1,ACADM,ACADS,PNPLA4,ACADVL,ACHE,ACOX1,ABHD6,HACD4,ACOX2,ADM,ADORA1,ADORA2B,ESYT2,ADRA2A,OSBPL1A,OSBPL5,OSBPL6,OSBPL8,AKT1,NCEH1,ABCD1,DEGS2,ALDH3B1,ALDH3A2,ALOX12,ALOX5,ALOX5AP,ALOX15,NSMAF,ANG,ANXA1,AOAH,APLP2,DGKE,DGKD,APOL1,APP,DEGS1,ARF1,ARF3,SCARF1,PLA2G4C,RDH16,ASAH1,PDE8B,AACS,AKR1C3,NCOA1,SOCS1,CYP4F12,IRS2,DGAT1,B4GALT3,B3GALNT1,B3GALT2,OMA1,TPRA1,AVPR1A,BBS1,DPM2,CES2,CEACAM1…
GO: Biological Process	GO:0023057	negative regulation of signaling		6.625e-06	0.08025	0.0001943	0.001939	468	1636	LZTR1,APCDD1,ACHE,ABHD6,CARD16,ACVR1,ADAR,FAM3D,ADCY3,ADCY7,ADCY9,FZD1,ADM,ADORA1,HEG1,ADRA2A,ADRB2,BEND6,GRK2,GRK3,JAG1,SORCS2,AKT1,ARRDC3,MRTFA,NCK2,ADCY4,SH3RF1,ANXA5,BMF,IKBKG,RNF213,FAS,AREG,ARF1,ZFYVE28,ARRB1,ARRB2,KLF7,PDE8B,FAM72A,NUMB,SOCS1,ATF3,EIF3A,PEA15,MARCO,HYAL2,TRADD,TNFSF10,AVPR1A,TICAM1,PELI3,RGS9,BCL2A1,BCL2L2,TNFRSF10B,BCL6,CEACAM1,NRP1,SOCS2,CFLAR,BMP2,BOK,BRCA1,IER3,VNN1,PT…
GO: Biological Process	GO:0010648	negative regulation of cell communication		6.549e-06	0.07932	0.0001925	0.001921	467	1632	LZTR1,APCDD1,ACHE,ABHD6,CARD16,ACVR1,ADAR,FAM3D,ADCY3,ADCY7,ADCY9,FZD1,ADM,ADORA1,HEG1,ADRA2A,ADRB2,BEND6,GRK2,GRK3,JAG1,SORCS2,AKT1,ARRDC3,MRTFA,NCK2,ADCY4,SH3RF1,ANXA5,BMF,IKBKG,RNF213,FAS,AREG,ARF1,ZFYVE28,ARRB1,ARRB2,KLF7,PDE8B,FAM72A,NUMB,SOCS1,ATF3,EIF3A,PEA15,MARCO,HYAL2,TRADD,TNFSF10,AVPR1A,TICAM1,PELI3,RGS9,BCL2A1,BCL2L2,TNFRSF10B,BCL6,CEACAM1,NRP1,SOCS2,CFLAR,BMP2,BOK,BRCA1,IER3,VNN1,PT…
GO: Molecular Function	GO:0030554	adenyl nucleotide binding		2.578e-06	0.007979	0.0003469	0.002989	466	1566	KIF18A,ABCA1,ABCA3,ACADM,ACADS,ACADVL,SMC1A,AK9,ACVR1,ACVR1B,ACVR2A,ACVRL1,LMTK3,ADCY3,ADCY7,ADCY9,GRK2,GRK3,ALPK3,AK4,AKT1,TAOK1,ABCD1,STK24,DHX16,ADCY4,SMARCA5,APAF1,FIGNL2,CDKL4,ELP1,DGKE,DGKD,CAMK1,PDXK,MKNK1,RTCA,MARK4,OASL,AACS,DDX3Y,ATP2A1,ATP2B1,AFG1L,ABCC3,ATP6V1A,ATP6V1B2,RIPK2,MLKL,KSR1,BMPR1A,BMPR2,STK19,SPHK1,BTK,MPPED2,ATP8B3,RPS6KA4,CAMK2G,MAP3K14,UBE2M,RUNX2,RUNX1,PAPSS2,PAPSS1,MA…
GO: Molecular Function	GO:0032559	adenyl ribonucleotide binding		1.47e-06	0.004551	0.0002275	0.00196	465	1555	KIF18A,ABCA1,ABCA3,ACADM,ACADS,ACADVL,SMC1A,AK9,ACVR1,ACVR1B,ACVR2A,ACVRL1,LMTK3,ADCY3,ADCY7,ADCY9,GRK2,GRK3,ALPK3,AK4,AKT1,TAOK1,ABCD1,STK24,DHX16,ADCY4,SMARCA5,APAF1,FIGNL2,CDKL4,ELP1,DGKE,DGKD,CAMK1,PDXK,MKNK1,RTCA,MARK4,OASL,AACS,DDX3Y,ATP2A1,ATP2B1,AFG1L,ABCC3,ATP6V1A,ATP6V1B2,RIPK2,MLKL,KSR1,BMPR1A,BMPR2,STK19,SPHK1,BTK,MPPED2,ATP8B3,RPS6KA4,CAMK2G,MAP3K14,UBE2M,RUNX2,RUNX1,PAPSS2,PAPSS1,MA…
GO: Biological Process	GO:0048284	organelle fusion		9.715e-50	1.177e-45	5.884e-47	5.871e-46	460	1032	AOC1,ABR,ACAA1,ACP3,APOOL,ACTN4,ACTN1,DYSF,ADAM8,ADAM10,CCR2,ADORA2A,ADORA2B,ADRA2A,ADRB2,AGL,HYAL3,LRRC7,TAGLN2,ALDH3B1,EXOC3L2,STX7,ALDOA,ALDOC,ALOX5,AMPD3,ANPEP,ANXA1,ANXA2,ANXA3,ANXA5,APAF1,KCNAB2,APLP2,PPFIA3,APP,DEGS1,PDXK,ARF1,RHOG,ASAH1,LAMTOR3,RAP2C,STX11,STX10,DGAT1,OMA1,ATP6V0A1,B2M,RAB11A,NAPA,SIGLEC5,CREG1,LIN7A,CEACAM1,IQGAP1,SYNJ1,BST1,BST2,VNN1,SPHK1,BTK,C3,C3AR1,CACNA1I,C5AR1,BAI…
GO: Biological Process	GO:0034097	response to cytokine		3.832e-22	4.641e-18	1.326e-19	1.323e-18	459	1287	CARD16,ACTN4,ADAM10,ADAR,CCR2,GRK2,HYAL3,AIF1,AKT1,ALOX5,ALOX15,SMARCA5,ANXA1,ANXA2,IKBKG,IFITM1,APP,FAS,PIAS1,KMO,ARF1,ASAH1,OASL,SOCS1,IRS2,STX11,HYAL2,TRADD,EED,TNFSF14,TNFSF13,TNFSF12,ADAM9,B2M,PELI3,RIPK2,BCAT2,TNFRSF18,TNFRSF11A,BCL6,TNFRSF17,IL18RAP,IL18R1,CEACAM1,NRP2,SOCS2,ALDH1A2,BRCA1,SYNJ1,ZFP36L1,BST2,SPHK1,KLF5,BTK,KYNU,CA1,CACNB4,RPS6KA4,CAMK2G,CAPG,CAPN2,MAP3K14,CASP1,CASP3,CASP4,…
GO: Biological Process	GO:0090174	organelle membrane fusion		6.745e-51	8.17e-47	4.539e-48	4.53e-47	455	1009	AOC1,ABR,ACAA1,ACP3,APOOL,ACTN4,ACTN1,DYSF,ADAM8,ADAM10,CCR2,ADORA2A,ADORA2B,ADRA2A,ADRB2,AGL,HYAL3,LRRC7,TAGLN2,ALDH3B1,EXOC3L2,STX7,ALDOA,ALDOC,ALOX5,AMPD3,ANPEP,ANXA1,ANXA2,ANXA3,ANXA5,APAF1,KCNAB2,APLP2,PPFIA3,APP,DEGS1,PDXK,ARF1,RHOG,ASAH1,LAMTOR3,RAP2C,STX11,STX10,DGAT1,ATP6V0A1,B2M,RAB11A,NAPA,SIGLEC5,CREG1,LIN7A,CEACAM1,IQGAP1,SYNJ1,BST1,BST2,VNN1,SPHK1,BTK,C3,C3AR1,CACNA1I,C5AR1,BAIAP3,C…
GO: Biological Process	GO:0006906	vesicle fusion		6.708e-51	8.126e-47	4.539e-48	4.53e-47	453	1003	AOC1,ABR,ACAA1,ACP3,APOOL,ACTN4,ACTN1,DYSF,ADAM8,ADAM10,CCR2,ADORA2A,ADORA2B,ADRA2A,ADRB2,AGL,HYAL3,LRRC7,TAGLN2,ALDH3B1,EXOC3L2,STX7,ALDOA,ALDOC,ALOX5,AMPD3,ANPEP,ANXA1,ANXA2,ANXA3,ANXA5,APAF1,KCNAB2,APLP2,PPFIA3,APP,DEGS1,PDXK,ARF1,RHOG,ASAH1,LAMTOR3,RAP2C,STX11,STX10,DGAT1,ATP6V0A1,B2M,RAB11A,NAPA,SIGLEC5,CREG1,LIN7A,CEACAM1,IQGAP1,SYNJ1,BST1,BST2,VNN1,SPHK1,BTK,C3,C3AR1,CACNA1I,C5AR1,BAIAP3,C…
GO: Biological Process	GO:0002684	positive regulation of immune system process		1.686e-21	2.042e-17	5.672e-19	5.661e-18	451	1268	ACVR1B,ACVR2A,DYSF,ADAM8,ADAM10,CCR2,ADORA2B,JAG1,AIF1,AKT1,STX7,NCK2,SEMA7A,ANXA1,IKBKG,APP,AP3B1,ARNT,ARRB2,AOC3,SOCS1,IRS2,MARCO,TNFSF14,TNFSF13,TICAM1,B2M,PELI3,RIPK2,TNFRSF18,BCL6,IL18RAP,IL18R1,CEACAM1,ZFP36L1,BST1,VNN1,BTK,EIF2B3,C1QA,C1R,C2,C3,C3AR1,C5AR1,AP3D1,CACNA1F,CACNB3,CACNB4,PGLYRP1,CALR,CASP8,CAV1,RUNX1,SART1,CD1A,CD1C,CD1D,CD1E,CD4,CD14,CD86,SCARB1,CD37,CD44,CD59,CDKN1A,CEBPA,MA…
GO: Biological Process	GO:0051336	regulation of hydrolase activity		3.149e-11	3.815e-07	3.076e-09	3.07e-08	451	1435	ABR,CARD16,LMTK3,ADORA2A,ADPRH,ADRA2A,ADRB1,ADRB2,GRK2,ARHGAP31,TBC1D14,AHR,AKT1,SIPA1L2,ARHGAP20,PREX1,ALOX12,MRTFA,ANG,GPR65,SH3RF1,FGD2,ANXA1,APAF1,APLP2,CST7,APP,FAS,RHOC,RHOG,ARHGAP4,ARRB1,ARRB2,ASPH,OASL,RGPD6,PHACTR1,STARD13,TRADD,TNFSF14,TNFSF10,AVPR1A,DOCK11,RIPK2,NAPA,RGS9,TNFRSF10B,BCL6,IQGAP1,NRP1,CFLAR,BMP2,BNIP2,BOK,BST2,C3,C3AR1,C5AR1,CALM2,CAST,CASP1,CASP4,CASP5,CASP8,CASP10,WFDC1…
GO: Cellular Component	GO:0043005	neuron projection		0.0001465	0.2195	0.002438	0.01924	449	1624	ABAT,ACADM,ACHE,ACP2,ACTN4,ACTN1,ACVRL1,LMTK3,ADAM10,ADCY9,FZD1,CCR2,ADORA1,ADORA2A,ADRA2A,ADRB2,GRK2,GRK3,LRRC7,ALCAM,ALDOC,PREX1,ALOX5,BEGAIN,ADCY4,TSHZ3,SORBS2,ANG,ANXA3,ANXA5,KCNAB2,APBB2,ZSWIM6,APP,AP3B1,SHTN1,FAS,ARF1,RHOC,ARHGAP4,ARL3,ARRB1,ARRB2,MARK4,NCOA1,LYNX1,ATP2B1,RAB11A,RGS9,LIN7A,IQGAP1,NRP2,NRP1,BMPR1A,BMPR2,DST,SYNJ1,SYNJ2,BSG,SPHK1,DAGLA,AP3D1,CACNA1C,CACNA1D,CACNA1F,CALD1,CALM…
GO: Molecular Function	GO:0004672	protein kinase activity		2.614e-14	8.089e-11	2.55e-11	2.197e-10	445	1315	ACVR1,ACVR1B,ACVR2A,ACVRL1,LMTK3,ADAM8,ADAR,ADARB1,ADCY3,ADCY7,ADCY9,FZD8,ADORA1,ADORA2A,ADORA2B,HEG1,ADRA2A,ADRB2,KIDINS220,GRK2,GRK3,ALPK3,OSBPL8,AKT1,TAOK1,LTBP4,STK24,NCK2,ADCY4,ANG,FGD2,IKBKG,CDKL4,ELP1,APLP2,DGKE,DGKD,CAMK1,APP,MKNK1,ZFYVE28,ARRB1,ARRB2,FAM72A,MARK4,LAMTOR3,SOCS1,RAP2C,PEA15,HYAL2,ADAM9,RIPK2,TNFRSF11A,TNFRSF10B,CEACAM1,IQGAP1,NRP2,NRP1,MLKL,BMP2,KSR1,BMPR1A,BMPR2,STK19,BTK…
GO: Biological Process	GO:0071495	cellular response to endogenous stimulus		6.96e-06	0.08431	0.0002022	0.002018	443	1541	KIF18A,NRIP1,AOC1,SMC1A,ACVR1,ACVR1B,ACVR2A,ACVRL1,ARID1A,ADCY3,ADCY7,ADCY9,FZD1,ADRA2A,ADRB2,KIDINS220,GRK2,CGN,OSBPL8,AHR,AIF1,AKT1,LTBP4,PAQR7,KLF11,ADCY4,SORBS2,ANXA1,ANXA5,ATP6V1E2,APAF1,TRIM71,APP,PIAS1,AQP9,ARRB2,AACS,AKR1C3,NCOA1,LAMTOR3,SOCS1,IRS2,ATP2B1,HYAL2,ATP6V1A,ATP6V1B2,ATP6V0A1,AVPR1A,ADAM9,RIPK2,RGS9,BCL2L2,CEACAM1,IQGAP1,SOCS2,CFLAR,BMP2,BMP6,BMP8B,BMPR1A,BMPR2,BRCA1,ZFP36L1,KL…
GO: Molecular Function	GO:0005524	ATP binding		4.642e-06	0.01437	0.0005131	0.00442	442	1485	KIF18A,ABCA1,ABCA3,SMC1A,AK9,ACVR1,ACVR1B,ACVR2A,ACVRL1,LMTK3,ADCY3,ADCY7,ADCY9,GRK2,GRK3,ALPK3,AK4,AKT1,TAOK1,ABCD1,STK24,DHX16,ADCY4,SMARCA5,APAF1,FIGNL2,CDKL4,ELP1,DGKE,DGKD,CAMK1,PDXK,MKNK1,RTCA,MARK4,OASL,AACS,DDX3Y,ATP2A1,ATP2B1,AFG1L,ABCC3,ATP6V1A,ATP6V1B2,RIPK2,MLKL,KSR1,BMPR1A,BMPR2,STK19,SPHK1,BTK,ATP8B3,RPS6KA4,CAMK2G,MAP3K14,UBE2M,RUNX2,RUNX1,PAPSS2,PAPSS1,MAP3K6,MAP3K13,CDK11B,CDC34,…
GO: Biological Process	GO:0051241	negative regulation of multicellular organismal process		5.5e-07	0.006663	2.129e-05	0.0002124	441	1500	ABAT,ABR,ABHD6,CARD16,ACVRL1,ADCY7,ADM,CCR2,ADORA1,ADORA2B,ADRA2A,ADRB1,ADRB2,GRK2,HYAL3,JAG1,AHR,ABCD1,ARRDC3,ALOX12,CUL4A,ANPEP,SEMA7A,ANXA1,ANXA2,ANXA4,ANXA5,APP,FAS,AREG,ARG2,ARHGAP4,ARRB1,ARRB2,KLF7,ASCL2,SOCS1,ATP2A1,ATP2B1,STARD13,AVPR1A,B2M,PELI3,ADGRB2,BCL6,IL18R1,CEACAM1,NRP1,SOCS2,BMP2,BMPR1A,BMPR2,ZFP36L1,BST2,KLF5,BTK,TSPO,CACNB3,RPS6KA4,PGLYRP1,CALR,CAPN3,CAV1,RUNX1,CREB3L1,KRIT1,NM…
GO: Biological Process	GO:0098542	defense response to other organism		8.387e-18	1.016e-13	2.309e-15	2.304e-14	431	1250	SEH1L,ADAM8,ADAR,ADARB1,AIF1,ANXA1,ANXA3,IKBKG,IFITM1,APOL1,APP,PIAS1,ARG2,ARRB2,OASL,SOCS1,STX11,MARCO,HYAL2,ADAM15,TICAM1,B2M,LRSAM1,PELI3,RIPK2,IL18RAP,CEACAM1,BST2,VNN1,BTK,C1QA,C1R,C2,C3,C5AR1,KYNU,PGLYRP1,CAMK2G,CAPG,MAP3K14,CAPZA2,CASP1,CASP4,CASP8,CXCL16,CAV1,PSTPIP1,CD1D,NMI,CD4,CD14,CD86,TNFSF8,SCARB1,CD37,CD44,CD58,ARHGEF2,IL27,CEBPB,CEBPE,MAPKAPK2,TICAM2,LYST,NLRC4,VAMP3,SELENOK,AIM2,…
GO: Biological Process	GO:0002443	leukocyte mediated immunity		1.596e-53	1.933e-49	1.487e-50	1.484e-49	430	918	AOC1,ABR,ACAA1,ACP3,ADAM8,ADAM10,CCR2,ADORA2B,AGL,JAG1,LRRC7,ALDH3B1,STX7,ALDOA,ALDOC,ALOX5,AMPD3,ANPEP,ANXA2,ANXA3,APAF1,KCNAB2,FAS,DEGS1,PDXK,RHOG,ARRB2,ASAH1,LAMTOR3,RAP2C,STX11,DGAT1,ATP6V0A1,TNFSF13,TICAM1,B2M,SIGLEC5,BCL6,CREG1,IL18RAP,IL18R1,CEACAM1,IQGAP1,BST1,BST2,VNN1,BTK,C1QA,C1R,C2,C3,C3AR1,C5AR1,MGAM,STBD1,PGLYRP1,CAT,CBL,CD1A,CD1C,CD1D,CD1E,SLCO4C1,CD14,MS4A3,CD33,SYNGR1,CD44,CD53,C…
GO: Biological Process	GO:0006887	exocytosis		1.079e-47	1.308e-43	5.448e-45	5.437e-44	429	953	AOC1,ABR,ACAA1,ACP3,APOOL,ACTN4,ACTN1,ADAM8,ADAM10,CCR2,ADORA2A,ADORA2B,ADRA2A,ADRB2,AGL,HYAL3,LRRC7,TAGLN2,ALDH3B1,EXOC3L2,ALDOA,ALDOC,ALOX5,AMPD3,ANPEP,ANXA1,ANXA2,ANXA3,ANXA5,APAF1,KCNAB2,APLP2,PPFIA3,APP,DEGS1,PDXK,ARF1,RHOG,ASAH1,LAMTOR3,RAP2C,STX11,DGAT1,ATP6V0A1,B2M,RAB11A,NAPA,SIGLEC5,CREG1,LIN7A,CEACAM1,IQGAP1,SYNJ1,BST1,BST2,VNN1,BTK,C3,C3AR1,CACNA1I,C5AR1,BAIAP3,CACNA1C,CACNA1D,MGAM,CA…
GO: Biological Process	GO:0140029	exocytic process		1.079e-47	1.308e-43	5.448e-45	5.437e-44	429	953	AOC1,ABR,ACAA1,ACP3,APOOL,ACTN4,ACTN1,ADAM8,ADAM10,CCR2,ADORA2A,ADORA2B,ADRA2A,ADRB2,AGL,HYAL3,LRRC7,TAGLN2,ALDH3B1,EXOC3L2,ALDOA,ALDOC,ALOX5,AMPD3,ANPEP,ANXA1,ANXA2,ANXA3,ANXA5,APAF1,KCNAB2,APLP2,PPFIA3,APP,DEGS1,PDXK,ARF1,RHOG,ASAH1,LAMTOR3,RAP2C,STX11,DGAT1,ATP6V0A1,B2M,RAB11A,NAPA,SIGLEC5,CREG1,LIN7A,CEACAM1,IQGAP1,SYNJ1,BST1,BST2,VNN1,BTK,C3,C3AR1,CACNA1I,C5AR1,BAIAP3,CACNA1C,CACNA1D,MGAM,CA…
GO: Biological Process	GO:0099500	vesicle fusion to plasma membrane		1.079e-47	1.308e-43	5.448e-45	5.437e-44	429	953	AOC1,ABR,ACAA1,ACP3,APOOL,ACTN4,ACTN1,ADAM8,ADAM10,CCR2,ADORA2A,ADORA2B,ADRA2A,ADRB2,AGL,HYAL3,LRRC7,TAGLN2,ALDH3B1,EXOC3L2,ALDOA,ALDOC,ALOX5,AMPD3,ANPEP,ANXA1,ANXA2,ANXA3,ANXA5,APAF1,KCNAB2,APLP2,PPFIA3,APP,DEGS1,PDXK,ARF1,RHOG,ASAH1,LAMTOR3,RAP2C,STX11,DGAT1,ATP6V0A1,B2M,RAB11A,NAPA,SIGLEC5,CREG1,LIN7A,CEACAM1,IQGAP1,SYNJ1,BST1,BST2,VNN1,BTK,C3,C3AR1,CACNA1I,C5AR1,BAIAP3,CACNA1C,CACNA1D,MGAM,CA…
GO: Biological Process	GO:0009968	negative regulation of signal transduction		6.644e-05	0.8048	0.001429	0.01426	427	1513	LZTR1,APCDD1,CARD16,ACVR1,ADAR,ADCY3,ADCY7,ADCY9,FZD1,ADM,ADORA1,HEG1,ADRA2A,ADRB2,BEND6,GRK2,GRK3,JAG1,AKT1,ARRDC3,MRTFA,NCK2,ADCY4,SH3RF1,BMF,IKBKG,RNF213,FAS,AREG,ZFYVE28,ARRB1,ARRB2,FAM72A,NUMB,SOCS1,ATF3,EIF3A,PEA15,MARCO,HYAL2,TRADD,TNFSF10,TICAM1,PELI3,RGS9,BCL2A1,BCL2L2,TNFRSF10B,BCL6,CEACAM1,NRP1,SOCS2,CFLAR,BMP2,BOK,BRCA1,IER3,VNN1,PTTG1IP,CALM2,CALR,CASP8,DOK2,CAV1,RUNX2,CBL,CREB3L1,CD…
GO: Biological Process	GO:0031401	positive regulation of protein modification process		1.445e-09	1.751e-05	1.024e-07	1.022e-06	426	1379	JDP2,ACVR1,ACVR1B,ACVR2A,ACVRL1,ADAM8,ADCY3,ADCY7,ADCY9,FZD1,FZD8,ADORA1,ADORA2A,ADORA2B,ADRA2A,ADRB2,KIDINS220,GRK3,OSBPL8,AIF1,AKT1,TAOK1,ARRDC3,BCAR3,STK24,ALOX15,ADCY4,ANG,SH3RF1,SEMA7A,FGD2,ANXA2,IKBKG,DGKE,DGKD,CAMK1,APP,FAS,PIAS1,AREG,ARNT,ARRB1,ARRB2,LAMTOR3,SOCS1,EIF4G3,RAP2C,PEA15,SH3RF3,MARCO,EED,ADAM9,TICAM1,RIPK2,TNFRSF18,TNFRSF11A,TNFRSF10B,BCL6,IQGAP1,NRP1,CFLAR,MLKL,BMP2,KSR1,BMP6…
GO: Biological Process	GO:0032989	cellular component morphogenesis		5.515e-13	6.681e-09	8.351e-11	8.333e-10	422	1296	ACHE,ACTN4,ACTN1,ADAM8,ADAM10,ADARB1,FMNL2,BRWD3,ADORA2A,HEG1,KIDINS220,HECW2,CGN,AHR,ALCAM,ALDOA,PREX1,STK24,SEMA7A,FGD2,ZSWIM5,ANXA1,APBB2,GAS7,ZSWIM6,APP,SHTN1,TCAP,RHOB,RHOC,RHOG,ARHGAP4,KLF7,NUMB,IRS2,PHACTR1,RAB11A,BBS1,BCL6,IQGAP1,NRP2,NRP1,CFLAR,BMPR2,DST,BSG,FMNL1,CACNA1F,PLOD3,CALR,CAPN3,CASP3,DOK2,RILPL1,CD9,CD44,MYOM2,MAP3K13,ARHGEF2,CDH2,CDH6,ZMYM6,ARHGAP33,NUMBL,PDLIM7,RHOU,B4GALT6,…
GO: Biological Process	GO:0032101	regulation of response to external stimulus		8.212e-19	9.947e-15	2.487e-16	2.482e-15	421	1201	ABAT,ABR,CARD16,DYSF,ADAM8,ADAM10,ADAR,ADCY7,CCR2,ADORA1,ADORA2A,ADORA2B,ADRB2,AIF1,ABCD1,STK24,ALOX12,ALOX5AP,SEMA7A,ZSWIM5,ANXA1,ANXA2,ANXA5,AOAH,IKBKG,CST7,ZSWIM6,PIAS1,ARG2,SCARF1,ARRB2,AOC3,SOCS1,MARCO,HYAL2,TRADD,TNFSF14,TICAM1,LRSAM1,PELI3,RIPK2,TNFRSF11A,BCL6,IL18RAP,CEACAM1,NRP1,BMP6,BMPR2,IER3,BST1,SPHK1,BTK,C3,C3AR1,C5AR1,CACNB3,PGLYRP1,CALR,CAPN3,CASP8,WFDC1,CAV1,CD1D,NMI,CD9,CD14,CD8…
GO: Biological Process	GO:1901701	cellular response to oxygen-containing compound		1.442e-12	1.746e-08	1.898e-10	1.894e-09	421	1300	KIF18A,NRIP1,ABCA1,AOC1,CARD16,ADCY3,ADCY7,ADCY9,ADRA2A,ADRB2,GRK2,OSBPL8,AHR,AIF1,AKT1,KLF11,ADCY4,SORBS2,ANXA1,ANXA5,ATP6V1E2,GRAMD1A,APP,AQP9,KMO,RHOB,ARRB1,ARRB2,KLF7,PDE8B,AACS,AKR1C3,LAMTOR3,SOCS1,IRS2,ATP2B1,ATP6V1A,ATP6V1B2,ATP6V0A1,AVPR1A,ADAM15,ADAM9,TICAM1,RIPK2,RGS9,BCL2L2,IL18RAP,CEACAM1,SOCS2,CFLAR,BMP6,ALDH1A2,BRCA1,ZFP36L1,SPHK1,KLF9,KLF5,BTK,TSPO,BAIAP3,CACNA1D,CACNA1E,CACNB1,ATP…
GO: Cellular Component	GO:0099503	secretory vesicle		3.059e-30	4.582e-27	9.163e-28	7.229e-27	420	1074	ABCA3,AOC1,ACAA1,ACP3,APOOL,ACTN4,ACTN1,ADAM8,ADAM10,AP2A1,AGL,HYAL3,LRRC7,ALDH3B1,STX7,ALDOA,ALDOC,ALOX5,AMPD3,ANPEP,ANXA2,ANXA3,ANXA5,ATP6V1E2,ANXA11,BMF,APAF1,KCNAB2,APLP2,PPFIA3,APP,FAS,DEGS1,PDXK,RHOG,ASAH1,LAMTOR3,RAP2C,STX11,STX10,DGAT1,ATP6V0A1,ADAM15,B2M,SIGLEC5,CREG1,CEACAM1,IQGAP1,BSG,BST1,BST2,VNN1,SPHK1,C3,C3AR1,C5AR1,BAIAP3,CA4,ATP8B3,MGAM,STBD1,PGLYRP1,CALM2,CALR,CAT,CAV1,MORN2,ATP…
GO: Biological Process	GO:0006886	intracellular protein transport		0.002136	1	0.02436	0.2431	417	1536	SEH1L,CLTCL1,ACAA1,ACOX1,ADAR,ACOX2,PAOX,ADORA1,TBC1D32,ADPRH,GRK3,AP2A1,TBC1D14,SORCS2,CC2D2A,AKT1,LRRC7,CEP126,STX7,RSPH9,DDO,CAMK1,AP3B1,ARF1,ARF3,RHOB,ARL3,HAUS1,MARK4,ASPH,RGPD6,STX11,STX10,HYAL2,SNX3,RAB11A,BBS1,NAPA,MCM3AP,TSPO,AP1S2,AP1G2,HERC2,AP3D1,PTTG1IP,CACNB1,CACNB3,CALR,CAT,RILPL1,ATP6V0D1,SCARB2,SYNGR2,SYNGR1,HGS,NEURL1,ARHGEF2,DNAAF1,EVI5L,CDKN1A,CETN2,ARL11,TICAM2,TRIP11,RHOU,AP…
GO: Biological Process	GO:0071345	cellular response to cytokine stimulus		1.667e-18	2.02e-14	4.809e-16	4.799e-15	416	1188	CARD16,ACTN4,ADAR,CCR2,GRK2,HYAL3,AIF1,AKT1,ALOX5,ALOX15,SMARCA5,ANXA1,ANXA2,IKBKG,IFITM1,FAS,PIAS1,KMO,ARF1,ASAH1,OASL,SOCS1,IRS2,STX11,HYAL2,TRADD,EED,TNFSF14,TNFSF13,TNFSF12,B2M,PELI3,RIPK2,BCAT2,TNFRSF18,TNFRSF11A,BCL6,TNFRSF17,IL18RAP,IL18R1,CEACAM1,NRP2,SOCS2,BRCA1,ZFP36L1,BST2,SPHK1,KLF5,BTK,CA1,CACNB4,RPS6KA4,CAMK2G,CAPG,CAPN2,MAP3K14,CASP1,CASP3,CASP4,CASP8,CAV1,RUNX1,CBL,NMI,CD4,IL17RE,…
GO: Cellular Component	GO:0045202	synapse		8.283e-05	0.1241	0.0015	0.01184	415	1482	ABAT,ABR,ACHE,ABHD6,ACTN1,COLQ,ADAM10,PLEKHG5,ADORA1,ADORA2A,ADORA2B,ADRA2A,ADRB1,LRFN2,ADRB2,GRK2,GRK3,SORCS2,AKT1,LRRC7,STX7,ALDOC,NCK2,BEGAIN,LRFN1,SORBS2,ANXA1,PPFIBP2,PPFIA4,ANXA5,KCNAB2,APBB2,DGKE,CAMK1,PPFIA3,APP,AP3B1,KMO,ARF1,ARRB1,ARRB2,NUMB,EIF3A,LYNX1,STX11,STX10,ATP2B1,PHACTR1,KCTD12,ATP6V0A1,RAB11A,NAPA,RGS9,LIN7A,NRP2,NRP1,BMPR2,DST,PER2,SYNJ1,SYNJ2,SPHK1,C1QA,AP1S2,CAPN5,BAIAP3,DA…
GO: Biological Process	GO:0050776	regulation of immune response		2.553e-19	3.093e-15	7.93e-17	7.913e-16	414	1170	ABR,ADAM8,ADAR,ADCY7,CCR2,ADORA2B,STX7,ALOX15,SEMA7A,ANXA1,IKBKG,IFITM1,PIAS1,ARG2,ARRB2,SOCS1,MARCO,TNFSF13,TICAM1,B2M,PELI3,RIPK2,BCL6,IL18RAP,IL18R1,CEACAM1,BST2,BTK,EIF2B3,C1QA,C1R,C2,C3,C3AR1,C5AR1,CACNA1F,CACNB3,CACNB4,PGLYRP1,CASP8,CAV1,RUNX1,CD1A,CD1C,CD1D,CD1E,NMI,CD4,CD14,CD86,CD33,SCARB1,CD37,CD44,CD59,IL27,MAPKAPK2,TICAM2,NLRC4,VAMP3,CLC,SNX6,CMKLR1,AIM2,THEMIS2,ATG5,PRKD2,COL17A1,SAM…
GO: Cellular Component	GO:0030054	cell junction		4.184e-09	6.267e-06	1.424e-07	1.124e-06	413	1352	AOC1,ACHE,ACTN4,ACTN1,COLQ,ADAM10,PLEKHG5,FZD1,HEG1,LRFN2,ARHGAP31,JAG1,CGN,AKT1,LRRC7,ALCAM,KLF11,LRFN1,SORBS2,ANXA1,ANXA2,ANXA5,KCNAB2,APP,ARF1,RHOB,RHOG,ARVCF,LAMTOR3,NUMB,RAP2C,ATP2B1,PHACTR1,KCTD12,ADAM15,ADAM9,B2M,LIN7A,CEACAM1,IQGAP1,NRP1,HCAR3,BMPR2,DST,BSG,SPHK1,CAPN5,CACNA1C,CALR,CAPN2,MPZL1,CAT,CAV1,CBL,CLDN12,CLDN9,KRIT1,CD9,SCARB2,SYNGR2,SYNGR1,NEURL1,CD44,CD53,CD59,ADGRE5,ARHGEF2,CD…
GO: Cellular Component	GO:0099081	supramolecular polymer		0.00179	1	0.02129	0.1679	413	1529	KIF18A,ACP3,ACTN4,ACTN1,DYSF,ADORA2A,PARP4,GRK3,AP2A1,HYAL3,CGN,AIF1,LRRC7,ALDOA,RSPH9,SORBS2,ANPEP,ANXA1,ANXA2,ANXA5,KCNAB2,GAS7,ZSWIM6,APP,SHTN1,NCKAP5L,TCAP,ARF1,RHOC,ARHGAP4,ARL3,HAUS1,MARK4,AOC3,EIF3A,ATP2A1,HYAL2,ATP6V1A,ATP6V1B2,RAB11A,BBS1,BFSP1,CEACAM1,IQGAP1,NRP1,DST,SYNJ1,SYNJ2,CA4,CACNA1C,CACNA1D,CALD1,CALM2,CAPN3,CAPZA2,PSTPIP2,PSTPIP1,CBR1,SCARB1,CD44,MYOM2,ARHGEF2,DNAAF1,PDLIM7,MID…
GO: Cellular Component	GO:0099080	supramolecular complex		0.001975	1	0.02311	0.1823	413	1531	KIF18A,ACP3,ACTN4,ACTN1,DYSF,ADORA2A,PARP4,GRK3,AP2A1,HYAL3,CGN,AIF1,LRRC7,ALDOA,RSPH9,SORBS2,ANPEP,ANXA1,ANXA2,ANXA5,KCNAB2,GAS7,ZSWIM6,APP,SHTN1,NCKAP5L,TCAP,ARF1,RHOC,ARHGAP4,ARL3,HAUS1,MARK4,AOC3,EIF3A,ATP2A1,HYAL2,ATP6V1A,ATP6V1B2,RAB11A,BBS1,BFSP1,CEACAM1,IQGAP1,NRP1,DST,SYNJ1,SYNJ2,CA4,CACNA1C,CACNA1D,CALD1,CALM2,CAPN3,CAPZA2,PSTPIP2,PSTPIP1,CBR1,SCARB1,CD44,MYOM2,ARHGEF2,DNAAF1,PDLIM7,MID…
GO: Cellular Component	GO:0099512	supramolecular fiber		0.001539	1	0.01859	0.1467	412	1522	KIF18A,ACP3,ACTN4,ACTN1,DYSF,ADORA2A,PARP4,GRK3,AP2A1,HYAL3,CGN,AIF1,LRRC7,ALDOA,RSPH9,SORBS2,ANPEP,ANXA1,ANXA2,ANXA5,KCNAB2,GAS7,ZSWIM6,APP,SHTN1,NCKAP5L,TCAP,ARF1,RHOC,ARHGAP4,ARL3,HAUS1,MARK4,AOC3,EIF3A,ATP2A1,HYAL2,ATP6V1A,ATP6V1B2,RAB11A,BBS1,BFSP1,CEACAM1,IQGAP1,NRP1,DST,SYNJ1,SYNJ2,CA4,CACNA1C,CACNA1D,CALD1,CALM2,CAPN3,CAPZA2,PSTPIP2,PSTPIP1,CBR1,SCARB1,CD44,MYOM2,ARHGEF2,DNAAF1,PDLIM7,MID…
GO: Biological Process	GO:0048666	neuron development		1.162e-10	1.408e-06	1.02e-08	1.018e-07	410	1297	ACHE,ADAM10,ADARB1,FZD1,ADM,ADORA2A,KIDINS220,AP2A1,HECW2,AKT1,LRRC7,ALCAM,PREX1,STK24,MRTFA,NCK2,SEMA7A,ZSWIM5,APBB2,GAS7,CAMK1,ZSWIM6,APP,SHTN1,FAS,AREG,ARF1,SCARF1,ARHGAP4,ARL3,KLF7,NUMB,ATF1,IRS2,PHACTR1,SNX3,B2M,RAB11A,BBS1,IQGAP1,NRP2,NRP1,CFLAR,BMPR2,DST,BSG,SPHK1,TSPO,C1QA,C3,CACNA1F,CASP3,DOK2,RUNX1,SCARB2,NEURL1,CD44,MAP3K13,CDH2,ARHGAP33,CDKN1C,DLG5,NUMBL,PDLIM7,KLF4,NREP,TRIP11,B4GALT…
GO: Biological Process	GO:0051130	positive regulation of cellular component organization		5.744e-08	0.0006958	2.772e-06	2.766e-05	408	1350	ABCA1,ACHE,JDP2,ACTN4,CNOT6,FZD1,ADRB2,KIDINS220,AP2A1,AHR,LRRC7,PREX1,STK24,ALOX15,NCK2,CUL4A,GPR65,SEMA7A,ANXA1,ANXA2,BMF,CAMK1,APP,SHTN1,FAS,ARF1,SCARF1,RHOC,ARRB1,ARRB2,MARK4,NUMB,ATF1,EIF4G3,SNX3,EED,TNFSF14,TNFSF10,DOCK11,ADAM9,B2M,LRSAM1,RAB11A,ADGRB2,BCL6,IQGAP1,NRP1,CFLAR,BMPR2,BOK,BRCA1,SYNJ1,SPHK1,C3,RPS6KA4,CALR,CAPG,CAPN2,CASP8,CAV1,CBL,CD14,SCARB2,NEURL1,CD53,CD63,ADGRE5,MAP3K13,CDC…
GO: Biological Process	GO:0010562	positive regulation of phosphorus metabolic process		9.459e-11	1.146e-06	8.425e-09	8.408e-08	405	1277	ACVR1,ACVR1B,ACVR2A,ACVRL1,ADAM8,ADCY3,ADCY7,ADCY9,FZD1,FZD8,ADORA1,ADORA2A,ADORA2B,ADRA2A,ADRB2,KIDINS220,GRK3,OSBPL8,AIF1,AKT1,TAOK1,BCAR3,STK24,ALOX15,ADCY4,ANG,SH3RF1,SEMA7A,FGD2,ANXA2,IKBKG,DGKE,DGKD,CAMK1,APP,LMO4,FAS,AREG,ARNT,ARRB1,ARRB2,LAMTOR3,SOCS1,EIF4G3,RAP2C,PEA15,SH3RF3,MARCO,ADAM9,RIPK2,TNFRSF18,TNFRSF11A,TNFRSF10B,IQGAP1,NRP1,CFLAR,MLKL,BMP2,KSR1,BMP6,BMP8B,BMPR1A,BMPR2,BNIP2,SPH…
GO: Biological Process	GO:0045937	positive regulation of phosphate metabolic process		9.459e-11	1.146e-06	8.425e-09	8.408e-08	405	1277	ACVR1,ACVR1B,ACVR2A,ACVRL1,ADAM8,ADCY3,ADCY7,ADCY9,FZD1,FZD8,ADORA1,ADORA2A,ADORA2B,ADRA2A,ADRB2,KIDINS220,GRK3,OSBPL8,AIF1,AKT1,TAOK1,BCAR3,STK24,ALOX15,ADCY4,ANG,SH3RF1,SEMA7A,FGD2,ANXA2,IKBKG,DGKE,DGKD,CAMK1,APP,LMO4,FAS,AREG,ARNT,ARRB1,ARRB2,LAMTOR3,SOCS1,EIF4G3,RAP2C,PEA15,SH3RF3,MARCO,ADAM9,RIPK2,TNFRSF18,TNFRSF11A,TNFRSF10B,IQGAP1,NRP1,CFLAR,MLKL,BMP2,KSR1,BMP6,BMP8B,BMPR1A,BMPR2,BNIP2,SPH…
GO: Biological Process	GO:0009628	response to abiotic stimulus		1.34e-06	0.01623	4.691e-05	0.0004682	405	1375	SEH1L,ABAT,ACADM,ACADVL,SMC1A,CARD16,ACTN4,ACVRL1,DYSF,ADAM8,ADM,ADORA1,ADRB1,ADRB2,ADSS2,HYAL3,AIF1,AK4,AKT1,ALAS2,ANG,GPR65,ANXA1,UVSSA,BMF,APAF1,COPS3,APP,FAS,BHLHE40,PIAS1,TCAP,AQP9,KMO,MKNK1,RHOB,ARNT,ARRB1,ARRB2,ASCL2,PDE8B,ATP2B1,HYAL2,ATP6V1A,TNFSF14,AVPR1A,ADAM15,BACH1,TNFRSF11A,TNFRSF10B,CFLAR,BMP2,BMP6,PER3,BRCA1,PER2,ZFP36L1,EIF2B3,TSPO,AP1S2,MBD4,MBD2,CACNA1C,CACNA1E,CACNA1F,CACNB3,C…
GO: Molecular Function	GO:0044877	protein-containing complex binding		1.457e-05	0.0451	0.00141	0.01214	403	1356	ABCA1,AOC1,ACHE,SMC1A,NAA10,ACTN4,ACTN1,ACVR1,ACVR1B,ACVR2A,ACVRL1,ARID1A,ADAM8,ADAM10,ADORA1,ADRA2A,ADRB2,AP2A1,AHR,AIF1,STX7,LTBP4,NCK2,ADCY4,RNF169,SMARCA5,SEMA7A,ANXA2,ANXA11,ITGA10,GAS7,ERI1,APP,SHTN1,FAS,SCARF1,ARRB1,ARRB2,PSMG1,NCOA1,ATF1,IRS2,ATP5PF,TRADD,EED,CTNNAL1,ATP5PO,ADAM15,ADAM9,NAPA,IQGAP1,CFLAR,MLKL,BMPR2,DST,SYNJ1,MBD2,FMNL1,CALR,CAPG,CAPZA2,CASP3,CASP8,CXCL16,CAV1,PSTPIP2,PSTP…
GO: Biological Process	GO:0051270	regulation of cellular component movement		4.326e-13	5.24e-09	6.718e-11	6.704e-10	401	1219	ABR,ABHD6,TMIGD3,ACTN4,ACTN1,ACVR1,ACVR1B,ACVRL1,DYSF,ADAM8,ADAM10,ADARB1,CCR2,ADORA1,ADORA2B,ADORA3,ADRA2A,ADRB1,JAG1,OSBPL8,AIF1,AKT1,ALDOA,PREX1,STK24,ALOX12,SEMA7A,ZSWIM5,ANXA1,ANXA3,ANXA5,ELP1,IFITM1,ZSWIM6,APP,LMO4,SHTN1,FAS,RHOB,RHOC,ARHGAP4,AOC3,NUMB,IRS2,RAP2C,ATP2A1,HYAL2,PHACTR1,STARD13,TRADD,TNFSF14,ADAM15,ADAM9,RAB11A,BBS1,TNFRSF18,BCL6,CEACAM1,IQGAP1,NRP2,NRP1,BMP2,BMPR1A,BMPR2,BST1…
GO: Biological Process	GO:0006812	cation transport		0.0003271	1	0.005377	0.05366	397	1423	ABAT,KCNH8,SLC24A3,ACTN4,DYSF,SLC25A25,CCR2,ADORA1,ADORA2A,ADRA2A,ADRB1,ADRB2,SLC24A4,HECW2,AHR,AK4,AKT1,LRRC7,ABCD1,ALOX5,STIM2,DPP10,ANXA2,ANXA3,ANXA5,ATP6V1E2,KCNAB2,APP,AP3B1,ARF1,ARG2,ARRB2,ASPH,ATP2A1,ATP2B1,AFG1L,ATP5F1E,ATP5PF,ATP6V1A,ATP6V1B2,SNX3,ATP6V0A1,ATP5PO,B2M,STAC3,RGS9,BTK,TSPO,CACNA1I,NIPA1,AP3D1,CACNA1C,CACNA1D,CACNA1E,CACNA1F,CACNB1,CACNB3,CACNB4,ATP6V0E1,CALM2,CAMK2G,CAPN3,C…
GO: Biological Process	GO:0034220	ion transmembrane transport		0.003725	1	0.03788	0.3781	397	1469	ABCA1,ABCA3,KCNH8,SLC24A3,ACTN4,DYSF,SLC25A25,CCR2,ADRA2A,ADRB1,ADRB2,SLC24A4,HECW2,AHR,AK4,AKT1,LRRC7,ABCD1,STX7,ALOX5,STIM2,DPP10,ANXA2,ANXA3,ANXA5,ATP6V1E2,KCNAB2,APOL1,APP,AQP9,ANO8,ARF1,ASPH,IRS2,ATP2A1,ATP2B1,AFG1L,ATP5F1E,ABCC3,ATP5PF,ATP6V1A,ATP6V1B2,ATP6V0A1,ATP5PO,STAC3,RGS9,CEACAM1,PER2,CACNA1I,NIPA1,CACNA1C,CACNA1D,CACNA1E,CACNA1F,CACNB1,CACNB3,CACNB4,ATP6V0E1,CALM2,CAPN3,CAV1,SLC7A7,…
GO: Biological Process	GO:0033043	regulation of organelle organization		5.555e-05	0.6729	0.001235	0.01232	396	1391	KIF18A,SMC1A,NAA10,JDP2,DYSF,CNOT6,ADRB2,HECW2,TBC1D14,AKT1,TAOK1,PREX1,ALOX15,NCK2,LRFN1,GPR65,ANXA1,ANXA2,BMF,CAMK1,FAS,ARF1,RHOB,RHOC,RHOG,ARRB1,ARRB2,CDC26,MARK4,NUMB,EIF4G3,CDC23,OMA1,EED,TNFSF10,LRSAM1,BCL6,NRP1,BOK,DST,BRCA1,SYNJ1,IER3,BST1,BST2,SPHK1,TSPO,RPS6KA4,CALR,CAPG,CAPN2,CAPZA2,CASP8,CAV1,TMSB4Y,SCARB2,CDK11B,ARHGEF2,CDH2,EVI5L,CDK9,CDKN1C,RHOU,MID1IP1,NRXN1,MYO3B,LMOD1,CCDC151,AS…
GO: Biological Process	GO:0072359	circulatory system development		3.659e-07	0.004433	1.544e-05	0.0001541	395	1322	ACADM,ACVR1,ACVRL1,ARID1A,DYSF,ADAM8,ADAM10,FZD1,ADM,CCR2,FZD8,TBC1D32,HEG1,ADRB1,ADRB2,GRK2,JAG1,ALPK3,AHR,CC2D2A,AKT1,SORBS2,ANG,ANPEP,ANXA1,ANXA2,ANXA3,RNF213,LMO4,TCAP,RHOB,ARRB2,STARD13,ADAM19,TNFSF12,ADAM15,ADGRB2,CEACAM1,NRP2,NRP1,CFLAR,BMP2,BMPR1A,BMPR2,ALDH1A2,BRCA1,ZFP36L1,SPHK1,KLF5,C3,C3AR1,C5AR1,MBD2,CACNA1C,CALR,CASP3,CASP8,CAV1,RUNX1,CREB3L1,KRIT1,BORCS8,HGS,MYOM2,DNAAF1,CDH2,ALPK2…
GO: Biological Process	GO:0018193	peptidyl-amino acid modification		4.355e-06	0.05275	0.0001332	0.001329	395	1352	SEH1L,NAA10,ACVR1,ACVR1B,ADORA1,ADRA2A,GRK2,AKT1,BCAR3,NCK2,HAT1,APLP2,CAMK1,APP,PIAS1,AREG,MKNK1,ZFYVE28,ARNT,ARRB1,ARRB2,ART4,ASGR1,ASGR2,FAM72A,ASPH,NCOA1,SOCS1,RAP2C,HYAL2,DPY19L3,EED,RIPK2,TNFRSF18,DPM2,IQGAP1,NRP2,NRP1,BMP6,BRCA1,BST1,SPHK1,BTK,MCM3AP,PLOD3,RPS6KA4,CALM2,CAPN3,CAV1,CBL,UNC119,CD4,NEURL1,CD44,MAP3K13,ARHGEF2,MAPKAPK2,CHI3L1,OSTC,NRXN1,SNX6,CLK1,CLK3,MYO3B,QPCT,TTLL1,LILRA5,S…
GO: Biological Process	GO:0040012	regulation of locomotion		1.412e-12	1.711e-08	1.88e-10	1.876e-09	394	1203	ABR,ABHD6,TMIGD3,ACTN4,ACVR1,ACVR1B,ACVRL1,DYSF,ADAM8,ADAM10,ADARB1,CCR2,ADORA1,ADORA2A,ADORA2B,ADORA3,ADRA2A,JAG1,OSBPL8,AIF1,AKT1,ARRDC3,ALDOA,PREX1,STK24,ALOX12,SEMA7A,ZSWIM5,ANXA1,ANXA3,ANXA5,ELP1,IFITM1,ZSWIM6,APP,LMO4,SHTN1,FAS,RHOB,RHOC,ARHGAP4,AOC3,NUMB,IRS2,RAP2C,HYAL2,PHACTR1,STARD13,TRADD,TNFSF14,ADAM15,ADAM9,RAB11A,BBS1,TNFRSF18,CEACAM1,IQGAP1,NRP2,NRP1,BMP2,BMPR1A,BMPR2,BST1,BST2,SPH…
GO: Biological Process	GO:1901135	carbohydrate derivative metabolic process		6.373e-08	0.000772	3.064e-06	3.057e-05	394	1299	SEH1L,ACP3,ABHD6,AK9,ADCY3,ADCY7,ADCY9,ADORA2B,ESYT2,ADSS2,AP2A1,HYAL3,AK4,AKT1,ABCD1,ALDOA,ALDOC,AMD1,AMPD2,ADCY4,AMPD3,AOAH,APP,ARNT,ASAH1,PDE8B,ASGR1,ASGR2,AKR1C3,HYAL2,DGAT1,AFG1L,B4GALT3,ATP5F1E,B3GALNT1,B3GALT2,ATP5PF,DPY19L3,ATP5PO,DPM2,BMP2,LDHD,BMPR2,BPGM,ST3GAL5,IER3,MBD4,TMEM258,KYNU,CACNB4,PLOD3,NUDT16,PGLYRP1,CBFA2T3,PAPSS2,PAPSS1,CCND3,CD44,HACD1,GLYCTK,TRIP11,B4GALT6,B4GALT5,NDST3,…
GO: Biological Process	GO:0048878	chemical homeostasis		1.899e-06	0.023	6.318e-05	0.0006305	393	1334	ABCA1,ACO1,ACOX1,SLC24A3,ADCY3,ADCY7,ADCY9,ACOX2,ADM,CCR2,ADORA1,ADORA2A,ADRA2A,ADRB1,ADRB2,GRK2,SLC24A4,AKT1,ALAS2,ABCD1,ALOX12,AMPD2,ADCY4,STIM2,GPR65,ANPEP,ANXA2,ANXA5,ATP6V1E2,APLP2,APP,AQP9,ARF1,ARRB1,KLF7,PDE8B,ASGR2,ASPH,AACS,CYP4F12,IRS2,ATP2A1,ATP2B1,HYAL2,DGAT1,ATP6V1A,ATP6V1B2,ATP6V0A1,AVPR1A,B2M,RAB11A,BMP6,BOK,TSPO,C3AR1,CACNA1I,C5AR1,BAIAP3,AP3D1,CA4,CACNA1C,CACNA1D,CACNA1E,CACNA1F,…
GO: Biological Process	GO:0045055	regulated exocytosis		1.041e-48	1.261e-44	6.006e-46	5.993e-45	392	837	AOC1,ABR,ACAA1,ACP3,APOOL,ACTN4,ACTN1,ADAM8,ADAM10,CCR2,ADORA2A,ADORA2B,ADRA2A,ADRB2,AGL,HYAL3,LRRC7,TAGLN2,ALDH3B1,ALDOA,ALDOC,ALOX5,AMPD3,ANPEP,ANXA2,ANXA3,ANXA5,APAF1,KCNAB2,APLP2,PPFIA3,APP,DEGS1,PDXK,ARF1,RHOG,ASAH1,LAMTOR3,RAP2C,STX11,DGAT1,ATP6V0A1,B2M,NAPA,SIGLEC5,CREG1,CEACAM1,IQGAP1,SYNJ1,BST1,BST2,VNN1,BTK,C3,C3AR1,CACNA1I,C5AR1,BAIAP3,CACNA1C,CACNA1D,MGAM,CACNB4,STBD1,PGLYRP1,CAT,CBL,…
GO: Biological Process	GO:0022603	regulation of anatomical structure morphogenesis		9.166e-08	0.00111	4.27e-06	4.261e-05	390	1288	ABR,ACHE,ACTN4,ACVR1,ACVRL1,ADAM10,FMNL2,BRWD3,FZD1,ADM,CCR2,ADRB2,AP2A1,HECW2,JAG1,ALDOA,PREX1,ALOX12,SEMA7A,FGD2,ZSWIM5,ANXA1,ANXA3,GAS7,CAMK1,ZSWIM6,SHTN1,RHOB,RHOC,RHOG,ARHGAP4,ARRB2,NUMB,STARD13,OMA1,TNFSF14,TNFSF13,TNFSF12,ADAM9,RAB11A,ADGRB2,BCL6,CEACAM1,NRP1,CFLAR,BMP2,BMPR1A,BMPR2,BRCA1,SPHK1,C3,C3AR1,C5AR1,FMNL1,CALR,CAPN2,RUNX2,RUNX1,CREB3L1,KRIT1,HGS,CD44,CD53,MAP3K13,CDH2,ZMYM6,ARHGA…
GO: Biological Process	GO:0048646	anatomical structure formation involved in morphogenesis		4.535e-05	0.5493	0.001029	0.01027	390	1365	ACTN1,ACVR1,ACVR2A,ACVRL1,ARID1A,DYSF,ADAM8,FZD1,ADM,CCR2,FZD8,ADRB2,SLC24A4,JAG1,AHR,CC2D2A,AKT1,ANG,ANPEP,ANXA1,ANXA2,ANXA3,APAF1,RNF213,TRIM71,CAMK1,LMO4,TCAP,RHOB,STARD13,TNFSF14,TNFSF13,TNFSF12,ADAM15,ADAM9,ADGRB2,BCL6,CEACAM1,NRP2,NRP1,CFLAR,BMP2,BMPR1A,BMPR2,ALDH1A2,BRCA1,SPHK1,KLF5,C3,C3AR1,C5AR1,CAPN2,CAPN3,CASP3,CASP8,CAV1,RUNX1,CREB3L1,KRIT1,CD9,HGS,CD44,CD53,MYOM2,CHI3L1,KLF4,ARHGAP22…
GO: Biological Process	GO:0000902	cell morphogenesis		5.47e-13	6.625e-09	8.351e-11	8.333e-10	389	1178	ACHE,ACTN4,ACTN1,ADAM8,ADAM10,ADARB1,FMNL2,BRWD3,ADORA2A,HEG1,KIDINS220,HECW2,CGN,AHR,ALCAM,ALDOA,PREX1,STK24,SEMA7A,FGD2,ZSWIM5,ANXA1,APBB2,GAS7,ZSWIM6,APP,SHTN1,RHOB,RHOC,RHOG,ARHGAP4,KLF7,NUMB,IRS2,PHACTR1,RAB11A,BBS1,BCL6,IQGAP1,NRP2,NRP1,BMPR2,DST,BSG,FMNL1,CACNA1F,PLOD3,CALR,CASP3,DOK2,RILPL1,CD44,MAP3K13,ARHGEF2,CDH2,CDH6,ZMYM6,ARHGAP33,NUMBL,PDLIM7,RHOU,B4GALT6,B4GALT5,VAMP3,NRXN1,MYO3B,B…
GO: Cellular Component	GO:0098796	membrane protein complex		1.668e-06	0.002499	4.096e-05	0.0003232	388	1324	CLTCL1,APOOL,ABHD6,ACVR1,ACVR1B,ACVR2A,ACVRL1,ADAM8,ADAM10,FZD1,FZD8,AP2A1,LRRC7,ALCAM,STX7,DPP10,ATP6V1E2,KCNAB2,ITGA10,AP3B1,FAS,LAMTOR3,SOCS1,STX11,STX10,ATP2A1,ATP5F1E,ATP5PF,ATP6V1A,TRADD,ATP6V1B2,SNX3,ATP6V0A1,ATP5PO,B2M,STAC3,NAPA,IL18RAP,IL18R1,DPM2,LIN7A,CEACAM1,SOCS2,CFLAR,BMP2,BMPR1A,SYNJ1,AP1S2,AP1G2,CACNA1I,TMEM258,AP3D1,CACNA1C,CACNA1D,CACNA1E,CACNA1F,CACNB1,CACNB3,CACNB4,ATP6V0E1,C…
GO: Biological Process	GO:0032880	regulation of protein localization		5.168e-12	6.26e-08	5.905e-10	5.893e-09	387	1188	ABAT,ACHE,CARD16,ADAM8,ADAM10,FAM3D,ADORA2A,ADRA2A,ADRB1,AIF1,AKT1,STX7,SORBS2,ANG,DPP10,ANXA1,ANXA4,ANXA5,KCNAB2,CAMK1,ARF1,ARG2,RHOG,ARRB1,KLF7,PDE8B,MARK4,ASPH,AACS,NUMB,SOCS1,IRS2,STX10,HYAL2,SNX3,ADAM9,STAC3,RAB11A,RIPK2,IQGAP1,BMP6,PER2,SYNJ1,BAIAP3,CACNA1C,CACNA1D,CACNA1E,CACNB3,CACNB4,CAMK2G,CASP1,CASP8,CD14,CCNE2,CD33,CD58,CDH2,CACNA2D2,HMGN3,RHOU,ABHD17C,VAMP3,SELENOK,NRXN1,LRP5L,AIM2,M…
GO: Biological Process	GO:0051050	positive regulation of transport		2.166e-13	2.624e-09	3.498e-11	3.491e-10	385	1157	ABAT,ABCA1,CLTCL1,ABR,ACHE,ACTN4,ACVR2A,ADAM8,CCR2,ADORA1,ADORA2A,ADORA2B,ADRA2A,ADRB1,ADRB2,GRK2,AP2A1,HYAL3,OSBPL8,AIF1,AKT1,ALOX5,STIM2,ANG,ANXA1,ANXA2,CAMK1,KMO,ARF1,ARRB1,ARRB2,ASPH,AOC3,AACS,IRS2,ATP2A1,ATP2B1,HYAL2,AVPR1A,ADAM9,B2M,STAC3,RIPK2,RGS9,TNFRSF11A,BMP6,BOK,SYNJ1,SPHK1,TSPO,C2,C3,CACNA1I,BAIAP3,CACNA1C,CACNA1D,CACNB3,CACNB4,CALM2,CALR,CAPN3,CASP1,CASP8,CAV1,RUNX1,CBL,CD4,CD14,CD3…
GO: Biological Process	GO:1901565	organonitrogen compound catabolic process		6.815e-05	0.8255	0.001453	0.0145	384	1348	ABAT,DYSF,ADAM8,PLEKHG5,PAOX,ADRA2A,AP2A1,HECW2,HYAL3,AKT1,ABCD1,KLHL8,CUL4A,AMPD3,ANPEP,ANXA2,RNF213,TRIM71,DDO,COPS3,USP37,PIAS1,KMO,ARG2,ARRB1,ARRB2,ASAH1,CDC26,PDE8B,ALDH4A1,HYAL2,CDC23,AFG1L,OMA1,SNX3,TNFSF12,ADAM9,LRSAM1,BCAT2,CEACAM1,BLVRA,IER3,SPHK1,HERC2,MBD4,KYNU,PTTG1IP,NUDT16,PGLYRP1,CAPN2,CAPN3,CAST,CASP8,CAV1,CBFA2T3,CBL,SCARB1,HGS,CD44,CDC34,CEBPA,CTSC,ABHD17C,AP2S1,TPP1,CLN3,CLTA,…
GO: Biological Process	GO:0044092	negative regulation of molecular function		0.0001015	1	0.002042	0.02038	384	1354	TMIGD3,CARD16,LMTK3,DYSF,ADAR,ADARB1,ADCY3,ADCY7,ADCY9,CCR2,ADORA1,ADORA2A,ADORA3,HEG1,ADRA2A,ADRB2,GRK2,HECW2,AHR,AKT1,MRTFA,ADCY4,SH3RF1,ANXA1,ANXA2,ANXA3,ANXA4,ANXA5,APLP2,CST7,CAMK1,APP,BHLHE40,ARG2,ZFYVE28,ARRB1,ARRB2,FAM72A,AOC3,SOCS1,IRS2,LYNX1,MARCO,HYAL2,PHACTR1,TNFSF14,ADAM15,B2M,CEACAM1,IQGAP1,CFLAR,PER2,BST2,C3,CACNA1F,CACNB3,CALM2,CALU,CAST,CASP3,CASP8,WFDC1,CAT,CAV1,CBL,CD44,CDKN1A,…
GO: Biological Process	GO:0042327	positive regulation of phosphorylation		2.161e-10	2.618e-06	1.831e-08	1.827e-07	381	1197	ACVR1,ACVR1B,ACVR2A,ACVRL1,ADAM8,ADCY3,ADCY7,ADCY9,FZD1,FZD8,ADORA1,ADORA2A,ADORA2B,ADRA2A,ADRB2,KIDINS220,GRK3,OSBPL8,AIF1,AKT1,TAOK1,BCAR3,STK24,ALOX15,ADCY4,ANG,SH3RF1,SEMA7A,FGD2,ANXA2,IKBKG,DGKE,DGKD,CAMK1,APP,LMO4,FAS,AREG,ARNT,ARRB1,ARRB2,LAMTOR3,SOCS1,EIF4G3,RAP2C,PEA15,SH3RF3,MARCO,ADAM9,RIPK2,TNFRSF18,TNFRSF11A,TNFRSF10B,IQGAP1,NRP1,CFLAR,MLKL,BMP2,KSR1,BMP6,BMP8B,BMPR1A,BMPR2,BNIP2,SPH…
GO: Biological Process	GO:1901698	response to nitrogen compound		5.527e-09	6.695e-05	3.451e-07	3.444e-06	379	1219	ABAT,ABCA1,AOC1,ADCY3,ADCY7,ADCY9,ADM,ADORA2A,ADRB2,GRK2,ADSS2,JAG1,OSBPL8,AHR,AIF1,AKT1,KLF11,ADCY4,SORBS2,ANXA1,ANXA5,ATP6V1E2,APP,AQP9,AREG,ARRB2,ASPH,AACS,LAMTOR3,SOCS1,IRS2,ATP2A1,ATP2B1,PEA15,ATP6V1A,ATP6V1B2,ATP6V0A1,TNFSF10,TICAM1,RIPK2,RGS9,BCL2L2,CEACAM1,IQGAP1,SOCS2,CFLAR,BRCA1,ZFP36L1,BSG,KLF5,EIF2B3,TSPO,C5AR1,KYNU,CACNB1,ATP6V0E1,TRIM41,CAPN2,CASP3,CASP4,CAT,CAV1,CCND3,ATP6V0D1,CD9,…
GO: Biological Process	GO:1902533	positive regulation of intracellular signal transduction		3.278e-14	3.97e-10	6.204e-12	6.191e-11	378	1119	SEH1L,CARD16,ACTN4,ADAM8,PLEKHG5,MYORG,FZD8,ADORA1,ADORA2B,ADRA2A,ADRB1,ADRB2,KIDINS220,OSBPL8,AKT1,TAOK1,ALOX15,NCK2,GPR65,SH3RF1,SEMA7A,FGD2,BMF,IKBKG,APP,AREG,PRKRA,RHOC,RHOG,ARRB1,ARRB2,AKR1C3,LAMTOR3,IRS2,PEA15,SH3RF3,MARCO,TRADD,TNFSF14,TNFSF10,ADAM9,TICAM1,PELI3,RIPK2,TNFRSF11A,TNFRSF10B,IL18R1,IQGAP1,NRP1,CFLAR,MLKL,BMP2,KSR1,BNIP2,BOK,STK19,BST2,SPHK1,C3,C5AR1,CALM2,CALR,MAP3K14,CASP1,CA…
GO: Biological Process	GO:0051248	negative regulation of protein metabolic process		3.389e-06	0.04105	0.0001055	0.001053	376	1277	CARD16,DYSF,ADAR,ADARB1,ADORA2A,HEG1,GRK2,AKT1,MRTFA,NCK2,ANG,SH3RF1,ANXA2,APLP2,TRIM71,CST7,APP,PRPF18,METTL14,ZFYVE28,ARRB1,ARRB2,FAM72A,EIF4EBP3,SOCS1,ATF3,EIF3A,HYAL2,PHACTR1,SNX3,TNFSF14,PELI3,CEACAM1,CFLAR,BRCA1,PER2,ZFP36L1,BST2,TSPO,C3,CALM2,CALR,CAPN3,CAST,CASP3,WFDC1,DOK2,CAV1,CBL,NMI,CD44,CDKN1A,CDKN1C,CDKN2B,CDKN2C,CDKN2D,CEBPA,KLF4,SNX6,CLN3,PRDX5,QKI,ITM2B,SH3BP5,ATG5,ROCK2,CNOT10,T…
GO: Cellular Component	GO:0030141	secretory granule		6.271e-36	9.395e-33	4.697e-33	3.706e-32	376	884	ABCA3,AOC1,ACAA1,ACP3,APOOL,ACTN4,ACTN1,ADAM8,ADAM10,AP2A1,AGL,HYAL3,LRRC7,ALDH3B1,STX7,ALDOA,ALDOC,ALOX5,AMPD3,ANPEP,ANXA2,ANXA3,ATP6V1E2,ANXA11,BMF,APAF1,KCNAB2,APLP2,PPFIA3,APP,FAS,DEGS1,PDXK,RHOG,ASAH1,LAMTOR3,RAP2C,DGAT1,ATP6V0A1,ADAM15,B2M,SIGLEC5,CREG1,CEACAM1,IQGAP1,BSG,BST1,BST2,VNN1,C3,C3AR1,C5AR1,BAIAP3,CA4,ATP8B3,MGAM,STBD1,PGLYRP1,CALR,CAT,CAV1,MORN2,CD9,SLCO4C1,CD14,MS4A3,CD33,SYNGR…
GO: Biological Process	GO:0045597	positive regulation of cell differentiation		5.462e-10	6.616e-06	4.241e-08	4.232e-07	373	1176	ACHE,ACVR1,ACVR1B,ACVR2A,ACVRL1,ADAM8,FZD1,ADM,CCR2,ADRB1,KIDINS220,BEND6,AP2A1,JAG1,AKT1,LRRC7,PREX1,STK24,TSHZ3,SEMA7A,ANXA1,ANXA2,IFITM1,CAMK1,AP3B1,SHTN1,PIAS1,ARF1,SCARF1,ARNT,ARRB2,NCOA1,NUMB,SOCS1,ZFHX3,ATF1,SNX3,DUBR,TNFSF14,RAB11A,RIPK2,BCL6,CEACAM1,IQGAP1,NRP1,SOCS2,CFLAR,BMP2,BMP6,BMPR1A,BMPR2,BNIP2,SYNJ1,ZFP36L1,VNN1,SPHK1,KLF5,BTK,TSPO,AP3D1,CALR,CAPN2,CASP8,RUNX2,RUNX1,SART1,CD1D,CD…
GO: Biological Process	GO:0031175	neuron projection development		5.911e-11	7.159e-07	5.637e-09	5.626e-08	371	1150	ACHE,ADAM10,ADARB1,FZD1,ADM,ADORA2A,KIDINS220,AP2A1,HECW2,AKT1,LRRC7,ALCAM,PREX1,STK24,MRTFA,NCK2,SEMA7A,ZSWIM5,APBB2,GAS7,CAMK1,ZSWIM6,APP,SHTN1,FAS,AREG,ARF1,SCARF1,ARHGAP4,KLF7,NUMB,ATF1,IRS2,PHACTR1,SNX3,B2M,RAB11A,BBS1,IQGAP1,NRP2,NRP1,CFLAR,BMPR2,DST,BSG,SPHK1,TSPO,CACNA1F,CASP3,DOK2,SCARB2,NEURL1,CD44,MAP3K13,CDH2,ARHGAP33,DLG5,NUMBL,PDLIM7,KLF4,NREP,TRIP11,B4GALT6,B4GALT5,NRXN1,MYO3B,QKI,…
GO: Biological Process	GO:0002263	cell activation involved in immune response		2.511e-54	3.041e-50	3.379e-51	3.372e-50	368	736	AOC1,ABR,ACAA1,ACP3,DYSF,ADAM8,ADAM10,CCR2,ADORA2B,AGL,LRRC7,ALDH3B1,ALDOA,ALDOC,ALOX5,AMPD3,ANPEP,ANXA1,ANXA2,ANXA3,APAF1,KCNAB2,APP,DEGS1,PDXK,RHOG,ASAH1,LAMTOR3,RAP2C,STX11,DGAT1,ATP6V0A1,TNFSF13,DOCK11,TICAM1,B2M,RIPK2,SIGLEC5,BCL6,CREG1,IL18R1,CEACAM1,IQGAP1,BST1,BST2,VNN1,BTK,C3,C3AR1,C5AR1,MGAM,STBD1,PGLYRP1,CAT,CBL,CD1C,SLCO4C1,CD14,MS4A3,CD86,CD33,SYNGR1,CD44,CD53,CD58,CD59,CD63,CD68,ADG…
GO: Biological Process	GO:2000145	regulation of cell motility		5.121e-12	6.203e-08	5.905e-10	5.893e-09	368	1120	ABR,ABHD6,TMIGD3,ACTN4,ACVR1,ACVR1B,ACVRL1,DYSF,ADAM8,ADAM10,ADARB1,CCR2,ADORA1,ADORA2B,ADORA3,ADRA2A,JAG1,OSBPL8,AIF1,AKT1,ALDOA,PREX1,STK24,ALOX12,SEMA7A,ANXA1,ANXA3,ANXA5,ELP1,IFITM1,ZSWIM6,APP,LMO4,SHTN1,FAS,RHOB,RHOC,ARHGAP4,AOC3,NUMB,IRS2,RAP2C,HYAL2,PHACTR1,STARD13,TRADD,TNFSF14,ADAM15,ADAM9,RAB11A,BBS1,TNFRSF18,CEACAM1,IQGAP1,NRP2,NRP1,BMP2,BMPR1A,BMPR2,BST1,BST2,SPHK1,C3AR1,C5AR1,CALR,MP…
GO: Biological Process	GO:0055114	oxidation-reduction process		8.866e-07	0.01074	3.177e-05	0.0003171	368	1231	SEH1L,AOC1,ACAA1,ACADM,ACADS,ACADVL,ACO1,ACOX1,CYP20A1,ACVR2A,SLC25A25,ACOX2,PAOX,ADRB1,AGL,AKT1,ABCD1,ALDH2,DEGS2,ALDH1B1,ALDH3B1,ALDH3A2,ALDOA,CMAHP,ALDOC,ALOX12,ALOX5,ALOX5AP,ALOX15,AOC2,KCNAB2,DDO,APP,DEGS1,KMO,ARG2,ARNT,RDH16,ASPH,AOC3,AKR1C3,ALDH4A1,CYP4F12,IRS2,KDM1B,DGAT1,AFG1L,BCAT2,BLVRA,BMP2,LDHD,ALDH1A2,BPGM,PER2,IER3,PLOD3,STBD1,SELENBP1,CALM2,CAT,CAV1,CBFA2T3,CBR1,CBR3,SCARB1,DHRS3,…
GO: Cellular Component	GO:0031967	organelle envelope		2.515e-05	0.03767	0.0005232	0.004127	367	1279	SEH1L,ACADM,ACADS,ACADVL,ACHE,APOOL,ABHD6,AK9,SLC25A25,SNN,MYORG,OSBPL6,OSBPL8,ALAS2,ABCD1,ALOX5,ALOX5AP,ANXA1,ANXA4,ANXA11,BMF,APP,KMO,PLA2G4C,RGPD6,AFG1L,ATP5F1E,STARD13,OMA1,ATP5PF,DPY19L3,ATP5PO,BCL2A1,BCL2L2,SLC25A26,TMEM11,LDHD,BNIP2,BOK,DST,SYNJ2,MCM3AP,TSPO,HERC2,CALM2,CALR,CAPN2,CASP8,CAT,SLC16A3,CETN2,CETN3,SQOR,NRXN1,CLIC1,ABCG2,CNP,PGS1,ATP23,RNF185,AHCTF1,PTGES,ATP5MPL,CPOX,CPS1,CPT1…
GO: Cellular Component	GO:0031975	envelope		2.704e-05	0.0405	0.0005548	0.004377	367	1280	SEH1L,ACADM,ACADS,ACADVL,ACHE,APOOL,ABHD6,AK9,SLC25A25,SNN,MYORG,OSBPL6,OSBPL8,ALAS2,ABCD1,ALOX5,ALOX5AP,ANXA1,ANXA4,ANXA11,BMF,APP,KMO,PLA2G4C,RGPD6,AFG1L,ATP5F1E,STARD13,OMA1,ATP5PF,DPY19L3,ATP5PO,BCL2A1,BCL2L2,SLC25A26,TMEM11,LDHD,BNIP2,BOK,DST,SYNJ2,MCM3AP,TSPO,HERC2,CALM2,CALR,CAPN2,CASP8,CAT,SLC16A3,CETN2,CETN3,SQOR,NRXN1,CLIC1,ABCG2,CNP,PGS1,ATP23,RNF185,AHCTF1,PTGES,ATP5MPL,CPOX,CPS1,CPT1…
Pathway	132956	Metabolic pathways	BioSystems: KEGG	0.001439	1	0.0217	0.1912	367	1272	ABAT,AOC1,ACAA1,ACADM,ACADS,ACADVL,ACO1,ACOX1,ACP1,ACP2,AK9,ACOX2,ADSS2,AGL,HYAL3,AK4,ALAS2,ALDH2,DEGS2,ALDH1B1,ALDH3B1,ALDH3A2,ALDOA,ALDOC,ALOX12,ALOX5,ALOX15,ALPL,AMD1,AMPD2,AMPD3,ANPEP,ATP6V1E2,AOC2,DGKE,DGKD,DEGS1,KMO,PDXK,ARG2,PLA2G4C,RDH16,ASAH1,AOC3,AKR1C3,POLD4,ALDH4A1,JMJD7-PLA2G4B,HYAL2,DGAT1,B4GALT3,ATP5F1E,B3GALNT1,B3GALT2,ATP5PF,ATP6V1A,ATP6V1B2,ATP6V0A1,ATP5PO,BCAT2,FPGT,DPM2,BLVRA,…
GO: Biological Process	GO:0002366	leukocyte activation involved in immune response		4.984e-54	6.037e-50	5.124e-51	5.113e-50	366	732	AOC1,ABR,ACAA1,ACP3,DYSF,ADAM8,ADAM10,CCR2,ADORA2B,AGL,LRRC7,ALDH3B1,ALDOA,ALDOC,ALOX5,AMPD3,ANPEP,ANXA1,ANXA2,ANXA3,APAF1,KCNAB2,DEGS1,PDXK,RHOG,ASAH1,LAMTOR3,RAP2C,STX11,DGAT1,ATP6V0A1,TNFSF13,DOCK11,TICAM1,B2M,RIPK2,SIGLEC5,BCL6,CREG1,IL18R1,CEACAM1,IQGAP1,BST1,BST2,VNN1,BTK,C3,C3AR1,C5AR1,MGAM,STBD1,PGLYRP1,CAT,CBL,CD1C,SLCO4C1,CD14,MS4A3,CD86,CD33,SYNGR1,CD44,CD53,CD58,CD59,CD63,CD68,ADGRE5,…
GO: Biological Process	GO:0045087	innate immune response		2.197e-16	2.661e-12	5.662e-14	5.65e-13	366	1045	ADAM8,ADAR,ADARB1,AIF1,ANXA1,IKBKG,IFITM1,APOL1,APP,PIAS1,ARG2,ARRB2,OASL,SOCS1,STX11,MARCO,ADAM15,TICAM1,B2M,PELI3,RIPK2,IL18RAP,CEACAM1,BST2,VNN1,BTK,C1QA,C1R,C2,C3,KYNU,PGLYRP1,CAMK2G,CAPG,CAPZA2,CASP1,CASP4,CASP8,CXCL16,CAV1,PSTPIP1,CD1D,NMI,CD14,CD86,SCARB1,CD44,CD58,ARHGEF2,IL27,MAPKAPK2,TICAM2,LYST,NLRC4,VAMP3,AIM2,LY86,LILRA5,SAMHD1,CR1,NR1D1,CRK,RSAD2,CSF1,CSF1R,ISG15,RAB11FIP5,CTSK,CTSL…
GO: Biological Process	GO:0001934	positive regulation of protein phosphorylation		1.566e-10	1.897e-06	1.345e-08	1.342e-07	366	1140	ACVR1,ACVR1B,ACVR2A,ACVRL1,ADAM8,ADCY3,ADCY7,ADCY9,FZD1,FZD8,ADORA1,ADORA2A,ADORA2B,ADRA2A,ADRB2,KIDINS220,GRK3,OSBPL8,AIF1,AKT1,TAOK1,BCAR3,STK24,ALOX15,ADCY4,ANG,SH3RF1,SEMA7A,FGD2,ANXA2,IKBKG,DGKE,DGKD,CAMK1,APP,FAS,AREG,ARRB1,ARRB2,LAMTOR3,SOCS1,EIF4G3,RAP2C,PEA15,SH3RF3,MARCO,ADAM9,RIPK2,TNFRSF18,TNFRSF11A,TNFRSF10B,IQGAP1,NRP1,CFLAR,MLKL,BMP2,KSR1,BMP6,BMP8B,BMPR1A,BMPR2,BNIP2,SPHK1,C3,C5AR…
GO: Biological Process	GO:0035295	tube development		5.516e-05	0.6682	0.001228	0.01226	366	1276	KIF18A,ACVR1,ACVRL1,ARID1A,DYSF,ADAM8,FZD1,ADM,CCR2,FZD8,TBC1D32,HEG1,ADRB2,JAG1,AHR,CC2D2A,AKT1,ALOX12,TSHZ3,ANG,ANPEP,ANXA1,ANXA2,ANXA3,APAF1,RNF213,TRIM71,LMO4,TCAP,AREG,ARG2,RHOB,ASAH1,NUMB,STARD13,TNFSF12,ADAM15,ADGRB2,CEACAM1,NRP2,NRP1,BMP2,BMPR1A,BMPR2,ALDH1A2,BRCA1,ZFP36L1,SPHK1,KLF5,C3,C3AR1,C5AR1,PLOD3,CASP3,CASP8,CAT,CAV1,RUNX1,CREB3L1,KRIT1,HGS,CD44,DNAAF1,CDH2,CDKN1A,DLG5,CEBPA,CHI3L…
GO: Cellular Component	GO:0042175	nuclear outer membrane-endoplasmic reticulum membrane network		2.49e-12	3.731e-09	1.492e-10	1.177e-09	366	1116	ABCA1,HACD4,TMCC3,MYORG,ESYT2,OSBPL5,OSBPL6,OSBPL8,NCEH1,LRRC7,ABCD1,DEGS2,ALDH3A2,ALOX5AP,STIM2,GRAMD1A,DEGS1,AREG,RHOG,PLA2G4C,RDH16,ASPH,CYP4F12,ATP2A1,DGAT1,B2M,DPM2,KSR1,BOK,DST,TMEM258,TMEM50B,ATP8B3,PLOD3,STBD1,CALR,CALU,CAMK2G,CASP4,CAV1,CREB3L1,CD1D,CD4,SCARB2,CD59,HACD1,DHRS3,OSTC,SELENOK,CLCN4,OTOF,CLN3,FADS2,CYP7B1,PCYT1B,CHODL,COPA,SPTLC2,RNF185,PTGES,ATL3,SEC22B,ABCG1,RSAD2,TSPO2,UB…
GO: Biological Process	GO:0044255	cellular lipid metabolic process		1.398e-11	1.694e-07	1.473e-09	1.47e-08	365	1117	ACAA1,ACADM,ACADS,PNPLA4,ACADVL,ACHE,ACOX1,ABHD6,HACD4,ACOX2,ESYT2,OSBPL5,OSBPL8,AKT1,ABCD1,DEGS2,ALDH3B1,ALDH3A2,ALOX12,ALOX5,ALOX5AP,ALOX15,NSMAF,ANG,ANXA1,AOAH,DGKE,DGKD,DEGS1,ARF1,ARF3,PLA2G4C,RDH16,ASAH1,AACS,AKR1C3,SOCS1,CYP4F12,IRS2,DGAT1,B4GALT3,B3GALNT1,B3GALT2,AVPR1A,BBS1,DPM2,CES2,CEACAM1,SOCS2,ALDH1A2,BRCA1,PER2,SYNJ1,ST3GAL5,SYNJ2,SPHK1,C3,DAGLA,CAPN2,CAT,CAV1,CBR1,SCARB1,HACD1,CDK8,…
GO: Biological Process	GO:0002520	immune system development		7.74e-11	9.376e-07	7.157e-09	7.142e-08	364	1127	ACTN1,ACVR1B,ACVR2A,ADAM8,ADAR,CCR2,FZD8,JAG1,AHR,ALAS2,PREX1,CUL4A,KLF11,SH3RF1,ANXA1,ANXA2,KCNAB2,APP,LMO4,AP3B1,FAS,ARNT,GAB3,SOCS1,HYAL2,TNFSF13,DOCK11,B2M,PABPC4,CD164,RIPK2,TNFRSF18,TNFRSF11A,BCL6,IL18R1,CEACAM1,BPGM,ZFP36L1,VNN1,BTK,MCM3AP,C3AR1,AP3D1,CACNA1C,CACNB4,PGLYRP1,CASP3,CASP8,RUNX2,RUNX1,CBFA2T3,SART1,CD1D,CD4,CD86,TNFSF8,CD44,IL27,CDKN1C,CDKN2B,RASGRP4,CEBPA,CEBPB,CEBPD,CEBPE,AR…
GO: Cellular Component	GO:0099513	polymeric cytoskeletal fiber		0.0005052	0.7567	0.007139	0.05632	364	1313	KIF18A,ACP3,ACTN4,ACTN1,DYSF,ADORA2A,PARP4,GRK3,AP2A1,HYAL3,CGN,AIF1,LRRC7,ALDOA,RSPH9,ANPEP,ANXA1,ANXA2,KCNAB2,GAS7,ZSWIM6,APP,SHTN1,NCKAP5L,RHOC,ARHGAP4,ARL3,HAUS1,MARK4,AOC3,EIF3A,HYAL2,ATP6V1A,ATP6V1B2,RAB11A,BBS1,BFSP1,CEACAM1,IQGAP1,NRP1,DST,SYNJ1,SYNJ2,CA4,CALD1,CALM2,CAPZA2,PSTPIP2,PSTPIP1,CBR1,SCARB1,CD44,ARHGEF2,DNAAF1,PDLIM7,MID1IP1,CLIC1,MYO3B,LMOD1,TTLL1,CCDC151,HOMER2,CNP,ATG5,SLC4A…
GO: Biological Process	GO:0002274	myeloid leukocyte activation		1.214e-61	1.471e-57	7.355e-58	7.34e-57	362	683	AOC1,ABR,ACAA1,ACP3,DYSF,ADAM8,ADAM10,CCR2,ADORA2B,AGL,AIF1,LRRC7,ALDH3B1,ALDOA,ALDOC,PREX1,ALOX5,AMPD3,ANPEP,ANXA2,ANXA3,APAF1,KCNAB2,CST7,APP,DEGS1,PDXK,RHOG,ASAH1,LAMTOR3,RAP2C,STX11,HYAL2,DGAT1,ATP6V0A1,ADAM9,TICAM1,B2M,SIGLEC5,CREG1,IL18RAP,CEACAM1,IQGAP1,BST1,BST2,VNN1,SPHK1,BTK,C1QA,C3,C3AR1,C5AR1,MGAM,STBD1,PGLYRP1,CAT,CBL,CD1D,SLCO4C1,CD14,MS4A3,CD33,CD37,SYNGR1,CD44,CD53,CD58,CD59,CD63,…
GO: Biological Process	GO:0019637	organophosphate metabolic process		5.402e-07	0.006544	2.105e-05	0.00021	362	1203	SEH1L,ACHE,ACP3,ABHD6,AK9,ADCY3,ADCY7,ADCY9,ADORA2B,GRK3,ADSS2,OSBPL5,OSBPL8,AK4,ABCD1,ALDOA,ALDOC,ALOX15,AMPD2,ADCY4,AMPD3,DGKE,APP,KMO,PDXK,ARF1,ARF3,ARNT,PLA2G4C,PDE8B,SOCS1,DGAT1,AFG1L,ATP5F1E,ATP5PF,ATP5PO,DPM2,SOCS2,LDHD,BPGM,SYNJ1,IER3,SYNJ2,MBD4,KYNU,CACNB4,NUDT16,CAPN2,CBFA2T3,PAPSS2,PAPSS1,SCARB1,HACD1,GLYCTK,CHKB,KLF4,LYST,PCTP,CKB,CISH,CLN3,TJP2,CNP,PCYT1B,PGS1,SPTLC2,TBPL1,SAMHD1,MIN…
GO: Biological Process	GO:0010243	response to organonitrogen compound		5.811e-10	7.039e-06	4.483e-08	4.474e-07	361	1133	ABAT,ABCA1,AOC1,ADCY3,ADCY7,ADCY9,ADM,ADORA2A,ADRB2,GRK2,ADSS2,JAG1,OSBPL8,AHR,AIF1,AKT1,KLF11,ADCY4,ANXA1,ANXA5,ATP6V1E2,APP,AQP9,AREG,ARRB2,ASPH,AACS,LAMTOR3,SOCS1,IRS2,ATP2A1,ATP2B1,PEA15,ATP6V1A,ATP6V1B2,ATP6V0A1,TNFSF10,TICAM1,RIPK2,RGS9,BCL2L2,CEACAM1,IQGAP1,SOCS2,CFLAR,BRCA1,ZFP36L1,BSG,KLF5,EIF2B3,TSPO,C5AR1,KYNU,CACNB1,ATP6V0E1,TRIM41,CAPN2,CASP3,CASP4,CAT,CAV1,CCND3,ATP6V0D1,CD9,NEURL1,…
GO: Biological Process	GO:0051338	regulation of transferase activity		9.449e-12	1.145e-07	1.04e-09	1.038e-08	358	1089	ADAM8,ADAR,ADARB1,ADCY3,ADCY7,ADCY9,FZD8,ADORA1,ADORA2A,ADORA2B,PARP4,HEG1,ADRA2A,ADRB2,KIDINS220,OSBPL8,AKT1,TAOK1,ARRDC3,STK24,NCK2,ADCY4,ANG,FGD2,IKBKG,ELP1,APLP2,DGKE,DGKD,CAMK1,APP,LMO4,ZFYVE28,ARRB1,ARRB2,FAM72A,LAMTOR3,SOCS1,IRS2,RAP2C,PEA15,HYAL2,ADAM9,RIPK2,TNFRSF11A,TNFRSF10B,CEACAM1,IQGAP1,SOCS2,MLKL,BMP2,KSR1,CCNA1,C5AR1,CALM2,MAP3K14,CASP3,CAV1,CBL,MAP3K6,CCND3,CCNH,UNC119,CD4,CCNE2,…
GO: Biological Process	GO:0032269	negative regulation of cellular protein metabolic process		1.846e-06	0.02236	6.194e-05	0.0006182	358	1202	CARD16,DYSF,ADAR,ADARB1,ADORA2A,HEG1,GRK2,AKT1,MRTFA,NCK2,ANG,SH3RF1,ANXA2,APLP2,TRIM71,CST7,APP,PRPF18,METTL14,ZFYVE28,ARRB1,ARRB2,FAM72A,EIF4EBP3,SOCS1,ATF3,EIF3A,HYAL2,PHACTR1,TNFSF14,PELI3,CEACAM1,CFLAR,BRCA1,PER2,ZFP36L1,BST2,TSPO,C3,CALM2,CALR,CAPN3,CAST,CASP3,WFDC1,DOK2,CAV1,CBL,CD44,CDKN1A,CDKN1C,CDKN2B,CDKN2C,CDKN2D,CEBPA,KLF4,SNX6,CLN3,PRDX5,QKI,SH3BP5,ATG5,ROCK2,CNOT10,TMEM59,GMFG,CR1,…
GO: Cellular Component	GO:0005789	endoplasmic reticulum membrane		8.487e-12	1.271e-08	4.89e-10	3.858e-09	357	1093	ABCA1,HACD4,TMCC3,MYORG,ESYT2,OSBPL5,OSBPL6,OSBPL8,NCEH1,LRRC7,ABCD1,DEGS2,ALDH3A2,ALOX5AP,STIM2,GRAMD1A,DEGS1,AREG,RHOG,PLA2G4C,RDH16,ASPH,CYP4F12,ATP2A1,DGAT1,B2M,DPM2,KSR1,BOK,DST,TMEM258,TMEM50B,ATP8B3,PLOD3,STBD1,CALR,CALU,CAMK2G,CASP4,CAV1,CREB3L1,CD1D,CD4,SCARB2,CD59,HACD1,DHRS3,OSTC,SELENOK,CLCN4,OTOF,CLN3,FADS2,CYP7B1,PCYT1B,CHODL,COPA,SPTLC2,RNF185,PTGES,ATL3,SEC22B,ABCG1,RSAD2,TSPO2,UB…
GO: Cellular Component	GO:0005768	endosome		4.532e-21	6.79e-18	6.172e-19	4.87e-18	355	956	ABCA1,LZTR1,CLTCL1,ACP3,ABHD6,SNX21,DYSF,EHBP1L1,ADRB1,ADRB2,KIDINS220,AP2A1,HYAL3,OSBPL1A,TBC1D14,SORCS2,OSBPL11,ARRDC3,STX7,FGD2,ANXA1,ANXA2,CST7,APP,ARF1,GPR107,RHOB,ZFYVE28,ARRB1,ARRB2,ASAH1,AOC3,LAMTOR3,NUMB,RAP2C,SNX3,ATP6V0A1,AVPR1A,TICAM1,B2M,CD164,RAB11A,NRP1,BOK,BST2,SPHK1,NAE1,AP1G2,NIPA1,BAIAP3,AP3D1,CCZ1B,ATP6V0E1,CAV1,CD1A,CD1C,CD1D,CD1E,CD4,ATP6V0D1,CD14,SCARB2,HGS,CD63,CD68,TICAM2…
GO: Biological Process	GO:0060548	negative regulation of cell death		2.828e-06	0.03426	8.92e-05	0.0008902	354	1192	KCNH8,CARD16,ACVR1,ADAM8,ADAR,FZD1,ADORA1,ADORA2A,GRK2,AHR,AIF1,AKT1,ALDH2,ALOX12,MRTFA,SH3RF1,ANXA1,ANXA4,ANXA5,BMF,APBB2,IKBKG,FAS,PIAS1,PDXK,ARG2,ARRB1,ARRB2,IRS2,PEA15,TRADD,TNFSF14,TNFSF10,PELI3,RIPK2,TNFRSF18,BCL2A1,BCL2L2,TNFRSF10D,TNFRSF10B,BCL6,NRP1,SOCS2,CFLAR,TSC22D1,BNIP2,BOK,BRCA1,IER3,VNN1,SPHK1,C5AR1,PTTG1IP,CAPN3,CAST,CASP3,CASP8,CAT,CAV1,CBL,CREB3L1,KRIT1,CD44,CDK11B,ARHGEF2,CDKN…
GO: Biological Process	GO:0006082	organic acid metabolic process		0.0001601	1	0.003025	0.03019	352	1238	SEH1L,ABAT,ACAA1,ACADM,ACADS,ACADVL,ACO1,ACOX1,HACD4,ACOX2,ADSS2,AP2A1,HYAL3,OSBPL1A,OSBPL6,AKT1,ABCD1,ALDH3A2,ALDOA,ALDOC,ALOX12,ALOX5,ALOX5AP,ALOX15,ANXA1,AOAH,DDO,APP,DEGS1,KMO,ARG2,ARNT,PLA2G4C,ART4,AACS,AKR1C3,ALDH4A1,CYP4F12,IRS2,HYAL2,DGAT1,B4GALT3,AVPR1A,BCAT2,CES2,CEACAM1,LDHD,ALDH1A2,BNIP2,BPGM,BRCA1,PER2,IER3,BSG,VNN2,VNN1,SPHK1,BTD,C3,DAGLA,KYNU,PLOD3,CAV1,CBFA2T3,SLC7A7,PAPSS2,PAPSS1…
GO: Biological Process	GO:0030334	regulation of cell migration		2.976e-12	3.605e-08	3.641e-10	3.634e-09	350	1052	ABR,ABHD6,TMIGD3,ACTN4,ACVR1,ACVR1B,ACVRL1,DYSF,ADAM8,ADAM10,ADARB1,CCR2,ADORA1,ADORA2B,ADORA3,ADRA2A,JAG1,OSBPL8,AIF1,AKT1,ALDOA,PREX1,STK24,ALOX12,SEMA7A,ANXA1,ANXA3,ELP1,IFITM1,ZSWIM6,APP,LMO4,SHTN1,FAS,RHOB,RHOC,ARHGAP4,AOC3,NUMB,IRS2,RAP2C,HYAL2,PHACTR1,STARD13,TRADD,TNFSF14,ADAM15,ADAM9,RAB11A,TNFRSF18,CEACAM1,IQGAP1,NRP2,NRP1,BMP2,BMPR1A,BMPR2,BST1,BST2,SPHK1,C3AR1,C5AR1,CALR,MPZL1,CXCL16,…
GO: Biological Process	GO:0048534	hematopoietic or lymphoid organ development		2.728e-11	3.305e-07	2.687e-09	2.681e-08	349	1065	ACTN1,ACVR1B,ACVR2A,ADAM8,ADAR,CCR2,FZD8,JAG1,AHR,ALAS2,PREX1,CUL4A,KLF11,SH3RF1,ANXA1,ANXA2,KCNAB2,APP,LMO4,AP3B1,FAS,ARNT,GAB3,SOCS1,HYAL2,DOCK11,B2M,PABPC4,CD164,RIPK2,TNFRSF18,TNFRSF11A,BCL6,IL18R1,CEACAM1,BPGM,ZFP36L1,VNN1,BTK,AP3D1,CACNB4,PGLYRP1,CASP3,CASP8,RUNX2,RUNX1,CBFA2T3,SART1,CD1D,CD4,CD86,TNFSF8,CD44,IL27,CDKN1C,CDKN2B,RASGRP4,CEBPA,CEBPB,CEBPD,CEBPE,ARL11,KLF4,C12orf29,CD101,TJP2,…
GO: Biological Process	GO:0043436	oxoacid metabolic process		9.621e-05	1	0.001959	0.01955	349	1219	SEH1L,ABAT,ACAA1,ACADM,ACADS,ACADVL,ACO1,ACOX1,HACD4,ACOX2,ADSS2,AP2A1,HYAL3,OSBPL1A,OSBPL6,AKT1,ABCD1,ALDH3A2,ALDOA,ALDOC,ALOX12,ALOX5,ALOX5AP,ALOX15,ANXA1,AOAH,DDO,APP,DEGS1,KMO,ARG2,ARNT,PLA2G4C,ART4,AACS,AKR1C3,ALDH4A1,CYP4F12,IRS2,HYAL2,DGAT1,B4GALT3,AVPR1A,BCAT2,CES2,CEACAM1,LDHD,ALDH1A2,BNIP2,BPGM,BRCA1,PER2,IER3,BSG,VNN2,VNN1,SPHK1,BTD,C3,DAGLA,KYNU,PLOD3,CAV1,CBFA2T3,SLC7A7,PAPSS2,PAPSS1…
GO: Biological Process	GO:0042493	response to drug		3.641e-05	0.441	0.0008497	0.00848	346	1194	ABAT,ABCA1,ABCA3,AOC1,SLC25A25,ADAM10,ADCY3,ADCY7,FZD1,ADORA2A,PARP4,GRK2,JAG1,AHR,AIF1,AK4,BCAR3,STK24,SORBS2,ANXA1,AREG,ARG2,RHOB,ARRB1,ARRB2,ASPH,AACS,NCOA1,PEA15,ABCC3,ADAM15,ADAM9,B2M,RIPK2,RGS9,SLC25A26,IL18RAP,CFLAR,BRCA1,PER2,SPHK1,KLF9,TSPO,KYNU,CA3,CA4,CALR,TRIM41,CAPN2,CASP3,CASP8,WFDC1,CAT,CAV1,RUNX1,CBL,CD14,ARHGEF2,CDK9,CDKN1A,KLF4,LYST,CHRNA5,CHRNB1,CHRNE,RAD54B,ABCG2,AIM2,HOMER2,C…
GO: Biological Process	GO:0009790	embryo development		0.003226	1	0.03349	0.3342	345	1262	ABR,ACVR1,ACVR1B,ACVR2A,ACVRL1,ARID1A,ADAM10,ADAR,ADCY9,FZD1,ADM,TBC1D32,HEG1,KIDINS220,AHR,CC2D2A,AKT1,EXOC3L2,CUL4A,AMD1,TSHZ3,SMARCA5,APAF1,APLP2,TRIM71,COPS3,LMO4,TCAP,PRKRA,ARNT,ASCL2,NCOA1,TPRA1,NRP2,NRP1,BMP2,BMP8B,BMPR1A,BMPR2,ALDH1A2,BNIP2,BRCA1,ZFP36L1,MBD2,CACNA1C,PLOD3,CAPN2,CASP3,CASP8,RUNX2,RUNX1,KCNQ4,CDK11B,DNAAF1,CDKN1C,CEBPA,CEBPB,KLF4,COPS2,B4GALT5,HS6ST1,MYO3B,MED21,ABCG2,LRP5…
GO: Biological Process	GO:0060341	regulation of cellular localization		3.439e-10	4.165e-06	2.814e-08	2.809e-07	342	1060	ADAM10,ADORA2A,ADORA2B,ADRA2A,ADRB1,ADRB2,AKT1,STX7,SORBS2,DPP10,ANXA2,KCNAB2,CAMK1,KMO,ARF1,RHOG,ARRB1,KLF7,PDE8B,MARK4,ASPH,NUMB,ATP2A1,HYAL2,SNX3,STAC3,RAB11A,NAPA,IQGAP1,PER2,SYNJ1,ZFP36L1,IER3,SPHK1,BAIAP3,CACNA1C,CACNA1D,CACNA1E,CACNB3,CACNB4,CALM2,CAMK2G,CAPN3,CASP8,CAV1,CD4,CCNE2,CDH2,HMGN3,RHOU,CHRNA5,ABHD17C,VAMP3,NRXN1,SNX6,LRP5L,MAP4K4,PLK3,ATG5,ROCK2,TRIM58,NPEPPS,GOSR1,TMEM59,NR1D1,…
GO: Biological Process	GO:0007167	enzyme linked receptor protein signaling pathway		5.007e-07	0.006065	1.975e-05	0.0001971	341	1124	ACVR1,ACVR1B,ACVR2A,ACVRL1,MYORG,FZD1,ADORA1,ADRA2A,ADRB2,AP2A1,CGN,OSBPL8,AKT1,NCEH1,LTBP4,NCK2,ATP6V1E2,APLP2,DGKD,TRIM71,APP,AREG,ZFYVE28,ARNT,ARRB2,FAM72A,SOCS1,IRS2,ATP6V1A,TRADD,ATP6V1B2,ATP6V0A1,ADAM9,CEACAM1,IQGAP1,NRP2,NRP1,SOCS2,BMP2,BMP6,BMP8B,BMPR1A,BMPR2,ATP6V0E1,MPZL1,CASP3,DOK2,CAV1,RUNX2,CBL,CREB3L1,CCND3,CD4,ATP6V0D1,HGS,NEURL1,CD63,CDKN1C,CDKN2B,RASGRP4,MAPKAPK2,NREP,CISH,EPS15L…
GO: Biological Process	GO:0040007	growth		7.453e-05	0.9028	0.001565	0.01561	340	1181	ACVR1B,ACVRL1,DYSF,COLQ,SLC25A25,ADAM10,ADARB1,ADM,HEG1,ADRB1,ADRB2,AHR,AKT1,ALCAM,LTBP4,SORBS2,SEMA7A,ANXA1,ANXA2,APBB2,APP,SHTN1,AREG,ARHGAP4,SOCS1,HYAL2,AVPR1A,ADAM15,RAB11A,BCL6,CREG1,CEACAM1,IQGAP1,NRP2,NRP1,SOCS2,CFLAR,BMPR1A,BMPR2,ZFP36L1,BST2,SPHK1,KLF5,C3,OSGIN2,CACNA1C,PGLYRP1,CAPN3,WFDC1,CXCL16,CD9,CD44,EBAG9,MAP3K13,CDK11B,CDKN1A,CDKN1C,CDKN2C,CDKN2D,CACNA2D2,COPS2,CISH,COL6A2,SELENOM…
GO: Molecular Function	GO:0008092	cytoskeletal protein binding		7.711e-08	0.0002387	1.836e-05	0.0001582	338	1061	SEH1L,KIF18A,ACTN4,ACTN1,DYSF,FMNL2,ADORA2A,CGN,AIF1,TAOK1,ALDOA,ALDOC,MRTFA,NCK2,SORBS2,ANG,ANXA2,GAS7,SHTN1,TCAP,ARL3,MARK4,PHACTR1,CTNNAL1,RAB11A,CEACAM1,DST,BRCA1,FMNL1,CACNA1C,CACNA1D,CALD1,CALM2,CAPG,CAPN2,CAPN3,CAPZA2,PSTPIP2,PSTPIP1,KRIT1,TMSB4Y,MYOM2,ARHGEF2,CDH2,CDH6,DLG5,PDLIM7,CETN2,CETN3,SNX6,MYO3B,LMOD1,ABCG2,MAP4K4,HOMER2,CNN1,ROCK2,GMFG,RAB3D,CRK,FEZ1,TTLL4,CSRP1,PHACTR3,DNM3,RAB1…
GO: Biological Process	GO:0030097	hemopoiesis		9.554e-12	1.157e-07	1.043e-09	1.04e-08	338	1018	ACTN1,ACVR1B,ACVR2A,ADAM8,ADAR,CCR2,FZD8,JAG1,AHR,ALAS2,PREX1,CUL4A,KLF11,SH3RF1,ANXA1,ANXA2,KCNAB2,APP,AP3B1,FAS,ARNT,GAB3,SOCS1,HYAL2,DOCK11,B2M,PABPC4,CD164,RIPK2,TNFRSF18,TNFRSF11A,BCL6,IL18R1,CEACAM1,BPGM,ZFP36L1,VNN1,BTK,AP3D1,CACNB4,PGLYRP1,CASP3,CASP8,RUNX2,RUNX1,CBFA2T3,SART1,CD1D,CD4,CD86,TNFSF8,CD44,IL27,CDKN1C,CDKN2B,RASGRP4,CEBPA,CEBPB,CEBPD,CEBPE,ARL11,KLF4,C12orf29,CD101,TJP2,CCR1,…
GO: Molecular Function	GO:0030234	enzyme regulator activity		3.329e-06	0.0103	0.0003963	0.003414	337	1096	ABR,CARD16,ADPRH,KIDINS220,ARHGAP31,TBC1D14,AKT1,TAOK1,SIPA1L2,ARHGAP20,PREX1,ALOX5AP,NSMAF,ANXA1,ANXA2,ANXA3,ANXA4,ANXA5,APAF1,IKBKG,ELP1,APLP2,CST7,APP,ARF1,PRKRA,ARHGAP4,ARRB1,LAMTOR3,SOCS1,RGPD6,HYAL2,PHACTR1,STARD13,TNFSF14,RGS9,TNFRSF10B,DPM2,IQGAP1,NRP1,SOCS2,CFLAR,BMP2,BNIP2,BST2,CCNA1,C3,CALM2,CALU,CAPN3,MAP3K14,CAST,CASP1,CASP3,WFDC1,CAV1,KRIT1,CCND3,CCNH,CCNE2,EBAG9,ARHGAP33,EVI5L,CDKN…
GO: Biological Process	GO:0001816	cytokine production		2.047e-22	2.48e-18	7.515e-20	7.5e-19	337	875	SEH1L,ABCA1,CARD16,DYSF,ADAM8,ADCY7,CCR2,ADORA2B,HEG1,ADRA2A,GRK2,AIF1,ABCD1,SEMA7A,ANXA1,ANXA4,APP,ARG2,ARNT,ARRB1,ARRB2,SOCS1,ATP2B1,HYAL2,TICAM1,B2M,PELI3,RIPK2,BCL6,IL18RAP,IL18R1,CEACAM1,IQGAP1,BRCA1,BST2,SPHK1,BTK,TSPO,C3,C3AR1,C5AR1,RPS6KA4,PGLYRP1,CAPN2,CASP1,CASP8,RUNX1,CD1D,NMI,CD4,CD14,CD86,TNFRSF8,CD33,CD58,ARHGEF2,LRRFIP1,IL27,CEBPB,CEBPE,MAPKAPK2,CHI3L1,KLF4,TICAM2,NLRC4,SELENOK,CLC…
GO: Biological Process	GO:0043549	regulation of kinase activity		4.641e-14	5.621e-10	8.39e-12	8.373e-11	337	978	ADAM8,ADAR,ADARB1,ADCY3,ADCY7,ADCY9,FZD8,ADORA1,ADORA2A,ADORA2B,HEG1,ADRA2A,ADRB2,KIDINS220,OSBPL8,AKT1,TAOK1,STK24,NCK2,ADCY4,ANG,FGD2,IKBKG,ELP1,APLP2,DGKE,DGKD,CAMK1,APP,LMO4,ZFYVE28,ARRB1,ARRB2,FAM72A,LAMTOR3,SOCS1,IRS2,RAP2C,PEA15,HYAL2,ADAM9,RIPK2,TNFRSF11A,TNFRSF10B,CEACAM1,IQGAP1,SOCS2,MLKL,BMP2,KSR1,CCNA1,C5AR1,CALM2,MAP3K14,CASP3,CAV1,CBL,MAP3K6,CCND3,CCNH,UNC119,CD4,CCNE2,HGS,NEURL1,CD…
GO: Cellular Component	GO:0009986	cell surface		8.163e-11	1.223e-07	3.706e-09	2.924e-08	336	1035	ABCA1,ACHE,ACVR1B,ACVR2A,ACVRL1,ADAM8,ADAM10,FZD1,CCR2,ADORA2B,HEG1,LRFN2,ALCAM,TMEM123,LRFN1,ANPEP,SEMA7A,ANXA1,ANXA2,PPFIA4,ANXA4,ANXA5,APP,FAS,AREG,AOC3,HYAL2,ATP5PF,ADAM19,ATP5PO,TNFSF13,ADAM15,ADAM9,B2M,TNFRSF18,TNFRSF11A,TNFRSF10D,TNFRSF10C,TNFRSF10B,CEACAM1,NRP1,BMP2,BMPR1A,BMPR2,BST2,C3,CAPN5,C5AR1,CA4,CACNA1C,CACNA1D,CALR,CAPN2,MPZL1,CAV1,CD1A,CD1C,CD1D,CD1E,CD4,CD9,CD14,CD86,CD33,SCARB1…
GO: Biological Process	GO:0060284	regulation of cell development		1.001e-05	0.1212	0.0002793	0.002787	334	1132	ACHE,ACTN4,ADAM10,FZD1,CCR2,ADRB1,KIDINS220,BEND6,AP2A1,HECW2,JAG1,AKT1,LRRC7,PREX1,STK24,SEMA7A,ZSWIM5,CAMK1,ZSWIM6,APP,SHTN1,FAS,BHLHE40,ARF1,SCARF1,ARHGAP4,ASCL2,NCOA1,NUMB,ZFHX3,ATF1,PHACTR1,SNX3,B2M,RAB11A,BCL6,IQGAP1,NRP1,SOCS2,CFLAR,BMP2,BMP6,BMPR1A,BMPR2,BNIP2,PER2,SYNJ1,SPHK1,TSPO,CALR,CAV1,RUNX1,SCARB2,NEURL1,MAP3K13,ARHGEF2,CDH2,ARHGAP33,DLG5,NUMBL,KLF4,NREP,TJP2,QKI,MAP4K4,ROCK2,CHODL…
GO: Biological Process	GO:0023014	signal transduction by protein phosphorylation		2.491e-08	0.0003018	1.295e-06	1.292e-05	332	1061	ADAM8,FZD8,ADORA1,ADORA2B,ADRA2A,ADRB2,KIDINS220,AKT1,TAOK1,LRRC7,STK24,ALOX15,SH3RF1,SEMA7A,FGD2,IKBKG,APP,FAS,AREG,ARRB1,ARRB2,LAMTOR3,ATF3,IRS2,EIF3A,PEA15,SH3RF3,MARCO,HYAL2,ADAM9,RIPK2,TNFRSF11A,CEACAM1,IQGAP1,NRP1,CFLAR,MLKL,BMP2,KSR1,BMP6,BMP8B,BNIP2,ZFP36L1,SPHK1,C3,C5AR1,MAP3K14,DOK2,CAV1,MAP3K6,CD4,HGS,CD44,MAP3K13,CDH2,RASGRP4,MAPKAPK2,CHI3L1,KLF4,KL,NRXN1,CCR1,MAP4K4,LILRA5,ROCK2,PRKD…
GO: Biological Process	GO:0019725	cellular homeostasis		7.885e-07	0.009551	2.851e-05	0.0002845	330	1088	ACO1,SLC24A3,ADM,CCR2,ADORA1,ADRA2A,ADRB1,ADRB2,GRK2,SLC24A4,TXNDC16,TAOK1,ALAS2,ALDOA,STIM2,GPR65,ANXA2,ANXA5,ATP6V1E2,APLP2,APP,ARF1,ARRB1,KLF7,PDE8B,ASPH,AACS,POLD4,IRS2,ATP2A1,ATP2B1,ATP6V1A,ATP6V1B2,ATP6V0A1,AVPR1A,BMP6,BOK,C3AR1,CACNA1I,C5AR1,BAIAP3,AP3D1,CACNA1C,CACNA1D,CACNA1E,CACNA1F,CACNB3,CACNB4,CALCB,ATP6V0E1,CALM2,CALR,CAPN3,CAV1,KRIT1,CD4,ATP6V0D1,SLC24A1,XPR1,HMGN3,CKB,SELENOK,CLCN…
GO: Biological Process	GO:0051960	regulation of nervous system development		1.429e-06	0.01731	4.932e-05	0.0004922	328	1087	ACHE,COLQ,ADAM10,FZD1,CCR2,KIDINS220,BEND6,AP2A1,HECW2,JAG1,AKT1,LRRC7,PREX1,STK24,LRFN1,SEMA7A,ZSWIM5,CST7,CAMK1,ZSWIM6,APP,SHTN1,FAS,BHLHE40,ARF1,SCARF1,ARHGAP4,ASCL2,NCOA1,NUMB,ZFHX3,ATF1,PHACTR1,SNX3,B2M,RAB11A,ADGRB2,BCL6,IQGAP1,NRP1,SOCS2,CFLAR,BMP2,BMP6,BMPR1A,BMPR2,BNIP2,PER2,SYNJ1,SPHK1,TSPO,CALR,CAV1,SCARB2,NEURL1,ADGRE5,MAP3K13,ARHGEF2,CDH2,ARHGAP33,DLG5,NUMBL,CTSC,KLF4,NREP,NRXN1,QKI,…
GO: Biological Process	GO:0000165	MAPK cascade		4.876e-08	0.0005907	2.401e-06	2.396e-05	327	1049	ADAM8,FZD8,ADORA1,ADORA2B,ADRA2A,ADRB2,KIDINS220,AKT1,TAOK1,LRRC7,STK24,ALOX15,SH3RF1,SEMA7A,FGD2,IKBKG,APP,FAS,AREG,ARRB1,ARRB2,LAMTOR3,ATF3,IRS2,EIF3A,PEA15,SH3RF3,MARCO,HYAL2,ADAM9,RIPK2,TNFRSF11A,CEACAM1,IQGAP1,NRP1,CFLAR,MLKL,BMP2,KSR1,BMP6,BMP8B,BNIP2,ZFP36L1,SPHK1,C3,C5AR1,MAP3K14,DOK2,CAV1,MAP3K6,CD4,HGS,CD44,MAP3K13,CDH2,RASGRP4,MAPKAPK2,CHI3L1,KLF4,KL,NRXN1,CCR1,MAP4K4,LILRA5,ROCK2,PRKD…
GO: Biological Process	GO:0043069	negative regulation of programmed cell death		6.432e-07	0.007791	2.427e-05	0.0002422	326	1071	KCNH8,CARD16,ACVR1,ADAM8,ADAR,ADORA1,ADORA2A,GRK2,AIF1,AKT1,ALDH2,ALOX12,MRTFA,SH3RF1,ANXA1,ANXA4,ANXA5,BMF,APBB2,IKBKG,FAS,PIAS1,PDXK,ARG2,ARRB1,ARRB2,IRS2,PEA15,TRADD,TNFSF14,TNFSF10,PELI3,RIPK2,TNFRSF18,BCL2A1,BCL2L2,TNFRSF10D,TNFRSF10B,BCL6,NRP1,SOCS2,CFLAR,TSC22D1,BNIP2,BOK,BRCA1,IER3,VNN1,SPHK1,C5AR1,PTTG1IP,CAPN3,CAST,CASP3,CASP8,CAT,CAV1,CBL,CREB3L1,KRIT1,CD44,CDK11B,ARHGEF2,CDKN1A,CDKN2D…
GO: Biological Process	GO:0098657	import into cell		6.934e-14	8.399e-10	1.235e-11	1.233e-10	323	932	ABCA1,CLTCL1,ACHE,ACTN4,ADM,ESYT2,ADRB1,ADRB2,GRK2,GRK3,AP2A1,AIF1,AKT1,NCEH1,ALOX15,ANXA2,DGKD,APOL1,APP,ARF1,GPR107,SCARF1,ARRB1,ARRB2,ASGR1,ASGR2,NUMB,IRS2,MARCO,B2M,LRSAM1,CEACAM1,PER2,SYNJ1,SPHK1,C3,CALR,CXCL16,CAV1,PSTPIP1,CBL,UNC119,CD9,CD14,SCARB1,SCARB2,CD63,PDLIM7,MAPKAPK2,RHOU,CD163,VAMP3,EPS15L1,AP2S1,CLCN5,CLN3,CLTA,CLTB,SLC31A1,SCAMP1,HEATR5A,RIN1,LRP10,CSK,CSNK1G2,LRRTM2,DNM3,RUBCN…
GO: Biological Process	GO:0051046	regulation of secretion		8.339e-12	1.01e-07	9.352e-10	9.333e-09	323	964	ABAT,ABR,ACHE,CARD16,ACVR2A,ADAM8,FAM3D,CCR2,ADORA1,ADORA2A,ADORA2B,ADRA2A,ADRB1,ADRB2,GRK2,HYAL3,AIF1,ANG,ANPEP,ANXA1,ANXA4,ANXA5,KMO,ARF1,ARG2,ARRB1,KLF7,PDE8B,AACS,SOCS1,IRS2,HYAL2,ATP5PF,AVPR1A,ADAM9,RIPK2,NAPA,TNFRSF11A,CEACAM1,BMP6,PER2,SPHK1,CACNA1I,BAIAP3,CACNA1C,CACNA1D,CACNA1E,CACNB4,CASP1,RUNX1,CD14,CD33,HGS,CD58,CACNA2D2,HMGN3,CHRNA5,VAMP3,SELENOK,NRXN1,SNX6,LRP5L,AIM2,MAP4K4,LILRA5,A…
GO: Biological Process	GO:0050778	positive regulation of immune response		8.77e-13	1.062e-08	1.25e-10	1.247e-09	320	938	ADAM8,CCR2,ADORA2B,STX7,SEMA7A,ANXA1,IKBKG,ARRB2,MARCO,TNFSF13,TICAM1,B2M,PELI3,RIPK2,IL18RAP,IL18R1,CEACAM1,BTK,EIF2B3,C1QA,C1R,C2,C3,C3AR1,C5AR1,CACNA1F,CACNB3,CACNB4,PGLYRP1,CASP8,CAV1,RUNX1,CD1A,CD1C,CD1D,CD1E,CD4,CD14,CD86,SCARB1,CD44,CD59,MAPKAPK2,TICAM2,NLRC4,CMKLR1,AIM2,THEMIS2,PRKD2,GCSAML,CR1,NR1D1,CRK,RSAD2,MAPK14,CSK,CTSK,CTSL,CTSS,CYBA,CD55,PTPN22,GAB2,CFD,CLEC4E,COCH,CLEC4A,PARP9,IL…
GO: Biological Process	GO:0009725	response to hormone		3.09e-06	0.03743	9.672e-05	0.0009652	319	1062	KIF18A,NRIP1,ABCA3,ARID1A,ADCY3,ADCY7,ADCY9,ADM,ADRA2A,GRK2,AGL,OSBPL8,AIF1,AKT1,ALPL,PAQR7,ADCY4,SORBS2,ANG,ANXA1,ANXA2,ANXA3,ANXA5,ATP6V1E2,FAS,PIAS1,AREG,ARRB2,AACS,AKR1C3,NCOA1,SOCS1,IRS2,ATP2A1,ATP2B1,ATP6V1A,ATP6V1B2,ATP6V0A1,TNFSF10,AVPR1A,ADAM9,RGS9,BCL2L2,CEACAM1,IQGAP1,SOCS2,CFLAR,BMP6,ALDH1A2,BRCA1,ZFP36L1,BSG,KLF9,EIF2B3,TSPO,MBD4,MBD2,PLOD3,ATP6V0E1,CALR,CASP3,CASP8,WFDC1,CAT,CAV1,RU…
GO: Biological Process	GO:0006954	inflammatory response		3.017e-23	3.654e-19	1.218e-20	1.215e-19	318	805	SEH1L,ABR,TMIGD3,ACVR1,ADAM8,ADCY7,ADM,CCR2,ADORA1,ADORA2A,ADORA2B,ADORA3,PARP4,ADRA2A,ADRB2,HYAL3,AIF1,AKT1,ABCD1,ALOX5,ALOX5AP,ALOX15,SEMA7A,ANXA1,AOAH,IKBKG,CST7,APP,PLA2G4C,AOC3,HYAL2,TRADD,TICAM1,RIPK2,TNFRSF11A,BCL6,IL18RAP,IL18R1,BMP2,BMP6,IER3,BST1,VNN1,SPHK1,BTK,C1QA,C3,C3AR1,C5AR1,RPS6KA4,PGLYRP1,CASP4,WFDC1,PSTPIP1,NMI,CD14,IL17RE,CD44,CD68,ADGRE5,IL27,PNMA1,CEBPA,CEBPB,MAPKAPK2,CTSC,C…
GO: Biological Process	GO:0045859	regulation of protein kinase activity		1.019e-14	1.235e-10	1.96e-12	1.956e-11	318	903	ADAM8,ADAR,ADARB1,ADCY3,ADCY7,ADCY9,FZD8,ADORA1,ADORA2A,ADORA2B,HEG1,ADRA2A,ADRB2,KIDINS220,OSBPL8,AKT1,TAOK1,STK24,NCK2,ADCY4,ANG,FGD2,IKBKG,ELP1,APLP2,DGKE,DGKD,CAMK1,APP,ZFYVE28,ARRB1,ARRB2,FAM72A,LAMTOR3,SOCS1,RAP2C,PEA15,HYAL2,ADAM9,RIPK2,TNFRSF11A,TNFRSF10B,CEACAM1,IQGAP1,MLKL,BMP2,KSR1,CCNA1,C5AR1,CALM2,MAP3K14,CASP3,CAV1,CBL,MAP3K6,CCND3,CCNH,UNC119,CD4,CCNE2,HGS,NEURL1,MAP3K13,CDKN1A,CDK…
GO: Biological Process	GO:0008284	positive regulation of cell population proliferation		6.785e-05	0.8219	0.001453	0.0145	318	1096	ACVRL1,DYSF,ADAM10,CNOT6,ADM,CCR2,ADORA2B,ADRA2A,ADRB2,GRK2,AIF1,AKT1,ALOX12,NCK2,CUL4A,ANG,ANXA1,ANXA2,AREG,PRKRA,RHOG,ARNT,ARRB1,MARK4,AKR1C3,POLD4,ATF3,IRS2,TNFSF13,TNFSF12,AVPR1A,TICAM1,RIPK2,TNFRSF11A,BCL6,NRP2,NRP1,CFLAR,BMP2,BMP6,TSC22D1,BMPR1A,BMPR2,ALDH1A2,BST1,BST2,SPHK1,KLF5,TSPO,C3AR1,C5AR1,NUDT16,CALR,CAPNS1,CAV1,RUNX2,CCND3,CD1D,CD4,CD86,CDKN1A,CCPG1,SELENOK,CYP7B1,BAMBI,CCR3,PRKD2,…
GO: Cellular Component	GO:0000323	lytic vacuole		6.061e-32	9.079e-29	3.026e-29	2.388e-28	318	736	SEH1L,ACP2,ACP3,ABHD6,ADAM8,ADORA2B,ADRB2,AP2A1,HYAL3,ABCD1,ARRDC3,STX7,ANPEP,ANXA1,ANXA2,ANXA11,CST7,AP3B1,ARRB1,ARSD,ASAH1,LAMTOR3,HYAL2,ATP6V1A,ATP6V1B2,ATP6V0A1,CD164,CREG1,BST2,VNN1,BTK,AP1S2,C3,C3AR1,AP3D1,CCZ1B,CAPN2,CAT,CBL,BORCS8,CD1C,CD1D,CD1E,ATP6V0D1,SLCO4C1,AP5B1,SCARB1,SCARB2,SYNGR1,HGS,CD63,CD68,CTSC,VAMP3,AP2S1,CLCN5,RRAGD,CLCN6,SNX6,TPP1,CLN3,CLTA,BRI3,LITAF,TMEM59,RAB3D,VPS26A,P…
GO: Biological Process	GO:0033993	response to lipid		1.232e-08	0.0001492	6.907e-07	6.893e-06	317	1000	KIF18A,NRIP1,ABCA1,ABCA3,ABR,CARD16,ARID1A,ADCY3,ADM,AGL,AHR,AIF1,AKT1,ALOX12,ALPL,PAQR7,ANXA1,ANXA3,GRAMD1A,FAS,PIAS1,KMO,AREG,ARRB2,AACS,AKR1C3,NCOA1,ATP2B1,AVPR1A,ADAM15,ADAM9,TICAM1,RIPK2,RGS9,BCL2L2,TNFRSF11A,SOCS2,CFLAR,BMP6,ALDH1A2,BRCA1,SYNJ1,ZFP36L1,KLF9,TSPO,C5AR1,MBD4,MBD2,CALR,TRIM41,CAPN2,CASP1,CASP3,CASP8,WFDC1,CAT,CXCL16,CAV1,RUNX1,CBL,CD4,CD14,CD86,SCARB1,CD68,CDKN1A,CDKN2D,CEBPB,…
GO: Biological Process	GO:0019752	carboxylic acid metabolic process		0.000732	1	0.01023	0.1021	317	1127	SEH1L,ABAT,ACAA1,ACADM,ACADS,ACADVL,ACO1,ACOX1,HACD4,ACOX2,ADSS2,AP2A1,HYAL3,OSBPL1A,OSBPL6,AKT1,ABCD1,ALDH3A2,ALDOA,ALDOC,ALOX12,ALOX5,ALOX5AP,ALOX15,ANXA1,AOAH,DDO,APP,DEGS1,KMO,ARG2,ARNT,PLA2G4C,ART4,AACS,AKR1C3,ALDH4A1,CYP4F12,IRS2,HYAL2,DGAT1,AVPR1A,BCAT2,CES2,CEACAM1,LDHD,ALDH1A2,BPGM,BRCA1,PER2,IER3,BSG,VNN2,VNN1,SPHK1,BTD,C3,DAGLA,KYNU,PLOD3,CAV1,CBFA2T3,SLC7A7,CBR1,CCND3,SLC16A3,CD44,HAC…
GO: Biological Process	GO:0007417	central nervous system development		0.0008284	1	0.01134	0.1131	317	1129	ABAT,ABR,ACVR1B,ARID1A,ADARB1,FZD1,ADORA2A,GRK2,AIF1,AK4,AKT1,ALDH3A2,MRTFA,ANG,SEMA7A,ANXA3,APAF1,APLP2,ZSWIM6,APP,LMO4,METTL14,ARRB2,PSMG1,NCOA1,NUMB,ZFHX3,IRS2,ATP2B1,PHACTR1,ATP5PF,EED,AVPR1A,B2M,BBS1,NAPA,BCL2A1,NRP2,NRP1,BMP2,BMPR1A,BMPR2,ALDH1A2,BOK,SYNJ1,SYNJ2,SPHK1,BTD,EIF2B3,C1QA,C3,C5AR1,CALM2,CASP3,CASP5,RUNX1,ATP6V0D1,CD9,NEURL1,CDH2,CDKN2C,DLG5,NUMBL,B4GALT6,B4GALT5,CKB,NRXN1,TPP1,Q…
GO: Cellular Component	GO:0005764	lysosome		1.132e-31	1.696e-28	4.241e-29	3.346e-28	317	735	SEH1L,ACP2,ACP3,ABHD6,ADAM8,ADORA2B,ADRB2,AP2A1,HYAL3,ABCD1,ARRDC3,STX7,ANPEP,ANXA1,ANXA2,ANXA11,CST7,AP3B1,ARRB1,ARSD,ASAH1,LAMTOR3,HYAL2,ATP6V1A,ATP6V1B2,ATP6V0A1,CD164,CREG1,BST2,VNN1,BTK,AP1S2,C3,C3AR1,AP3D1,CCZ1B,CAPN2,CAT,CBL,BORCS8,CD1C,CD1D,CD1E,ATP6V0D1,SLCO4C1,AP5B1,SCARB1,SCARB2,SYNGR1,HGS,CD63,CD68,CTSC,VAMP3,AP2S1,CLCN5,RRAGD,CLCN6,SNX6,TPP1,CLN3,CLTA,BRI3,LITAF,TMEM59,RAB3D,VPS26A,P…
GO: Cellular Component	GO:0012506	vesicle membrane		8.118e-22	1.216e-18	1.351e-19	1.066e-18	317	822	ABCA3,CLTCL1,ACP3,ACTN1,SNX21,DYSF,ADAM8,ADAM10,ADRB2,AP2A1,HYAL3,ALDH3B1,STX7,NCK2,ANPEP,ANXA1,ANXA3,ANXA4,KCNAB2,APLP2,AP3B1,DEGS1,AREG,SCARF1,RHOG,ARRB1,LAMTOR3,RAP2C,STX10,MARCO,DGAT1,ATP6V0A1,B2M,RAB11A,SIGLEC5,CEACAM1,IQGAP1,SYNJ1,BSG,BST1,BST2,VNN1,AP1S2,AP1G2,C3AR1,C5AR1,CA4,ATP8B3,MGAM,STBD1,ATP6V0E1,CALM2,CALR,CAMK2G,CAV1,CD4,ATP6V0D1,CD9,SLCO4C1,CD14,MS4A3,CD33,SCARB1,SCARB2,SYNGR2,SYN…
GO: Molecular Function	GO:0004674	protein serine/threonine kinase activity		1.001e-11	3.098e-08	6.195e-09	5.337e-08	316	913	ACVR1,ACVR1B,ACVR2A,ACVRL1,LMTK3,ADAM8,FZD8,ADORA1,ADORA2B,HEG1,ADRA2A,ADRB2,KIDINS220,GRK2,GRK3,ALPK3,AKT1,TAOK1,LTBP4,STK24,FGD2,IKBKG,CDKL4,ELP1,CAMK1,MKNK1,ARRB1,MARK4,LAMTOR3,PEA15,HYAL2,ADAM9,RIPK2,TNFRSF11A,IQGAP1,MLKL,BMP2,KSR1,BMPR1A,BMPR2,STK19,CCNA1,C5AR1,RPS6KA4,CALM2,CAMK2G,MAP3K14,CASP3,CAV1,MAP3K6,CCND3,CCNH,CCNE2,HGS,MAP3K13,CDK11B,ALPK2,CDK8,CDK9,CDKN1A,CDKN1C,CDKN2B,CDKN2C,CDKN2…
GO: Biological Process	GO:0006900	vesicle budding from membrane		5.885e-18	7.128e-14	1.658e-15	1.654e-14	316	855	ABCA1,CLTCL1,ACHE,ACTN4,ADM,ESYT2,ADRB2,GRK2,GRK3,AP2A1,AIF1,NCEH1,ALOX15,ANXA2,DGKD,APOL1,APP,AP3B1,AREG,ARF1,GPR107,SCARF1,ARRB1,ARRB2,ASGR1,ASGR2,NUMB,MARCO,SNX3,B2M,LRSAM1,NAPA,CEACAM1,SYNJ1,SPHK1,AP1S2,C3,AP3D1,CALR,CXCL16,CAV1,PSTPIP1,CBL,UNC119,CD9,CD14,SCARB1,SCARB2,CD59,CD63,PDLIM7,MAPKAPK2,CTSC,RHOU,CD163,VAMP3,EPS15L1,AP2S1,CLCN5,CLN3,CLTA,CLTB,SCAMP1,HEATR5A,SEC22B,RIN1,LRP10,CSK,CSNK…
GO: Biological Process	GO:0043066	negative regulation of apoptotic process		2.398e-06	0.02904	7.723e-05	0.0007707	316	1048	KCNH8,CARD16,ACVR1,ADAM8,ADAR,ADORA1,ADORA2A,GRK2,AIF1,AKT1,ALDH2,ALOX12,MRTFA,SH3RF1,ANXA1,ANXA4,ANXA5,BMF,APBB2,IKBKG,FAS,PIAS1,PDXK,ARG2,ARRB1,ARRB2,IRS2,PEA15,TRADD,TNFSF14,TNFSF10,PELI3,RIPK2,TNFRSF18,BCL2A1,BCL2L2,TNFRSF10D,TNFRSF10B,BCL6,NRP1,SOCS2,CFLAR,TSC22D1,BNIP2,BOK,BRCA1,IER3,VNN1,SPHK1,C5AR1,PTTG1IP,CAPN3,CAST,CASP3,CASP8,CAT,CAV1,CBL,CREB3L1,KRIT1,CD44,CDK11B,ARHGEF2,CDKN1A,CDKN2D…
GO: Cellular Component	GO:0030659	cytoplasmic vesicle membrane		9.913e-22	1.485e-18	1.485e-19	1.172e-18	310	800	ABCA3,CLTCL1,ACP3,ACTN1,SNX21,DYSF,ADAM8,ADAM10,ADRB2,AP2A1,HYAL3,ALDH3B1,STX7,ANPEP,ANXA1,ANXA3,KCNAB2,APLP2,AP3B1,DEGS1,AREG,SCARF1,RHOG,ARRB1,LAMTOR3,RAP2C,STX10,MARCO,DGAT1,ATP6V0A1,B2M,RAB11A,SIGLEC5,CEACAM1,IQGAP1,BSG,BST1,BST2,VNN1,AP1S2,AP1G2,C3AR1,C5AR1,CA4,ATP8B3,MGAM,STBD1,ATP6V0E1,CALM2,CALR,CAMK2G,CAV1,CD4,ATP6V0D1,CD9,SLCO4C1,CD14,MS4A3,CD33,SCARB1,SCARB2,SYNGR2,SYNGR1,CD44,CD53,CD5…
GO: Biological Process	GO:0035239	tube morphogenesis		1.789e-05	0.2167	0.0004605	0.004595	309	1045	ACVR1,ACVRL1,ARID1A,DYSF,ADAM8,FZD1,ADM,CCR2,FZD8,HEG1,ADRB2,JAG1,AHR,CC2D2A,AKT1,ALOX12,ANG,ANPEP,ANXA1,ANXA2,ANXA3,APAF1,RNF213,TRIM71,LMO4,TCAP,AREG,RHOB,STARD13,TNFSF12,ADAM15,ADGRB2,CEACAM1,NRP2,NRP1,BMP2,BMPR1A,BMPR2,ALDH1A2,BRCA1,ZFP36L1,SPHK1,KLF5,C3,C3AR1,C5AR1,CASP3,CASP8,CAV1,RUNX1,CREB3L1,KRIT1,HGS,CD44,DNAAF1,CDH2,DLG5,CHI3L1,KLF4,ARHGAP22,NRXN1,HS6ST1,CCR3,LRP5L,QKI,COL4A1,ROCK2,PRK…
GO: Molecular Function	GO:0042803	protein homodimerization activity		3.894e-05	0.1205	0.00287	0.02472	308	1019	ABAT,AOC1,ACHE,ACOX1,ACP3,ACTN4,ACTN1,ACVR1,ADAM10,ADARB1,ACOX2,FZD1,CCR2,ADRA2A,ADRB2,AHR,AKT1,ABCD1,ALDH3A2,ALOX5AP,ANG,ANXA1,ZBTB4,IKBKG,DGKD,CST7,BHLHE40,PDXK,ARF1,PRKRA,ARNT,RDH16,ASGR1,AOC3,ATF3,ATP2A1,TICAM1,B2M,RIPK2,BCL2A1,BCL2L2,CEACAM1,BMP2,BMPR1A,BOK,DST,BST2,KYNU,NUDT16,CAMK2G,CAT,RUNX1,PAPSS1,CD4,SCARB1,SCARB2,MAP3K13,CDH2,CDH6,LRRFIP1,CEBPA,CEBPB,CEBPD,CEBPE,NLRC4,SNX6,ABCG2,HOMER2…
GO: Biological Process	GO:0002444	myeloid leukocyte mediated immunity		2.793e-55	3.383e-51	4.833e-52	4.823e-51	308	568	AOC1,ABR,ACAA1,ACP3,ADAM8,ADAM10,CCR2,ADORA2B,AGL,LRRC7,ALDH3B1,ALDOA,ALDOC,ALOX5,AMPD3,ANPEP,ANXA2,ANXA3,APAF1,KCNAB2,DEGS1,PDXK,RHOG,ASAH1,LAMTOR3,RAP2C,STX11,DGAT1,ATP6V0A1,TICAM1,B2M,SIGLEC5,CREG1,CEACAM1,IQGAP1,BST1,BST2,VNN1,BTK,C3,C3AR1,C5AR1,MGAM,STBD1,PGLYRP1,CAT,CBL,SLCO4C1,CD14,MS4A3,CD33,SYNGR1,CD44,CD53,CD58,CD59,CD63,CD68,ADGRE5,CTSC,CEACAM3,CHI3L1,TICAM2,LYST,VAMP3,SNX6,QPCT,BRI3,M…
GO: Biological Process	GO:0002275	myeloid cell activation involved in immune response		3.378e-57	4.091e-53	8.182e-54	8.165e-53	307	557	AOC1,ABR,ACAA1,ACP3,DYSF,ADAM8,ADAM10,CCR2,ADORA2B,AGL,LRRC7,ALDH3B1,ALDOA,ALDOC,ALOX5,AMPD3,ANPEP,ANXA2,ANXA3,APAF1,KCNAB2,DEGS1,PDXK,RHOG,ASAH1,LAMTOR3,RAP2C,STX11,DGAT1,ATP6V0A1,TICAM1,B2M,SIGLEC5,CREG1,CEACAM1,IQGAP1,BST1,BST2,VNN1,BTK,C3,C3AR1,C5AR1,MGAM,STBD1,PGLYRP1,CAT,CBL,SLCO4C1,CD14,MS4A3,CD33,SYNGR1,CD44,CD53,CD58,CD59,CD63,CD68,ADGRE5,CTSC,CEACAM3,CHI3L1,TICAM2,VAMP3,SNX6,QPCT,BRI3,M…
GO: Biological Process	GO:0044087	regulation of cellular component biogenesis		2.201e-05	0.2666	0.0005514	0.005503	307	1040	ABCA1,SMC1A,ACVRL1,COLQ,CNOT6,FZD1,TBC1D14,AHR,PREX1,ALOX15,NSMAF,NCK2,CUL4A,LRFN1,GPR65,BMF,APP,LMO4,FAS,ARF1,RHOC,RHOG,MARK4,NUMB,DOCK11,LRSAM1,ADGRB2,NAPA,IQGAP1,NRP1,BRCA1,SPHK1,KLF5,NUDT16,CAPG,CAPZA2,CAV1,RUNX1,TMSB4Y,HGS,NEURL1,ADGRE5,ARHGEF2,CDC34,EVI5L,DLG5,NRXN1,CLN3,MYO3B,LMOD1,AIM2,MAP4K4,CCDC151,ATG5,ROCK2,GMFG,SEC22B,CHMP2B,TBC1D10B,FEZ1,PPM1F,LRRTM2,DNM3,AUTS2,SENP6,USP6NL,IFT140,M…
GO: Biological Process	GO:1903530	regulation of secretion by cell		9.327e-12	1.13e-07	1.036e-09	1.034e-08	304	898	ABAT,ABR,ACHE,CARD16,ACVR2A,ADAM8,FAM3D,CCR2,ADORA1,ADORA2A,ADORA2B,ADRA2A,ADRB1,ADRB2,GRK2,HYAL3,AIF1,ANG,ANXA1,ANXA4,ANXA5,KMO,ARF1,ARG2,ARRB1,KLF7,PDE8B,AACS,SOCS1,IRS2,HYAL2,AVPR1A,ADAM9,RIPK2,NAPA,CEACAM1,BMP6,PER2,SPHK1,CACNA1I,BAIAP3,CACNA1C,CACNA1D,CACNA1E,CACNB4,CASP1,RUNX1,CD14,CD33,HGS,CD58,CACNA2D2,HMGN3,CHRNA5,VAMP3,SELENOK,NRXN1,SNX6,LRP5L,AIM2,MAP4K4,LILRA5,ATG5,RAB3D,NR1D1,CLOCK,A…
GO: Biological Process	GO:0014070	response to organic cyclic compound		0.0004092	1	0.00647	0.06457	304	1068	KIF18A,NRIP1,ABAT,ABCA1,ABCA3,AOC1,ARID1A,ADCY3,ADM,ADORA2A,GRK2,ADSS2,AGL,AHR,AIF1,AKT1,ALPL,PAQR7,ANXA1,ANXA3,GRAMD1A,APP,FAS,PIAS1,AQP9,AREG,ARRB2,ASPH,AACS,AKR1C3,NCOA1,SOCS1,ATF1,ATP2B1,PEA15,AVPR1A,ADAM9,TICAM1,RIPK2,RGS9,BCL2L2,SOCS2,CFLAR,BMP2,BMP6,ALDH1A2,BRCA1,ZFP36L1,BSG,KLF9,KLF5,TSPO,MBD4,MBD2,KYNU,CALR,CASP3,CASP8,WFDC1,CAT,CAV1,RUNX1,CBL,CD4,CDKN1A,CDKN2D,CEBPA,CEBPB,KLF4,CYP7B1,HO…
GO: Biological Process	GO:0043299	leukocyte degranulation		1.02e-56	1.236e-52	2.06e-53	2.056e-52	302	546	AOC1,ABR,ACAA1,ACP3,ADAM8,ADAM10,CCR2,ADORA2B,AGL,LRRC7,ALDH3B1,ALDOA,ALDOC,ALOX5,AMPD3,ANPEP,ANXA2,ANXA3,APAF1,KCNAB2,DEGS1,PDXK,RHOG,ASAH1,LAMTOR3,RAP2C,STX11,DGAT1,ATP6V0A1,B2M,SIGLEC5,CREG1,CEACAM1,IQGAP1,BST1,BST2,VNN1,BTK,C3,C3AR1,C5AR1,MGAM,STBD1,PGLYRP1,CAT,CBL,SLCO4C1,CD14,MS4A3,CD33,SYNGR1,CD44,CD53,CD58,CD59,CD63,CD68,ADGRE5,CTSC,CEACAM3,CHI3L1,TICAM2,VAMP3,SNX6,QPCT,BRI3,METTL7A,ADGRG…
GO: Biological Process	GO:0031347	regulation of defense response		8.764e-14	1.062e-09	1.538e-11	1.535e-10	302	861	ABR,ADAM8,ADAR,ADCY7,CCR2,ADORA1,ADORA2A,ADORA2B,ADRB2,ABCD1,ALOX5AP,SEMA7A,ANXA1,AOAH,IKBKG,CST7,PIAS1,ARG2,ARRB2,AOC3,SOCS1,MARCO,HYAL2,TRADD,TICAM1,LRSAM1,PELI3,RIPK2,TNFRSF11A,BCL6,IL18RAP,CEACAM1,IER3,BST1,SPHK1,BTK,C3,PGLYRP1,CASP8,WFDC1,CAV1,CD1D,NMI,CD14,CD86,SCARB1,CD37,CD44,IL27,CEBPA,CEBPB,MAPKAPK2,CTSC,KLF4,TICAM2,NLRC4,VAMP3,SELENOK,SNX6,AIM2,LILRA5,CNR2,SAMHD1,CR1,NR1D1,CLOCK,CRK,RS…
GO: Biological Process	GO:0001817	regulation of cytokine production		8.441e-19	1.022e-14	2.494e-16	2.489e-15	299	789	CARD16,ADAM8,ADCY7,CCR2,ADORA2B,HEG1,ADRA2A,GRK2,AIF1,ABCD1,SEMA7A,ANXA1,ANXA4,APP,ARG2,ARNT,ARRB1,ARRB2,SOCS1,ATP2B1,HYAL2,TICAM1,B2M,PELI3,RIPK2,BCL6,IL18R1,CEACAM1,IQGAP1,BRCA1,BST2,SPHK1,BTK,TSPO,C3,C3AR1,C5AR1,RPS6KA4,PGLYRP1,CAPN2,CASP1,CASP8,RUNX1,CD1D,NMI,CD4,CD14,CD86,TNFRSF8,CD33,CD58,ARHGEF2,LRRFIP1,IL27,CEBPB,MAPKAPK2,KLF4,TICAM2,SELENOK,CLC,CMKLR1,AIM2,HOMER3,HOMER2,LILRA5,ATG5,ROCK2…
GO: Molecular Function	GO:0019900	kinase binding		3.269e-07	0.001012	7.227e-05	0.0006226	296	925	CARD16,ACVR1,ACVRL1,ADAM10,ADRA2A,KIDINS220,AP2A1,TBC1D14,AKT1,TAOK1,ADCY4,SH3RF1,ANXA5,ZBTB4,ELP1,USP37,FAS,PRKRA,RHOB,RHOC,RHOG,ARRB1,ARRB2,SOCS1,IRS2,EIF3A,LSM2,PEA15,HYAL2,TRADD,AVPR1A,ADAM9,TICAM1,CEACAM1,IQGAP1,NRP1,SOCS2,MLKL,KSR1,BMPR2,PER3,PER2,CCNA1,CACNB3,CACNB4,CALM2,CASP1,CASP3,DOK2,CAV1,CBL,CCND3,CCNH,CD4,CCNE2,CD44,MYOM2,MAP3K13,CDH2,ARHGAP33,CDK9,CDKN1A,CDKN1C,CDKN2B,CDKN2C,CDKN2D…
GO: Biological Process	GO:0019221	cytokine-mediated signaling pathway		8.414e-16	1.019e-11	1.82e-13	1.816e-12	296	814	CARD16,ACTN4,ADAR,CCR2,AKT1,ALOX5,ALOX15,ANXA1,ANXA2,IKBKG,IFITM1,FAS,PIAS1,ARF1,OASL,SOCS1,IRS2,TRADD,TNFSF14,TNFSF13,TNFSF12,B2M,PELI3,RIPK2,TNFRSF18,TNFRSF11A,BCL6,TNFRSF17,IL18RAP,IL18R1,CEACAM1,SOCS2,BST2,SPHK1,CA1,RPS6KA4,CAMK2G,MAP3K14,CASP1,CASP3,CASP4,CASP8,CAV1,RUNX1,CBL,NMI,CD4,IL17RE,CD86,TNFRSF8,TNFSF8,CD44,IL27,CDKN1A,CEBPA,CEBPD,NUMBL,TICAM2,RHOU,CISH,TJP2,CCR1,CCR3,CCR8,CMKLR1,AIM…
GO: Biological Process	GO:0050767	regulation of neurogenesis		1.856e-06	0.02249	6.211e-05	0.0006199	296	971	ACHE,ADAM10,FZD1,CCR2,KIDINS220,BEND6,AP2A1,HECW2,JAG1,AKT1,LRRC7,PREX1,STK24,SEMA7A,ZSWIM5,CAMK1,ZSWIM6,APP,SHTN1,FAS,BHLHE40,ARF1,SCARF1,ARHGAP4,ASCL2,NCOA1,NUMB,ZFHX3,ATF1,PHACTR1,SNX3,B2M,RAB11A,BCL6,IQGAP1,NRP1,SOCS2,CFLAR,BMP2,BMP6,BMPR1A,BMPR2,BNIP2,PER2,SYNJ1,SPHK1,TSPO,CALR,CAV1,SCARB2,NEURL1,MAP3K13,ARHGEF2,CDH2,ARHGAP33,DLG5,NUMBL,KLF4,NREP,QKI,MAP4K4,CHODL,ADAMTS1,NR1D1,CRABP2,CRK,AAT…
GO: Biological Process	GO:0009894	regulation of catabolic process		0.0005583	1	0.008318	0.083	296	1042	SEH1L,DYSF,ADAM8,PLEKHG5,ADORA1,ADRA2A,ADRB2,HECW2,TBC1D14,AKT1,ABCD1,CUL4A,ANXA2,ATP6V1E2,BMF,APAF1,IKBKG,TRIM71,APP,PIAS1,METTL14,ARNT,LAMTOR3,IRS2,EIF4G3,ATP6V1A,ATP6V1B2,SNX3,ATP6V0A1,TNFSF13,TNFSF12,ADAM9,TICAM1,LRSAM1,PABPC4,RIPK2,BOK,ZFP36L1,IER3,TSPO,PTTG1IP,ATP6V0E1,CAPNS1,CASP3,CAV1,CBFA2T3,ATP6V0D1,SCARB1,SCARB2,HGS,CEBPA,MAPKAPK2,CTSC,RRAGD,SNX6,NOCT,QKI,PLK3,ATG5,ROCK2,RCHY1,SPTLC2,R…
GO: Biological Process	GO:0046649	lymphocyte activation		3.239e-15	3.923e-11	6.765e-13	6.751e-12	295	818	AKAP17A,ADAM8,CCR2,FZD8,ADORA2A,AHR,AIF1,AKT1,PREX1,NCK2,SH3RF1,ANXA1,AP3B1,FAS,ARG2,SOCS1,IRS2,STX11,TNFSF14,TNFSF13,DOCK11,TICAM1,B2M,RIPK2,TNFRSF18,BCL6,IL18R1,CEACAM1,ZFP36L1,BST1,BST2,VNN1,BTK,SKAP2,AP3D1,CACNB4,PGLYRP1,CASP3,CASP8,CAV1,RUNX2,RUNX1,CCND3,SART1,CD1C,CD1D,CD4,CD86,TNFSF8,CD44,IL27,CDKN1A,DLG5,CEBPB,LYST,SELENOK,CLC,ATG5,ADGRG3,KLF6,MINK1,CR1,SOX13,RSAD2,CSK,CXADR,HDAC4,CD55,PT…
GO: Molecular Function	GO:0016491	oxidoreductase activity		0.0001322	0.4091	0.006819	0.05874	294	983	SEH1L,AOC1,ACAA1,ACADM,ACADS,ACADVL,ACOX1,CYP20A1,ACVR2A,ACOX2,PAOX,AKT1,ALDH2,DEGS2,ALDH1B1,ALDH3B1,ALDH3A2,ALDOA,CMAHP,ALDOC,ALOX12,ALOX5,ALOX5AP,ALOX15,AOC2,KCNAB2,DDO,APP,DEGS1,KMO,ARG2,ARNT,RDH16,ASPH,AOC3,AKR1C3,ALDH4A1,CYP4F12,KDM1B,BCAT2,BLVRA,BMP2,LDHD,ALDH1A2,BPGM,IER3,PLOD3,SELENBP1,CALM2,CAT,CAV1,CBFA2T3,CBR1,CBR3,SCARB1,DHRS3,SQOR,FADS2,CYP7B1,PRDX5,CNR2,CPOX,PRDX6,CRYM,CRYZ,CTBP2,CY…
GO: Biological Process	GO:0098609	cell-cell adhesion		6.125e-09	7.42e-05	3.766e-07	3.759e-06	294	911	ABAT,ACTN1,ACVR1,ADAM8,CCR2,ADORA2A,ADRB2,JAG1,AIF1,AKT1,LRRC7,ALCAM,ALOX12,ALOX15,NCK2,ANXA1,ANXA2,ANXA3,AP3B1,ARG2,ARVCF,SOCS1,ADAM19,TNFSF14,ADAM9,CD164,RIPK2,BCL6,CEACAM1,BMP2,BMP6,ZFP36L1,BSG,VNN1,AP3D1,CASP3,CAV1,RUNX1,CLDN12,CLDN9,SART1,CD1D,CD4,CD9,CD86,CD33,CD44,CD53,CD58,CDH2,CDH6,DLG5,CEBPB,KLF4,SELENOK,NRXN1,NRXN2,CLIC1,COL8A2,MINK1,MAPK14,CSK,PPM1F,CSRP1,CSTA,CTNNA1,CTNND1,NEXN,CX3CR…
GO: Biological Process	GO:0010942	positive regulation of cell death		9.957e-13	1.206e-08	1.402e-10	1.4e-09	293	845	ABR,ADAM8,ADAM10,PLEKHG5,ACOX2,ADM,ADORA1,ADORA2A,ADRB1,ADRB2,GRK2,AKT1,PREX1,ALOX12,NSMAF,NCK2,KLF11,FGD2,ANXA1,ANXA5,BMF,APAF1,APBB2,FAS,DEGS1,KMO,PRKRA,RHOB,ARRB1,ARRB2,FAM72A,MARK4,AKR1C3,NCOA1,ATF3,PEA15,HYAL2,TRADD,TNFSF12,TNFSF10,RIPK2,TNFRSF10C,TNFRSF10B,BCL6,BMP2,TSC22D1,ALDH1A2,BOK,TSPO,C1QA,CAPN2,CASP1,CASP3,CASP4,CASP5,CASP8,CASP10,UBE2M,CAV1,TNFRSF8,NEURL1,CD44,ARHGEF2,CDC34,CDKN1A,P…
GO: Biological Process	GO:0000904	cell morphogenesis involved in differentiation		9.428e-11	1.142e-06	8.425e-09	8.408e-08	292	872	ACHE,ACTN4,ACTN1,ADAM10,ADARB1,HEG1,KIDINS220,HECW2,CGN,ALCAM,PREX1,SEMA7A,ZSWIM5,APBB2,ZSWIM6,APP,SHTN1,ARHGAP4,KLF7,NUMB,IRS2,PHACTR1,RAB11A,BBS1,NRP2,NRP1,BMPR2,DST,BSG,CACNA1F,PLOD3,CALR,CASP3,DOK2,RILPL1,MAP3K13,CDH2,ARHGAP33,NUMBL,PDLIM7,B4GALT6,B4GALT5,VAMP3,NRXN1,MYO3B,CNP,ROCK2,COL6A2,CHODL,MINK1,CLIC4,ZNF385A,CRABP2,CRK,AATK,CSF1R,FEZ1,PLXNA4,DNM3,AUTS2,NEXN,ULK2,MYADM,DAB1,DAB2,DAG1,DB…
GO: Biological Process	GO:0043086	negative regulation of catalytic activity		5.115e-06	0.06196	0.0001537	0.001534	292	967	CARD16,LMTK3,ADAR,ADARB1,ADCY3,ADCY7,ADCY9,CCR2,ADORA1,ADORA2A,HEG1,ADRA2A,GRK2,AHR,AKT1,MRTFA,ADCY4,SH3RF1,ANXA1,ANXA2,ANXA3,ANXA4,ANXA5,APLP2,CST7,APP,ARG2,ZFYVE28,ARRB1,ARRB2,FAM72A,AOC3,SOCS1,IRS2,MARCO,HYAL2,PHACTR1,TNFSF14,CEACAM1,IQGAP1,CFLAR,BST2,C3,CALU,CAST,CASP3,CASP8,WFDC1,CAV1,CBL,CD44,CDKN1A,CDKN1C,CDKN2B,CDKN2C,CDKN2D,CEBPA,KLF4,SNX6,CLN3,PRDX5,CNR2,SH3BP5,ROCK2,OXER1,GMFG,CR1,AKAP…
GO: Biological Process	GO:0030001	metal ion transport		0.0006812	1	0.009629	0.09609	290	1022	KCNH8,SLC24A3,ACTN4,DYSF,SLC25A25,ADORA1,ADORA2A,ADRA2A,ADRB1,ADRB2,SLC24A4,HECW2,AHR,AKT1,STIM2,DPP10,ANXA2,ANXA5,ATP6V1E2,KCNAB2,AP3B1,ARF1,ARRB2,ASPH,ATP2A1,ATP2B1,ATP6V1A,ATP6V1B2,SNX3,ATP6V0A1,B2M,STAC3,RGS9,TSPO,CACNA1I,NIPA1,AP3D1,CACNA1C,CACNA1D,CACNA1E,CACNA1F,CACNB1,CACNB3,CACNB4,ATP6V0E1,CALM2,CAMK2G,CAPN3,CAV1,CD4,ATP6V0D1,KCNQ4,CD33,CD63,SLC24A1,KCNAB3,CACNA2D2,ASIC3,SELENOK,CCR1,KCN…
GO: Biological Process	GO:0090087	regulation of peptide transport		3.325e-10	4.028e-06	2.759e-08	2.753e-07	288	867	ABAT,ACHE,CARD16,ADAM8,FAM3D,ADORA1,ADORA2A,ADRA2A,ADRB1,AIF1,ANG,ANXA1,ANXA4,ANXA5,CAMK1,ARF1,ARG2,ARRB1,KLF7,PDE8B,ASPH,AACS,NUMB,SOCS1,IRS2,HYAL2,SNX3,ADAM9,RAB11A,RIPK2,BMP6,PER2,SYNJ1,BAIAP3,CACNA1C,CACNA1D,CACNA1E,CACNB3,CASP1,CD14,CD33,CD58,CACNA2D2,HMGN3,RHOU,VAMP3,SELENOK,NRXN1,LRP5L,AIM2,MAP4K4,LILRA5,PLK3,ATG5,NPEPPS,NR1D1,CLOCK,AKAP12,ABCG1,RSAD2,MAPK14,CSF1R,CSK,PPM1F,GCC2,RAB11FIP5,…
GO: Biological Process	GO:0070201	regulation of establishment of protein localization		8.5e-10	1.03e-05	6.24e-08	6.227e-07	288	874	ABAT,ACHE,CARD16,ADAM8,FAM3D,ADORA2A,ADRA2A,ADRB1,AIF1,ANG,ANXA1,ANXA4,ANXA5,CAMK1,ARF1,ARG2,ARRB1,KLF7,PDE8B,ASPH,AACS,NUMB,SOCS1,IRS2,HYAL2,SNX3,ADAM9,RAB11A,RIPK2,BMP6,PER2,SYNJ1,BAIAP3,CACNA1C,CACNA1D,CACNA1E,CACNB3,CASP1,CASP8,CD14,CD33,CD58,CACNA2D2,HMGN3,RHOU,VAMP3,SELENOK,NRXN1,LRP5L,AIM2,MAP4K4,LILRA5,PLK3,ATG5,NPEPPS,NR1D1,CLOCK,AKAP12,ABCG1,RSAD2,MAPK14,CSF1R,CSK,PPM1F,GCC2,RAB11FIP5,C…
GO: Biological Process	GO:0010324	membrane invagination		6.471e-16	7.838e-12	1.437e-13	1.434e-12	286	779	ABCA1,CLTCL1,ACHE,ACTN4,ADM,ESYT2,ADRB2,GRK2,GRK3,AP2A1,AIF1,NCEH1,ALOX15,ANXA2,DGKD,APOL1,APP,ARF1,GPR107,SCARF1,ARRB1,ARRB2,ASGR1,ASGR2,NUMB,MARCO,SNX3,B2M,LRSAM1,CEACAM1,SYNJ1,SPHK1,C3,CALR,CXCL16,CAV1,PSTPIP1,CBL,UNC119,CD9,CD14,SCARB1,SCARB2,HGS,CD63,PDLIM7,MAPKAPK2,RHOU,CD163,VAMP3,EPS15L1,AP2S1,CLCN5,CLN3,CLTA,CLTB,SCAMP1,HEATR5A,RIN1,LRP10,CSK,CSNK1G2,LRRTM2,DNM3,RUBCN,TBC1D5,DAB2,SIRPA,D…
GO: Biological Process	GO:0051345	positive regulation of hydrolase activity		9.667e-09	0.0001171	5.627e-07	5.615e-06	286	886	ABR,ADPRH,ADRA2A,ADRB1,ADRB2,ARHGAP31,TBC1D14,AKT1,SIPA1L2,ARHGAP20,PREX1,ALOX12,ANG,GPR65,APAF1,APP,FAS,RHOC,RHOG,ARHGAP4,ARRB1,ASPH,RGPD6,STARD13,TRADD,TNFSF10,AVPR1A,DOCK11,RIPK2,NAPA,RGS9,TNFRSF10B,IQGAP1,NRP1,CFLAR,BMP2,BNIP2,BOK,C3AR1,C5AR1,CALM2,CASP1,CASP4,CASP5,CASP8,CASP10,CAV1,CD33,EBAG9,ARHGAP33,EVI5L,RASGRP4,CTSC,CHN2,NLRC4,ARHGAP22,ARHGAP29,CMKLR1,LTB4R,AIM2,MAP4K4,ROCK2,PRKD2,CR1,C…
GO: Biological Process	GO:0043900	regulation of multi-organism process		3.342e-12	4.048e-08	4.048e-10	4.039e-09	285	825	CARD16,ACVR1B,ADAM8,ADAR,ADARB1,HYAL3,ANXA2,IKBKG,IFITM1,PIAS1,ARG2,ARRB2,OASL,SOCS1,MARCO,SNX3,TICAM1,LRSAM1,PELI3,RIPK2,IL18RAP,CEACAM1,BMP6,BST2,BTK,PGLYRP1,CALR,CASP8,CAV1,CD1D,NMI,CD4,CD14,CD86,SCARB1,CD37,IL27,CDK9,MAPKAPK2,TICAM2,NLRC4,SELENOK,AIM2,LY86,SAMHD1,CR1,NR1D1,CRK,CHMP2B,RSAD2,CSF1R,ISG15,CTSK,CTSL,CTSS,CYBA,HDAC4,CD55,PTPN22,CLEC4E,COCH,CLEC4A,PARP9,IL23R,TANK,TSPAN32,RAB34,SERP…
GO: Biological Process	GO:0051640	organelle localization		6.748e-06	0.08174	0.0001974	0.00197	285	944	SEH1L,KIF18A,ACTN4,ADORA2B,TBC1D32,ESYT2,TBC1D14,CC2D2A,CEP126,STX7,RSPH9,IKBKG,PPFIA3,AP3B1,AREG,ARF1,ARL3,HAUS1,MARK4,STX11,STX10,ATP2A1,CDC23,RAB11A,BBS1,NAPA,LIN7A,SYNJ1,SYNJ2,BTK,AP1S2,AP3D1,RILPL1,CBL,ATP6V0D1,NEURL1,CD59,ARHGEF2,DNAAF1,CDH2,EVI5L,CETN2,CTSC,TRIP11,VAMP3,NRXN1,SNX6,CLN3,TTLL1,CCDC151,ATG5,TRIM58,GOSR1,RAB3D,SEC22B,CHMP2B,TBC1D10B,FEZ1,CSNK1D,DNM3,CTBP2,CEP57,USP6NL,CTSZ,IFT…
GO: Biological Process	GO:0036230	granulocyte activation		5.076e-54	6.149e-50	5.124e-51	5.113e-50	283	508	AOC1,ABR,ACAA1,ACP3,ADAM8,ADAM10,CCR2,AGL,LRRC7,ALDH3B1,ALDOA,ALDOC,PREX1,ALOX5,AMPD3,ANPEP,ANXA2,ANXA3,APAF1,KCNAB2,DEGS1,PDXK,RHOG,ASAH1,LAMTOR3,RAP2C,STX11,DGAT1,ATP6V0A1,B2M,SIGLEC5,CREG1,IL18RAP,CEACAM1,IQGAP1,BST1,BST2,VNN1,C3,C3AR1,C5AR1,MGAM,STBD1,PGLYRP1,CAT,SLCO4C1,CD14,MS4A3,CD33,SYNGR1,CD44,CD53,CD58,CD59,CD63,CD68,ADGRE5,CTSC,CEACAM3,CHI3L1,TICAM2,QPCT,BRI3,METTL7A,ADGRG3,SCAMP1,GMFG…
GO: Biological Process	GO:0006897	endocytosis		6.527e-16	7.906e-12	1.437e-13	1.434e-12	283	769	ABCA1,CLTCL1,ACHE,ACTN4,ADM,ESYT2,ADRB2,GRK2,GRK3,AP2A1,AIF1,NCEH1,ALOX15,ANXA2,DGKD,APOL1,APP,ARF1,GPR107,SCARF1,ARRB1,ARRB2,ASGR1,ASGR2,NUMB,MARCO,B2M,LRSAM1,CEACAM1,SYNJ1,SPHK1,C3,CALR,CXCL16,CAV1,PSTPIP1,CBL,UNC119,CD9,CD14,SCARB1,SCARB2,CD63,PDLIM7,MAPKAPK2,RHOU,CD163,VAMP3,EPS15L1,AP2S1,CLCN5,CLN3,CLTA,CLTB,SCAMP1,HEATR5A,RIN1,LRP10,CSK,CSNK1G2,LRRTM2,DNM3,RUBCN,TBC1D5,DAB2,SIRPA,DNAJC6,MAG…
GO: Biological Process	GO:0042119	neutrophil activation		3.216e-54	3.896e-50	3.896e-51	3.888e-50	281	502	AOC1,ABR,ACAA1,ACP3,ADAM8,ADAM10,AGL,LRRC7,ALDH3B1,ALDOA,ALDOC,PREX1,ALOX5,AMPD3,ANPEP,ANXA2,ANXA3,APAF1,KCNAB2,DEGS1,PDXK,RHOG,ASAH1,LAMTOR3,RAP2C,STX11,DGAT1,ATP6V0A1,B2M,SIGLEC5,CREG1,IL18RAP,CEACAM1,IQGAP1,BST1,BST2,VNN1,C3,C3AR1,C5AR1,MGAM,STBD1,PGLYRP1,CAT,SLCO4C1,CD14,MS4A3,CD33,SYNGR1,CD44,CD53,CD58,CD59,CD63,CD68,ADGRE5,CTSC,CEACAM3,CHI3L1,TICAM2,QPCT,BRI3,METTL7A,ADGRG3,SCAMP1,GMFG,RAB3…
GO: Biological Process	GO:0055082	cellular chemical homeostasis		7.121e-06	0.08626	0.0002059	0.002054	280	926	ACO1,SLC24A3,ADM,CCR2,ADORA1,ADRA2A,ADRB1,ADRB2,GRK2,SLC24A4,ALAS2,STIM2,GPR65,ANXA2,ANXA5,ATP6V1E2,APLP2,APP,ARF1,ARRB1,KLF7,PDE8B,ASPH,AACS,IRS2,ATP2A1,ATP2B1,ATP6V1A,ATP6V1B2,ATP6V0A1,AVPR1A,BMP6,BOK,C3AR1,CACNA1I,C5AR1,BAIAP3,AP3D1,CACNA1C,CACNA1D,CACNA1E,CACNA1F,CACNB3,CACNB4,CALCB,ATP6V0E1,CALM2,CALR,CAPN3,CAV1,CD4,ATP6V0D1,SLC24A1,XPR1,HMGN3,CKB,SELENOK,NRXN1,CLN3,CCR1,CCR3,ABCG2,CCR8,CMKL…
Pathway	1269310	Cytokine Signaling in Immune system	BioSystems: REACTOME	4.674e-13	1.762e-09	5.873e-10	5.175e-09	280	763	SEH1L,ADAR,CCR2,AKT1,ALOX5,ALOX15,ANXA1,IKBKG,IFITM1,PIAS1,ARRB1,ARRB2,OASL,LAMTOR3,SOCS1,IRS2,EIF4G3,PEA15,TNFSF14,TNFSF13,TNFSF12,B2M,PELI3,RIPK2,TNFRSF18,TNFRSF11A,BCL6,TNFRSF17,IL18RAP,IL18R1,IQGAP1,SOCS2,KSR1,BST2,CALM2,CAMK2G,MAP3K14,CASP1,CASP3,UBE2M,CBL,CD4,IL17RE,CD86,TNFRSF8,TNFSF8,CD44,IL27,CDKN1A,RASGRP4,CEBPD,RHOU,CISH,KL,CCR1,SAMHD1,CRK,RSAD2,CSF1,CSF1R,CSF2RA,CSF2RB,CSF3R,ISG15,CSK…
GO: Biological Process	GO:0043408	regulation of MAPK cascade		5.951e-09	7.208e-05	3.678e-07	3.67e-06	279	857	ADAM8,FZD8,ADORA1,ADORA2B,ADRA2A,ADRB2,KIDINS220,AKT1,TAOK1,ALOX15,SH3RF1,SEMA7A,FGD2,IKBKG,APP,FAS,ARRB1,ARRB2,LAMTOR3,ATF3,EIF3A,PEA15,SH3RF3,MARCO,HYAL2,ADAM9,RIPK2,TNFRSF11A,CEACAM1,IQGAP1,NRP1,CFLAR,MLKL,BMP2,KSR1,BMP6,BMP8B,BNIP2,SPHK1,C3,C5AR1,MAP3K14,DOK2,CAV1,MAP3K6,CD4,HGS,CD44,MAP3K13,CDH2,MAPKAPK2,CHI3L1,KLF4,KL,NRXN1,CCR1,MAP4K4,LILRA5,ROCK2,PRKD2,MINK1,AKAP12,CRK,MAPK14,CSF1R,CSK,NL…
GO: Biological Process	GO:0002446	neutrophil mediated immunity		1.969e-51	2.385e-47	1.491e-48	1.487e-47	278	506	AOC1,ABR,ACAA1,ACP3,ADAM8,ADAM10,AGL,LRRC7,ALDH3B1,ALDOA,ALDOC,ALOX5,AMPD3,ANPEP,ANXA2,ANXA3,APAF1,KCNAB2,DEGS1,PDXK,RHOG,ASAH1,LAMTOR3,RAP2C,STX11,DGAT1,ATP6V0A1,B2M,SIGLEC5,CREG1,CEACAM1,IQGAP1,BST1,BST2,VNN1,C3,C3AR1,C5AR1,MGAM,STBD1,PGLYRP1,CAT,SLCO4C1,CD14,MS4A3,CD33,SYNGR1,CD44,CD53,CD58,CD59,CD63,CD68,ADGRE5,CTSC,CEACAM3,CHI3L1,TICAM2,LYST,QPCT,BRI3,METTL7A,ADGRG3,SCAMP1,GMFG,RAB3D,CR1,PRD…
Pathway	1269171	Adaptive Immune System	BioSystems: REACTOME	1.928e-08	7.268e-05	4.275e-06	3.767e-05	278	826	KIF18A,AP2A1,HECW2,OSBPL1A,AKT1,SH3RF1,IKBKG,IFITM1,RNF213,TRIM71,ARF1,CDC26,SOCS1,IRS2,CDC23,B2M,LRSAM1,RIPK2,SIGLEC5,IER3,BTK,AP1S2,C3,HERC2,CALM2,CALR,TRIM41,MAP3K14,UBE2M,CBL,CD1A,CD1C,CD1D,CD4,CD14,CD86,CD33,CDC34,CDKN1A,CTSC,VAMP3,KL,AP2S1,CD101,CLTA,LILRA5,ANAPC13,RCHY1,NPEPPS,SEC22B,RNF7,CSK,LTN1,UBE2F,DNM3,UBE3C,CTSD,CTSE,CTSH,CTSK,CTSL,HERC4,CTSO,CTSS,CXADR,CYBA,CYBB,RNF144B,WSB1,PTPN22…
GO: Biological Process	GO:0030155	regulation of cell adhesion		1.136e-13	1.376e-09	1.937e-11	1.933e-10	277	777	ABAT,ACTN4,ACVRL1,DYSF,ADAM8,ADAM10,CCR2,ADORA2A,ADRB2,JAG1,AIF1,AKT1,PREX1,ALOX12,ALOX15,NCK2,ANXA1,AP3B1,ARG2,SOCS1,ZFHX3,ADAM19,TNFSF14,ADAM15,ADAM9,CD164,RIPK2,TNFRSF18,BCL6,CEACAM1,IQGAP1,NRP1,BMP2,BMP6,BST1,VNN1,AP3D1,CALR,CASP3,CAV1,RUNX1,SART1,CD1D,CD4,CD9,CD86,CD44,CD63,HACD1,DLG5,CEBPB,CYTH3,KLF4,SELENOK,MAP4K4,ROCK2,PRKD2,MINK1,CRK,CYTIP,MAPK14,CSF1,CSK,PPM1F,PLXNA4,CYP1B1,MYADM,PIEZO1…
GO: Biological Process	GO:0031344	regulation of cell projection organization		4.932e-10	5.974e-06	3.875e-08	3.867e-07	277	831	ACHE,ADAM10,FZD1,KIDINS220,AP2A1,HECW2,TBC1D14,AKT1,LRRC7,PREX1,STK24,SEMA7A,ZSWIM5,CAMK1,ZSWIM6,SHTN1,ARF1,SCARF1,RHOG,ARHGAP4,MARK4,NUMB,ATF1,SNX3,DOCK11,B2M,RAB11A,IQGAP1,NRP1,CFLAR,BMPR2,SPHK1,KLF5,CAV1,SCARB2,NEURL1,CD44,MAP3K13,CDH2,ARHGAP33,EVI5L,DLG5,NUMBL,KLF4,NRXN1,CLN3,MYO3B,QKI,MAP4K4,CCDC151,ATG5,CHODL,ADAMTS1,CRABP2,CRK,TBC1D10B,AATK,FEZ1,PLXNA4,DNM3,AUTS2,ULK2,USP6NL,CTSZ,IFT140,HD…
GO: Biological Process	GO:0051223	regulation of protein transport		3.5e-10	4.24e-06	2.84e-08	2.834e-07	276	825	ABAT,ACHE,CARD16,ADAM8,FAM3D,ADORA2A,ADRA2A,ADRB1,AIF1,ANG,ANXA1,ANXA4,ANXA5,CAMK1,ARF1,ARG2,ARRB1,KLF7,PDE8B,ASPH,AACS,NUMB,SOCS1,IRS2,HYAL2,SNX3,ADAM9,RAB11A,RIPK2,BMP6,PER2,SYNJ1,BAIAP3,CACNA1C,CACNA1D,CACNA1E,CACNB3,CASP1,CD14,CD33,CD58,CACNA2D2,HMGN3,RHOU,VAMP3,SELENOK,NRXN1,LRP5L,AIM2,MAP4K4,LILRA5,PLK3,ATG5,NPEPPS,NR1D1,CLOCK,AKAP12,ABCG1,RSAD2,MAPK14,CSF1R,CSK,PPM1F,GCC2,RAB11FIP5,NLRP12,…
GO: Biological Process	GO:0002283	neutrophil activation involved in immune response		3.907e-53	4.732e-49	3.38e-50	3.373e-49	275	491	AOC1,ABR,ACAA1,ACP3,ADAM8,ADAM10,AGL,LRRC7,ALDH3B1,ALDOA,ALDOC,ALOX5,AMPD3,ANPEP,ANXA2,ANXA3,APAF1,KCNAB2,DEGS1,PDXK,RHOG,ASAH1,LAMTOR3,RAP2C,STX11,DGAT1,ATP6V0A1,B2M,SIGLEC5,CREG1,CEACAM1,IQGAP1,BST1,BST2,VNN1,C3,C3AR1,C5AR1,MGAM,STBD1,PGLYRP1,CAT,SLCO4C1,CD14,MS4A3,CD33,SYNGR1,CD44,CD53,CD58,CD59,CD63,CD68,ADGRE5,CTSC,CEACAM3,CHI3L1,TICAM2,QPCT,BRI3,METTL7A,ADGRG3,SCAMP1,GMFG,RAB3D,CR1,PRDX6,MA…
GO: Biological Process	GO:0120035	regulation of plasma membrane bounded cell projection organization		3.274e-10	3.966e-06	2.735e-08	2.73e-07	275	821	ACHE,ADAM10,FZD1,KIDINS220,AP2A1,HECW2,TBC1D14,AKT1,LRRC7,PREX1,STK24,SEMA7A,ZSWIM5,CAMK1,ZSWIM6,SHTN1,ARF1,SCARF1,RHOG,ARHGAP4,MARK4,NUMB,ATF1,SNX3,DOCK11,B2M,RAB11A,IQGAP1,NRP1,CFLAR,BMPR2,SPHK1,KLF5,CAV1,SCARB2,NEURL1,CD44,MAP3K13,CDH2,ARHGAP33,EVI5L,DLG5,NUMBL,KLF4,NRXN1,CLN3,MYO3B,QKI,MAP4K4,CCDC151,ATG5,CHODL,ADAMTS1,CRABP2,CRK,TBC1D10B,AATK,FEZ1,PLXNA4,DNM3,AUTS2,ULK2,USP6NL,CTSZ,IFT140,HD…
GO: Biological Process	GO:0001944	vasculature development		7.051e-07	0.008541	2.612e-05	0.0002606	275	884	ACVR1,ACVRL1,ARID1A,DYSF,ADAM8,ADAM10,ADM,CCR2,FZD8,HEG1,ADRB2,JAG1,AHR,AKT1,ANG,ANPEP,ANXA1,ANXA2,ANXA3,RNF213,RHOB,STARD13,TNFSF12,ADAM15,ADGRB2,CEACAM1,NRP2,NRP1,CFLAR,BMPR1A,BMPR2,ALDH1A2,BRCA1,ZFP36L1,SPHK1,KLF5,C3,C3AR1,C5AR1,CASP8,CAV1,RUNX1,CREB3L1,KRIT1,HGS,CDH2,CHI3L1,KLF4,ARHGAP22,NRXN1,HS6ST1,CCR3,LRP5L,QKI,COL4A1,ROCK2,PRKD2,COL8A2,SLC4A7,ADAMTS1,CLIC4,ADGRA2,MAPK14,CTH,CTSH,CX3CR1,C…
GO: Biological Process	GO:0044419	interspecies interaction between organisms		0.0005003	1	0.007574	0.07559	275	960	SEH1L,ADAR,ADARB1,CCR2,GRK2,AP2A1,HYAL3,TMEM181,CUL4A,ANPEP,ANXA2,IKBKG,IFITM1,APOL1,ARF1,PRKRA,ASGR1,ASGR2,OASL,EIF3A,EIF3G,HYAL2,SNX3,TICAM1,B2M,LRSAM1,IQGAP1,NRP2,CFLAR,BST2,C1QA,AP1S2,AP1G2,PGLYRP1,CALM2,CASP8,CAV1,CBL,CLDN9,CD4,CD86,SCARB1,SCARB2,XPR1,CDK9,CEBPA,AP2S1,CCR3,ATG5,ROCK2,CR1,CHMP2B,RSAD2,CSF1R,ISG15,CTBP2,CTNND1,ULK2,USP6NL,CX3CR1,CXADR,TBKBP1,CD55,DAG1,POM121,F11R,RBX1,TANK,ATN…
GO: Biological Process	GO:0043068	positive regulation of programmed cell death		1.265e-12	1.532e-08	1.702e-10	1.699e-09	274	781	ABR,ADAM8,ADAM10,PLEKHG5,ADM,ADORA2A,ADRB1,ADRB2,GRK2,AKT1,PREX1,ALOX12,NSMAF,NCK2,KLF11,FGD2,ANXA1,ANXA5,BMF,APAF1,APBB2,FAS,DEGS1,PRKRA,RHOB,ARRB1,ARRB2,FAM72A,MARK4,AKR1C3,NCOA1,ATF3,PEA15,HYAL2,TRADD,TNFSF12,TNFSF10,RIPK2,TNFRSF10C,TNFRSF10B,BCL6,BMP2,TSC22D1,ALDH1A2,BOK,TSPO,CAPN2,CASP1,CASP3,CASP4,CASP5,CASP8,CASP10,UBE2M,CAV1,TNFRSF8,NEURL1,CD44,ARHGEF2,CDC34,CDKN1A,PNMA1,CTSC,NLRC4,BRMS1,…
GO: Biological Process	GO:0043312	neutrophil degranulation		5.422e-52	6.567e-48	4.378e-49	4.369e-48	272	488	AOC1,ABR,ACAA1,ACP3,ADAM8,ADAM10,AGL,LRRC7,ALDH3B1,ALDOA,ALDOC,ALOX5,AMPD3,ANPEP,ANXA2,ANXA3,APAF1,KCNAB2,DEGS1,PDXK,RHOG,ASAH1,LAMTOR3,RAP2C,STX11,DGAT1,ATP6V0A1,B2M,SIGLEC5,CREG1,CEACAM1,IQGAP1,BST1,BST2,VNN1,C3,C3AR1,C5AR1,MGAM,STBD1,PGLYRP1,CAT,SLCO4C1,CD14,MS4A3,CD33,SYNGR1,CD44,CD53,CD58,CD59,CD63,CD68,ADGRE5,CTSC,CEACAM3,CHI3L1,TICAM2,QPCT,BRI3,METTL7A,ADGRG3,SCAMP1,GMFG,RAB3D,CR1,PRDX6,MA…
GO: Biological Process	GO:0030029	actin filament-based process		4.6e-09	5.572e-05	2.98e-07	2.974e-06	272	830	ABR,ACTN4,ACTN1,FMNL2,ADORA1,ADRA2A,ADRB1,AIF1,TAOK1,ALDOA,PREX1,ALOX15,MRTFA,NCK2,SORBS2,ANG,GPR65,FGD2,ANXA1,APBB2,GAS7,SHTN1,TCAP,ARF1,RHOB,RHOC,RHOG,ARRB1,ATP2A1,PHACTR1,BCL6,NRP1,CFLAR,BST1,BST2,FMNL1,CACNA1C,CACNA1D,CALD1,CALR,CAPG,CAPN3,CAPZA2,CAV1,PSTPIP2,PSTPIP1,TMSB4Y,MYOM2,ARHGEF2,PDLIM7,RHOU,CLN3,MYO3B,LMOD1,CNN1,ROCK2,MINK1,GMFG,CDC42BPB,CRK,CSF1R,PPM1F,CSRP1,AUTS2,CXADR,NOS1AP,MYADM…
GO: Cellular Component	GO:0000139	Golgi membrane		4.234e-13	6.343e-10	2.643e-11	2.085e-10	271	770	LMTK3,ADAM10,ADORA2A,STK24,APP,AREG,ARF1,ARF3,ARL3,ARRB1,STX10,HYAL2,B4GALT3,B3GALNT1,B3GALT2,B2M,NAPA,BOK,ST3GAL5,BSG,AP1S2,AP1G2,BAIAP3,AP3D1,TMEM50B,CAV1,CBFA2T3,CD1E,SCARB2,ENTPD6,CD59,EBAG9,CYTH3,CTSC,TRIP11,RHOU,B4GALT6,B4GALT5,VAMP3,NDST3,CLCN5,CLN3,HS6ST1,CLTA,CHST2,ITM2B,CNGA4,MOB4,COPA,LITAF,SCAMP1,GOSR1,TMEM59,SEC22B,CHST11,TMEM87A,UNC50,RAB36,ABCG1,CSNK1D,GLCE,RAB11FIP5,USP6NL,CTSZ,RA…
GO: Biological Process	GO:0043065	positive regulation of apoptotic process		4.803e-12	5.818e-08	5.595e-10	5.583e-09	269	772	ABR,ADAM8,ADAM10,PLEKHG5,ADM,ADORA2A,ADRB1,ADRB2,GRK2,AKT1,PREX1,ALOX12,NSMAF,NCK2,KLF11,FGD2,ANXA1,ANXA5,BMF,APAF1,APBB2,FAS,DEGS1,PRKRA,RHOB,ARRB1,ARRB2,FAM72A,AKR1C3,NCOA1,ATF3,PEA15,HYAL2,TRADD,TNFSF12,TNFSF10,RIPK2,TNFRSF10C,TNFRSF10B,BCL6,BMP2,TSC22D1,ALDH1A2,BOK,TSPO,CAPN2,CASP1,CASP3,CASP4,CASP5,CASP8,CASP10,UBE2M,CAV1,TNFRSF8,NEURL1,CD44,ARHGEF2,CDC34,PNMA1,CTSC,NLRC4,BRMS1,G0S2,AKAP12,R…
GO: Biological Process	GO:0008285	negative regulation of cell population proliferation		5.091e-07	0.006166	2.002e-05	0.0001998	269	859	TMIGD3,ACVRL1,ADARB1,ADM,ADORA1,ADORA2A,ADORA2B,ADORA3,AHR,AIF1,NCK2,KLF11,ANG,IFITM1,APP,FAS,PRKRA,ARG2,ASCL2,ASPH,B2M,CD164,BCL6,CEACAM1,BMP2,BMPR2,ALDH1A2,PER2,KLF9,BTK,TSPO,SKAP2,CACNB4,CASP3,WFDC1,CAV1,RUNX1,CBFA2T3,KRIT1,CD9,CD86,TNFRSF8,CD33,CD37,HGS,NEURL1,CD44,CDKN1A,CDKN1C,CDKN2B,CDKN2C,CDKN2D,CDKN3,DLG5,CEBPA,CEBPB,KLF4,CNN1,ADAMTS1,PTGES,TP53I11,CSF1R,CSK,CTBP2,CTH,CTNNA1,ST18,CXADR,C…
GO: Cellular Component	GO:0015629	actin cytoskeleton		1.587e-09	2.377e-06	6.14e-08	4.844e-07	268	814	ACP3,ACTN4,ACTN1,ADAM8,AP2A1,CGN,AIF1,LRRC7,ALDOA,SORBS2,ANPEP,ANXA1,ANXA2,BMF,GAS7,ZSWIM6,APP,SHTN1,RHOC,AOC3,HYAL2,ATP6V1A,ATP6V1B2,CEACAM1,IQGAP1,DST,CA4,CALD1,CAPG,CAPN2,CAPZA2,PSTPIP2,PSTPIP1,CBR1,SCARB1,CD44,MYOM2,ARHGEF2,CDH2,PDLIM7,RHOU,CLIC1,MYO3B,LMOD1,HOMER2,CNP,SLC4A7,GMFG,CLIC4,ADGRA2,CDC42BPB,CRK,CSRP1,AUTS2,CTNNA1,CXADR,CYBA,TRPM6,DOCK4,MYADM,HDAC4,MTSS1,DAB1,DAG1,DAPK1,DAPK3,DBN1,…
Pathway	1457780	Neutrophil degranulation	BioSystems: REACTOME	5.382e-45	2.028e-41	2.028e-41	1.787e-40	268	492	AOC1,ACAA1,ACP3,ADAM8,ADAM10,AGL,LRRC7,ALDH3B1,ALDOA,ALDOC,ALOX5,AMPD3,ANPEP,ANXA2,APAF1,KCNAB2,DEGS1,PDXK,RHOG,ASAH1,LAMTOR3,RAP2C,DGAT1,ATP6V0A1,B2M,SIGLEC5,CREG1,CEACAM1,IQGAP1,BST1,BST2,VNN1,C3,C3AR1,C5AR1,MGAM,STBD1,PGLYRP1,CAT,FCGR2C,SLCO4C1,CD14,MS4A3,CD33,SYNGR1,CD44,CD53,CD58,CD59,CD63,CD68,ADGRE5,CTSC,CEACAM3,CHI3L1,TICAM2,QPCT,BRI3,METTL7A,ADGRG3,SCAMP1,GMFG,RAB3D,CR1,PRDX6,MAPK14,CST3…
GO: Biological Process	GO:0009611	response to wounding		1.07e-12	1.296e-08	1.489e-10	1.486e-09	267	756	ABAT,ACHE,TMIGD3,ACTN1,ACVRL1,DYSF,ADM,CCR2,ADORA2A,ADORA3,ADRA2A,ADRB1,ADRB2,AIF1,DOCK6,STK24,ALOX12,ALOX15,ANXA1,ANXA2,ANXA5,DGKE,DGKD,AP3B1,SCARF1,RHOC,ARRB1,ARRB2,STARD13,DOCK11,ADAM15,PABPC4,CEACAM1,NRP1,CFLAR,DST,ZFP36L1,KLF5,TSPO,C3,CAPN3,CAPZA2,CASP3,WFDC1,CAV1,PAPSS2,CD9,SCARB1,CD44,CD59,CDKN1A,KLF4,NREP,LYST,CLIC1,CCR1,CRK,MAPK14,CSRP1,CTNNA1,CX3CR1,CXADR,FGFR1OP2,DAG1,BLOC1S6,MFN2,SH2B…
GO: Biological Process	GO:0009617	response to bacterium		5.545e-12	6.717e-08	6.277e-10	6.264e-09	267	766	SEH1L,ABCA1,ABR,CARD16,ADM,AKT1,ALPL,ANXA3,KMO,ARG2,SNX3,ADAM9,TICAM1,B2M,PELI3,RIPK2,TNFRSF11A,CFLAR,BMP2,BMP6,TSPO,C3,C5AR1,CA3,PGLYRP1,TRIM41,CAPN2,CASP1,CASP3,CASP8,CXCL16,CAV1,NAALADL2,CD1D,CD4,CD14,CD86,TNFSF8,SCARB1,CD68,IL27,CEBPB,CEBPE,MAPKAPK2,TICAM2,LYST,NLRC4,NOCT,LY86,CNP,CNR2,LITAF,PTGES,CPS1,NR1D1,AKAP12,MAPK14,CSF2RB,ISG15,NEXN,CX3CR1,CYBA,CYP2E1,CD55,PTPN22,SIRPA,CFD,CLEC4E,COCH,…
GO: Biological Process	GO:0050801	ion homeostasis		0.0001076	1	0.002151	0.02146	267	909	ABCA1,ACO1,SLC24A3,ADM,CCR2,ADORA1,ADORA2A,ADRB1,ADRB2,SLC24A4,ALAS2,ABCD1,ALOX12,STIM2,GPR65,ANPEP,ANXA2,ANXA5,ATP6V1E2,APLP2,APP,ARF1,ASPH,CYP4F12,ATP2A1,ATP2B1,HYAL2,DGAT1,ATP6V1A,ATP6V1B2,ATP6V0A1,AVPR1A,B2M,BMP6,BOK,TSPO,C3AR1,CACNA1I,C5AR1,AP3D1,CA4,CACNA1C,CACNA1D,CACNA1E,CACNA1F,CACNB3,CACNB4,CALCB,ATP6V0E1,CALM2,CALR,CAPN3,CAV1,CD4,ATP6V0D1,SLC24A1,XPR1,LYST,CKB,SELENOK,KL,CLN3,CCR1,CCR3…
GO: Biological Process	GO:0030163	protein catabolic process		0.00447	1	0.04307	0.4298	267	964	DYSF,ADAM8,PLEKHG5,ADRA2A,AP2A1,HECW2,AKT1,KLHL8,CUL4A,ANXA2,RNF213,TRIM71,COPS3,USP37,PIAS1,ARRB1,ARRB2,CDC26,CDC23,AFG1L,OMA1,SNX3,TNFSF12,ADAM9,LRSAM1,CEACAM1,IER3,HERC2,PTTG1IP,CAPN2,CAPN3,CAST,CASP8,CAV1,CBFA2T3,CBL,HGS,CDC34,CEBPA,CTSC,ABHD17C,AP2S1,TPP1,CLN3,CLTA,PLK3,USP49,TRIM58,RCHY1,RNF185,SEC22B,NR1D1,CLOCK,RNF7,RNF167,UBXN11,ISG15,CSNK1A1,CSNK1D,LTN1,CST3,UBXN2A,N4BP1,UBE3C,CTRL,CTSD…
GO: Biological Process	GO:0044403	symbiotic process		0.000226	1	0.004056	0.04047	265	911	SEH1L,ADAR,ADARB1,CCR2,GRK2,AP2A1,HYAL3,CUL4A,ANPEP,ANXA2,IKBKG,IFITM1,ARF1,PRKRA,ASGR1,ASGR2,OASL,EIF3A,EIF3G,HYAL2,SNX3,TICAM1,B2M,LRSAM1,IQGAP1,NRP2,CFLAR,BST2,C1QA,AP1S2,AP1G2,PGLYRP1,CALM2,CASP8,CAV1,CBL,CLDN9,CD4,CD86,SCARB1,SCARB2,XPR1,CDK9,CEBPA,AP2S1,CCR3,ATG5,ROCK2,CR1,CHMP2B,RSAD2,CSF1R,ISG15,CTBP2,CTNND1,ULK2,USP6NL,CX3CR1,CXADR,TBKBP1,CD55,DAG1,POM121,F11R,RBX1,TANK,DYRK1A,EFNB2,EIF4…
GO: Molecular Function	GO:0019901	protein kinase binding		2.694e-06	0.008338	0.0003474	0.002993	264	831	ACVR1,ACVRL1,ADAM10,ADRA2A,KIDINS220,AP2A1,TBC1D14,AKT1,TAOK1,ADCY4,ANXA5,ZBTB4,ELP1,USP37,PRKRA,RHOB,RHOC,RHOG,ARRB1,ARRB2,SOCS1,IRS2,EIF3A,LSM2,PEA15,HYAL2,TRADD,AVPR1A,ADAM9,TICAM1,CEACAM1,IQGAP1,NRP1,MLKL,KSR1,BMPR2,CCNA1,CACNB3,CACNB4,CALM2,CASP3,DOK2,CAV1,CBL,CCND3,CCNH,CD4,CCNE2,CD44,MAP3K13,CDH2,ARHGAP33,CDK9,CDKN1A,CDKN1C,CDKN2B,CDKN2C,CDKN2D,MAPKAPK2,RHOU,SH3BP5,PRKD2,GMFG,CIR1,CRK,CRY1…
GO: Cellular Component	GO:0048471	perinuclear region of cytoplasm		8.362e-08	0.0001253	2.277e-06	1.797e-05	262	824	ABCA1,ACHE,ACTN4,ADAM10,PLEKHG5,CCR2,GRK3,OSBPL6,AIF1,TAOK1,ABCD1,STX7,DOCK6,PREX1,SORBS2,SH3RF1,ANXA2,ANXA4,APP,SHTN1,FAS,ARF1,ARF3,PRKRA,ASGR2,EIF3G,STX10,HYAL2,ATP6V0A1,TNFSF12,RAB11A,DPM2,ALDH1A2,BNIP2,DST,PER2,SYNJ1,SYNJ2,BTK,CA4,STBD1,CALR,CAPN2,CAV1,PSTPIP1,CBL,CCIN,MS4A3,NEURL1,CDKN1A,CDKN3,CHI3L1,ASIC3,VAMP3,TSTD1,CLIC1,CCDC78,NOCT,PRDX5,CNP,MOB4,CHODL,SELENOM,PTGES,CLIC4,PRDX6,AATK,CSF1…
GO: Biological Process	GO:0050865	regulation of cell activation		3.191e-16	3.865e-12	7.729e-14	7.713e-13	260	689	ABAT,ABR,ADAM8,CCR2,ADORA2A,ADORA2B,ADRB2,AHR,AIF1,AKT1,ALOX12,NCK2,SH3RF1,ANXA1,CST7,LMO4,AP3B1,FAS,ARG2,SOCS1,IRS2,DGAT1,TNFSF14,TNFSF13,TICAM1,RIPK2,TNFRSF18,BCL6,CEACAM1,ZFP36L1,BST1,VNN1,SPHK1,BTK,AP3D1,PGLYRP1,CAPN3,CASP3,CAV1,RUNX1,SART1,CD1D,CD4,CD9,CD86,TNFSF8,CD37,CD44,IL27,CDKN1A,DLG5,CEBPA,CEBPB,CTSC,LYST,VAMP3,SELENOK,CLC,SNX6,LILRA5,CNR2,CR1,NR1D1,SOX13,CSK,CD55,PTPN22,SIRPA,GAB2,BL…
GO: Biological Process	GO:0007169	transmembrane receptor protein tyrosine kinase signaling pathway		4.482e-10	5.429e-06	3.549e-08	3.541e-07	259	767	MYORG,ADORA1,ADRA2A,ADRB2,AP2A1,OSBPL8,AKT1,NCK2,ATP6V1E2,APLP2,DGKD,TRIM71,APP,AREG,ZFYVE28,ARNT,FAM72A,SOCS1,IRS2,ATP6V1A,TRADD,ATP6V1B2,ATP6V0A1,CEACAM1,IQGAP1,NRP2,NRP1,SOCS2,BMP2,ATP6V0E1,MPZL1,CASP3,DOK2,RUNX2,CBL,CREB3L1,CCND3,CD4,ATP6V0D1,HGS,NEURL1,CD63,RASGRP4,MAPKAPK2,CISH,EPS15L1,KL,AP2S1,NRXN1,SNX6,COL4A1,ROCK2,PRKD2,ADGRA2,CRK,MAPK14,CSF1,CSF1R,SOGA1,CEP57,CYBA,CYBB,RASSF2,MTSS1,GAB…
GO: Biological Process	GO:0001568	blood vessel development		1.095e-05	0.1326	0.0003028	0.003022	258	849	ACVR1,ACVRL1,ARID1A,DYSF,ADAM8,ADM,CCR2,FZD8,HEG1,ADRB2,JAG1,AHR,AKT1,ANG,ANPEP,ANXA1,ANXA2,ANXA3,RNF213,RHOB,STARD13,TNFSF12,ADAM15,ADGRB2,CEACAM1,NRP2,NRP1,CFLAR,BMPR1A,BMPR2,ALDH1A2,BRCA1,ZFP36L1,SPHK1,KLF5,C3,C3AR1,C5AR1,CASP8,CAV1,RUNX1,CREB3L1,KRIT1,HGS,CDH2,CHI3L1,KLF4,ARHGAP22,NRXN1,HS6ST1,CCR3,LRP5L,QKI,COL4A1,ROCK2,PRKD2,COL8A2,ADAMTS1,CLIC4,ADGRA2,MAPK14,CTSH,CX3CR1,CYBB,CYP1B1,DAG1,DD…
GO: Biological Process	GO:0099536	synaptic signaling		0.002145	1	0.02436	0.2431	257	913	ABAT,ABR,ACHE,ABHD6,COLQ,ADARB1,PLEKHG5,CCR2,ADORA1,ADORA2A,ADORA2B,ADRA2A,ADRB1,LRFN2,ADRB2,GRK2,SORCS2,AKT1,BEGAIN,TSHZ3,SORBS2,PPFIA4,DGKE,PPFIA3,APP,KMO,ARF1,ARRB2,LYNX1,STX11,AVPR1A,STAC3,RAB11A,NAPA,RGS9,LIN7A,SYNJ1,SPHK1,CACNA1I,BAIAP3,DAGLA,CACNA1C,CACNA1D,CACNA1E,CACNB1,CACNB3,CACNB4,UNC119,KCNQ4,SYNGR1,NEURL1,SLC24A1,CDH2,CACNA2D2,CHRNA5,CHRNB1,CHRNE,NRXN1,NRXN2,OTOF,HOMER3,CNP,CNR2,MIN…
GO: Biological Process	GO:0002790	peptide secretion		1.941e-11	2.351e-07	1.975e-09	1.971e-08	254	729	ABAT,ABCA1,ACHE,CARD16,DYSF,ADAM8,FAM3D,ADORA1,ADORA2A,ADRA2A,ADRB1,AIF1,LTBP4,ANG,ANXA1,ANXA4,ANXA5,ARF1,ARG2,ARRB1,KLF7,PDE8B,AACS,SOCS1,IRS2,HYAL2,DGAT1,ADAM9,RIPK2,BMP6,PER2,BAIAP3,CACNA1C,CACNA1D,CACNA1E,CAMK2G,CASP1,CD14,CD33,CD58,CACNA2D2,CHI3L1,LYST,HMGN3,NLRC4,VAMP3,SELENOK,NRXN1,LRP5L,AIM2,MAP4K4,LILRA5,ATG5,RAB3D,NR1D1,CLOCK,AKAP12,ABCG1,RSAD2,MAPK14,CSF1R,ISG15,RAB11FIP5,NLRP12,PTPN22…
GO: Biological Process	GO:0016032	viral process		5.964e-05	0.7224	0.001313	0.01311	254	853	SEH1L,ADAR,ADARB1,CCR2,GRK2,AP2A1,HYAL3,CUL4A,ANPEP,ANXA2,IKBKG,IFITM1,ARF1,PRKRA,ASGR1,ASGR2,OASL,EIF3A,EIF3G,HYAL2,SNX3,TICAM1,B2M,LRSAM1,IQGAP1,NRP2,CFLAR,BST2,C1QA,AP1S2,AP1G2,CASP8,CAV1,CLDN9,CD4,CD86,SCARB1,SCARB2,XPR1,CDK9,CEBPA,AP2S1,CCR3,ATG5,ROCK2,CR1,CHMP2B,RSAD2,CSF1R,ISG15,CTBP2,USP6NL,CX3CR1,CXADR,TBKBP1,CD55,DAG1,POM121,F11R,RBX1,TANK,DYRK1A,EFNB2,EIF4G1,STOM,EPOR,RTN3,TRIM22,FCGR2…
GO: Biological Process	GO:0099537	trans-synaptic signaling		0.001957	1	0.02297	0.2292	254	900	ABAT,ABR,ACHE,ABHD6,COLQ,ADARB1,PLEKHG5,CCR2,ADORA1,ADORA2A,ADORA2B,ADRA2A,ADRB1,LRFN2,ADRB2,GRK2,SORCS2,AKT1,BEGAIN,TSHZ3,PPFIA4,DGKE,PPFIA3,APP,KMO,ARF1,ARRB2,LYNX1,STX11,AVPR1A,STAC3,RAB11A,NAPA,RGS9,LIN7A,SYNJ1,SPHK1,CACNA1I,BAIAP3,DAGLA,CACNA1C,CACNA1D,CACNA1E,CACNB1,CACNB3,CACNB4,UNC119,KCNQ4,SYNGR1,NEURL1,SLC24A1,CDH2,CACNA2D2,CHRNA5,CHRNB1,CHRNE,NRXN1,NRXN2,OTOF,HOMER3,CNP,CNR2,MINK1,AKAP…
GO: Biological Process	GO:0051090	regulation of DNA-binding transcription factor activity		9.518e-09	0.0001153	5.57e-07	5.558e-06	253	768	TMIGD3,CARD16,ACTN4,ADAM8,PLEKHG5,FZD1,ADORA3,AKT1,ANXA3,ANXA4,IKBKG,ELP1,APP,BHLHE40,RHOC,ARRB1,ARRB2,TRADD,TNFSF14,TNFSF10,TICAM1,RIPK2,TNFRSF11A,TNFRSF10B,IL18RAP,IL18R1,CFLAR,BST2,SPHK1,BTK,CACNA1D,RPS6KA4,CALR,CAPN3,MAP3K14,CASP1,CASP8,CASP10,CAT,CAV1,CD4,CD14,TNFRSF8,MAP3K13,ARHGEF2,LRRFIP1,CHI3L1,KLF4,TICAM2,HMGN3,NLRC4,CMKLR1,AIM2,BRMS1,ROCK2,PRKD2,ADGRG3,LITAF,NR1D1,CLOCK,MAPK14,CTH,CX3C…
GO: Biological Process	GO:0031329	regulation of cellular catabolic process		0.0002936	1	0.00499	0.0498	253	869	ADAM8,ADRA2A,ADRB2,TBC1D14,AKT1,ABCD1,ANXA2,ATP6V1E2,BMF,APAF1,IKBKG,TRIM71,APP,PIAS1,METTL14,ARNT,LAMTOR3,IRS2,EIF4G3,ATP6V1A,ATP6V1B2,ATP6V0A1,TNFSF13,ADAM9,TICAM1,LRSAM1,PABPC4,RIPK2,BOK,ZFP36L1,TSPO,PTTG1IP,ATP6V0E1,CAPNS1,CASP3,CAV1,CBFA2T3,ATP6V0D1,SCARB1,SCARB2,CEBPA,MAPKAPK2,CTSC,RRAGD,SNX6,NOCT,QKI,PLK3,ATG5,ROCK2,RCHY1,SPTLC2,RNF185,TMEM59,SEC22B,VPS26A,GTPBP1,MAPK14,SOGA1,FEZ1,CSNK1A1,…
GO: Biological Process	GO:0045664	regulation of neuron differentiation		3.833e-07	0.004643	1.601e-05	0.0001598	251	791	ACHE,ADAM10,FZD1,KIDINS220,BEND6,AP2A1,HECW2,JAG1,AKT1,LRRC7,PREX1,STK24,SEMA7A,ZSWIM5,CAMK1,ZSWIM6,APP,SHTN1,ARF1,SCARF1,ARHGAP4,NCOA1,NUMB,ZFHX3,ATF1,SNX3,B2M,RAB11A,BCL6,IQGAP1,NRP1,SOCS2,CFLAR,BMP2,BMP6,BMPR2,BNIP2,SPHK1,CALR,CAV1,SCARB2,NEURL1,MAP3K13,ARHGEF2,CDH2,ARHGAP33,DLG5,NUMBL,KLF4,NREP,QKI,MAP4K4,CHODL,ADAMTS1,CRABP2,CRK,AATK,FEZ1,CSNK1D,PLXNA4,DNM3,ULK2,CTSZ,DAB1,DAB2,DBN1,ZNF804A,Z…
GO: Biological Process	GO:0098916	anterograde trans-synaptic signaling		0.0023	1	0.02558	0.2553	251	891	ABAT,ABR,ACHE,ABHD6,COLQ,ADARB1,PLEKHG5,CCR2,ADORA1,ADORA2A,ADORA2B,ADRA2A,ADRB1,LRFN2,ADRB2,GRK2,SORCS2,AKT1,BEGAIN,TSHZ3,PPFIA4,DGKE,PPFIA3,APP,KMO,ARF1,ARRB2,LYNX1,STX11,AVPR1A,STAC3,RAB11A,NAPA,RGS9,LIN7A,SYNJ1,SPHK1,CACNA1I,BAIAP3,CACNA1C,CACNA1D,CACNA1E,CACNB1,CACNB3,CACNB4,UNC119,KCNQ4,SYNGR1,NEURL1,SLC24A1,CDH2,CACNA2D2,CHRNA5,CHRNB1,CHRNE,NRXN1,NRXN2,OTOF,HOMER3,CNP,CNR2,MINK1,AKAP12,RIN…
GO: Biological Process	GO:0007268	chemical synaptic transmission		0.0023	1	0.02558	0.2553	251	891	ABAT,ABR,ACHE,ABHD6,COLQ,ADARB1,PLEKHG5,CCR2,ADORA1,ADORA2A,ADORA2B,ADRA2A,ADRB1,LRFN2,ADRB2,GRK2,SORCS2,AKT1,BEGAIN,TSHZ3,PPFIA4,DGKE,PPFIA3,APP,KMO,ARF1,ARRB2,LYNX1,STX11,AVPR1A,STAC3,RAB11A,NAPA,RGS9,LIN7A,SYNJ1,SPHK1,CACNA1I,BAIAP3,CACNA1C,CACNA1D,CACNA1E,CACNB1,CACNB3,CACNB4,UNC119,KCNQ4,SYNGR1,NEURL1,SLC24A1,CDH2,CACNA2D2,CHRNA5,CHRNB1,CHRNE,NRXN1,NRXN2,OTOF,HOMER3,CNP,CNR2,MINK1,AKAP12,RIN…
GO: Biological Process	GO:0002764	immune response-regulating signaling pathway		1.258e-12	1.524e-08	1.702e-10	1.699e-09	250	699	IKBKG,ARRB2,MARCO,TICAM1,PELI3,RIPK2,CEACAM1,BTK,EIF2B3,C3AR1,C5AR1,CACNA1F,CACNB3,CACNB4,PGLYRP1,CASP8,CAV1,RUNX1,CD4,CD14,CD86,CD33,SCARB1,MAPKAPK2,TICAM2,CMKLR1,THEMIS2,PRKD2,GCSAML,CR1,NR1D1,CRK,RSAD2,CSK,CTSH,CTSK,CTSL,CTSS,CYBA,PTPN22,GAB2,CLEC4E,CLEC4A,TANK,DUSP3,ARPC3,ARPC1B,ACTR3,ELF1,PSME3,FLOT1,LILRB2,TLR6,TLR8,IGHV1-69D,PRAM1,FCER1A,MS4A2,FCER1G,FCGR2A,FCGR2B,FCGR3A,FCN1,FER,VAV3,BAIA…
GO: Biological Process	GO:0042330	taxis		1.498e-12	1.815e-08	1.952e-10	1.948e-09	250	700	DYSF,ADAM8,ADAM10,PLEKHG5,CCR2,AIF1,ALCAM,PREX1,SEMA7A,ZSWIM5,ANXA1,APBB2,ZSWIM6,APP,RHOG,ARRB2,KLF7,IRS2,TNFSF14,TNFRSF11A,NRP2,NRP1,BMPR2,BSG,BST1,C3AR1,C5AR1,CALR,CXCL16,DOK2,PDLIM7,LYST,NRXN1,CYP7B1,CCR1,CCR3,CCR8,CMKLR1,CNR2,PRKD2,ADGRA2,CRK,MAPK14,CSF1,CSF1R,CSF3R,FEZ1,PPM1F,PLXNA4,NEXN,CX3CR1,CXADR,DOCK4,DAB1,DAG1,GAB2,DPYSL2,HBEGF,DUSP1,DUSP3,TYMP,LPAR1,EFNA4,EFNA5,EFNB1,EFNB2,EGR3,PLXNC1…
GO: Biological Process	GO:0002253	activation of immune response		4.636e-09	5.616e-05	2.987e-07	2.981e-06	250	752	IKBKG,ARRB2,MARCO,TICAM1,PELI3,RIPK2,CEACAM1,BTK,EIF2B3,C1QA,C1R,C2,C3,C3AR1,C5AR1,CACNA1F,CACNB3,CACNB4,PGLYRP1,CASP8,CAV1,RUNX1,CD4,CD14,CD86,SCARB1,CD59,MAPKAPK2,TICAM2,NLRC4,CMKLR1,AIM2,THEMIS2,PRKD2,GCSAML,CR1,NR1D1,CRK,RSAD2,CSK,CTSK,CTSL,CTSS,CYBA,CD55,PTPN22,CFD,CLEC4E,CLEC4A,TANK,DUSP3,ARPC3,ARPC1B,ACTR3,ELF1,PSME3,FLOT1,C1RL,TLR6,TLR8,IGHV1-69D,PRAM1,FCER1G,FCGR2A,FCGR2B,FCGR3A,FCN1,VAV…
GO: Biological Process	GO:0032990	cell part morphogenesis		2.06e-07	0.002495	9.172e-06	9.153e-05	250	782	ACHE,ADAM10,ADARB1,ADORA2A,KIDINS220,HECW2,ALCAM,STK24,SEMA7A,ZSWIM5,APBB2,GAS7,ZSWIM6,APP,SHTN1,ARHGAP4,KLF7,NUMB,IRS2,PHACTR1,RAB11A,IQGAP1,NRP2,NRP1,BMPR2,DST,BSG,CACNA1F,DOK2,CD44,MAP3K13,CDH2,ARHGAP33,NUMBL,PDLIM7,B4GALT6,B4GALT5,NRXN1,MAP4K4,CNP,ROCK2,CHODL,MINK1,CRABP2,AATK,CSF1R,FEZ1,PLXNA4,DNM3,AUTS2,NEXN,ULK2,DAB1,DAG1,DBN1,ZEB2,GAB2,DLG4,DPYSL2,HDAC6,ACTR3,ATL1,EFNA4,EFNA5,EFNB1,EFNB2,…
GO: Biological Process	GO:0098771	inorganic ion homeostasis		5.946e-05	0.7202	0.001312	0.01309	250	838	ACO1,SLC24A3,ADM,CCR2,ADORA1,ADORA2A,ADRB1,ADRB2,SLC24A4,ALAS2,STIM2,GPR65,ANPEP,ANXA2,ANXA5,ATP6V1E2,APLP2,APP,ARF1,ASPH,CYP4F12,ATP2A1,ATP2B1,HYAL2,ATP6V1A,ATP6V1B2,ATP6V0A1,AVPR1A,B2M,BMP6,BOK,C3AR1,CACNA1I,C5AR1,AP3D1,CA4,CACNA1C,CACNA1D,CACNA1E,CACNA1F,CACNB3,CACNB4,CALCB,ATP6V0E1,CALM2,CALR,CAPN3,CAV1,CD4,ATP6V0D1,SLC24A1,XPR1,CKB,SELENOK,KL,CLN3,CCR1,CCR3,ABCG2,CCR8,CMKLR1,ATG5,SLC4A7,SLC4…
Pathway	1270001	Metabolism of lipids and lipoproteins	BioSystems: REACTOME	0.0002312	0.8714	0.006184	0.05449	250	816	ABCA1,ACAA1,ACADM,ACADS,PNPLA4,ACADVL,ACHE,ACOX1,HACD4,ACOX2,ESYT2,AP2A1,OSBPL1A,OSBPL5,OSBPL6,OSBPL8,AHR,NCEH1,ABCD1,DEGS2,ALDH3B1,ALDH3A2,ALOX12,ALOX5,ALOX5AP,ALOX15,DEGS1,ARF1,ARF3,ARNT,PLA2G4C,ARSD,ASAH1,AACS,AKR1C3,NCOA1,DGAT1,B3GALNT1,ABCC3,BMP1,SYNJ1,SYNJ2,SPHK1,CAV1,CBR1,SCARB1,HACD1,CDK8,MAPKAPK2,CHKB,PCTP,AP2S1,MID1IP1,CLTA,MED21,FADS2,CYP7B1,MED27,PCYT1B,MED20,PRKD2,PGS1,SPTLC2,G0S2,PT…
GO: Molecular Function	GO:0019904	protein domain specific binding		0.0004375	1	0.01881	0.162	249	833	ACOX1,CARD16,ACTN1,ACVR2A,ADAM10,FZD1,FZD8,ADRB1,KIDINS220,ARHGAP31,MRTFA,SORBS2,IKBKG,APP,BHLHE40,PIAS1,TCAP,ARF1,ARRB2,IRS2,ATP2B1,TRADD,ADAM19,ADAM15,ADAM9,RIPK2,BCL2A1,BCL2L2,LIN7A,IQGAP1,BMP2,BOK,SYNJ1,SYNJ2,MBD2,CACNA1C,CACNA1D,CALM2,CAPG,CASP1,CASP4,CASP8,CASP10,RUNX2,CBL,HGS,CEBPA,SCAF1,ARHGAP29,TJP2,QKI,HOMER3,HOMER2,SH3BP5,LNX2,LITAF,SCAMP1,CRK,CHMP2B,CTNND1,CXADR,NOS1AP,CYBA,DOCK4,DAB1…
GO: Biological Process	GO:0006935	chemotaxis		1.606e-12	1.945e-08	2.048e-10	2.044e-09	249	697	DYSF,ADAM8,ADAM10,PLEKHG5,CCR2,AIF1,ALCAM,PREX1,SEMA7A,ZSWIM5,ANXA1,APBB2,ZSWIM6,APP,RHOG,ARRB2,KLF7,IRS2,TNFSF14,TNFRSF11A,NRP2,NRP1,BMPR2,BSG,BST1,C3AR1,C5AR1,CALR,CXCL16,DOK2,PDLIM7,LYST,NRXN1,CYP7B1,CCR1,CCR3,CCR8,CMKLR1,CNR2,PRKD2,ADGRA2,CRK,MAPK14,CSF1,CSF1R,CSF3R,FEZ1,PPM1F,PLXNA4,NEXN,CX3CR1,CXADR,DOCK4,DAB1,DAG1,GAB2,DPYSL2,HBEGF,DUSP1,DUSP3,TYMP,LPAR1,EFNA4,EFNA5,EFNB1,EFNB2,EGR3,PLXNC1…
GO: Biological Process	GO:0008610	lipid biosynthetic process		4.349e-09	5.268e-05	2.848e-07	2.842e-06	249	748	ACADVL,ACHE,ABHD6,HACD4,ACOX2,ADM,ADORA2B,OSBPL1A,OSBPL6,AKT1,ABCD1,DEGS2,ALDH3B1,ALDH3A2,ALOX12,ALOX5,ALOX5AP,ALOX15,NSMAF,ANG,ANXA1,DGKE,DEGS1,ARF1,ARF3,ASAH1,PDE8B,AKR1C3,SOCS1,DGAT1,B4GALT3,B3GALT2,AVPR1A,DPM2,CEACAM1,SOCS2,BMP2,BMP6,ALDH1A2,BRCA1,SYNJ1,ST3GAL5,SYNJ2,SPHK1,TSPO,C3,CAPN2,CBR1,SCARB1,HACD1,CES1,CHKB,B4GALT6,B4GALT5,PCTP,CISH,CLCN2,MID1IP1,FADS2,CYP7B1,QKI,PCYT1B,PRKD2,PGS1,SPTL…
GO: Biological Process	GO:0060322	head development		0.003248	1	0.03368	0.3361	248	885	ABAT,ABR,ARID1A,FZD1,AIF1,AK4,MRTFA,SEMA7A,ANXA3,APAF1,APLP2,ZSWIM6,APP,METTL14,ARRB2,PSMG1,ASPH,NCOA1,NUMB,ZFHX3,IRS2,ATP2B1,PHACTR1,ATP5PF,AVPR1A,B2M,BBS1,NAPA,BCL2A1,NRP2,NRP1,BMP2,BMPR1A,BMPR2,ALDH1A2,BOK,SYNJ1,SYNJ2,SPHK1,EIF2B3,C5AR1,CALM2,CASP3,CASP5,ATP6V0D1,CD9,NEURL1,CDH2,DLG5,NUMBL,CKB,NRXN1,CNP,COL4A1,SLC4A7,DPCD,CRK,RNF7,AATK,CSF1R,CSK,FEZ1,CSNK1D,PLXNA4,CTNND1,CX3CR1,DAB1,ZEB2,DIAPH…
GO: Molecular Function	GO:0003924	GTPase activity		4.883e-05	0.1511	0.003203	0.02759	246	796	ABR,ADPRH,ADRB1,ARHGAP31,TBC1D14,SIPA1L2,ARHGAP20,PREX1,GPR65,FGD2,DNM1P46,ARF1,ARF3,RHOB,RHOC,RHOG,ARHGAP4,ARL3,ARRB1,ARRB2,RGPD6,RAP2C,STARD13,DOCK11,RAB11A,RGS9,BCL6,IQGAP1,NRP1,BNIP2,KRIT1,ARHGAP33,EVI5L,CHN2,RHOU,ARHGAP22,RRAGD,ARHGAP29,MAP4K4,ATL3,RAB3D,GTPBP1,CRK,VPS9D1,RAB36,RIN1,TBC1D10B,PLXNA4,DNM3,USP6NL,RAB33B,DOCK4,STARD8,TBC1D5,SIRPA,ARHGAP11A,RHOBTB1,F11R,SRGAP3,ARFGAP3,RABGAP1L,IQ…
GO: Biological Process	GO:0051347	positive regulation of transferase activity		1.771e-09	2.145e-05	1.226e-07	1.223e-06	246	731	ADAM8,ADCY3,ADCY7,ADCY9,FZD8,ADORA1,ADORA2A,ADORA2B,ADRA2A,ADRB2,KIDINS220,OSBPL8,AKT1,TAOK1,ARRDC3,STK24,ADCY4,ANG,FGD2,IKBKG,DGKE,DGKD,CAMK1,LMO4,ARRB1,ARRB2,LAMTOR3,SOCS1,RAP2C,PEA15,ADAM9,RIPK2,TNFRSF11A,TNFRSF10B,IQGAP1,MLKL,BMP2,C5AR1,CALM2,MAP3K14,MAP3K6,CCND3,UNC119,CD4,NEURL1,CD44,MAP3K13,CDKN1A,MAPKAPK2,CHI3L1,KLF4,CISH,NRXN1,MAP4K4,LILRA5,MINK1,NEK7,CRK,HIGD1A,MAPK14,CSF1,CSF1R,CSK,CTN…
GO: Biological Process	GO:0030162	regulation of proteolysis		1.323e-06	0.01603	4.645e-05	0.0004636	246	784	CARD16,ADAM8,ADORA2A,ADRA2A,GRK2,AKT1,LTBP4,ALOX12,MRTFA,SH3RF1,ANXA2,APAF1,APLP2,CST7,APP,FAS,PIAS1,ARRB1,ARRB2,ASPH,TRADD,TNFSF14,TNFSF10,ADAM9,RIPK2,TNFRSF10B,CFLAR,BOK,BST2,C3,CAPN3,CAST,CASP1,CASP4,CASP5,CASP8,CASP10,WFDC1,CAV1,CBFA2T3,CD44,EBAG9,CDKN2D,CEBPA,CTSC,KLF4,NLRC4,CLN3,PRDX5,AIM2,PLK3,ROCK2,RCHY1,RNF185,TMEM59,CR1,RNF7,MAPK14,CSNK1A1,CSNK1D,PPM1F,CST3,CSTA,CSTB,N4BP1,CTNND1,CTSD,C…
GO: Biological Process	GO:0055080	cation homeostasis		7.038e-05	0.8525	0.001493	0.0149	246	825	ACO1,SLC24A3,ADM,CCR2,ADORA1,ADORA2A,ADRB1,ADRB2,SLC24A4,ALAS2,STIM2,GPR65,ANPEP,ANXA2,ANXA5,ATP6V1E2,APLP2,APP,ARF1,ASPH,CYP4F12,ATP2A1,ATP2B1,HYAL2,ATP6V1A,ATP6V1B2,ATP6V0A1,AVPR1A,B2M,BMP6,BOK,C3AR1,CACNA1I,C5AR1,AP3D1,CA4,CACNA1C,CACNA1D,CACNA1E,CACNA1F,CACNB3,CACNB4,CALCB,ATP6V0E1,CALM2,CALR,CAPN3,CAV1,CD4,ATP6V0D1,SLC24A1,SELENOK,KL,CLN3,CCR1,CCR3,ABCG2,CCR8,CMKLR1,ATG5,SLC4A7,SLC4A8,SLC31A…
GO: Molecular Function	GO:0008289	lipid binding		0.0001365	0.4224	0.006924	0.05965	245	804	CPNE2,ABCA1,ACOX1,SNX21,DYSF,ACOX2,SNX30,ESYT2,JAG1,OSBPL1A,OSBPL5,OSBPL6,OSBPL8,OSBPL11,AKT1,PREX1,ALOX5AP,ALOX15,PAQR7,FGD2,ANXA1,ANXA2,PHF12,ANXA3,ANXA4,ANXA5,ANXA11,GRAMD1A,DGKD,APOL1,ZFYVE28,PLA2G4C,DGAT1,STARD13,SNX3,ATP5PO,PXDC1,IQGAP1,ALDH1A2,VNN1,SPHK1,BTK,TSPO,C3,BAIAP3,CAV1,KRIT1,UNC119,CD1A,CD1C,CD1D,CD1E,CD14,SCARB1,SCARB2,ARHGAP33,RASGRP4,CYTH3,TICAM2,PCTP,KL,SNX6,PCYT1B,OXER1,CPS1,…
GO: Biological Process	GO:1901699	cellular response to nitrogen compound		8.87e-08	0.001074	4.148e-06	4.14e-05	245	757	AOC1,ADCY3,ADCY7,ADCY9,ADRB2,GRK2,OSBPL8,AHR,AIF1,AKT1,KLF11,ADCY4,SORBS2,ANXA5,ATP6V1E2,APP,AQP9,ARRB2,LAMTOR3,SOCS1,IRS2,ATP2B1,ATP6V1A,ATP6V1B2,ATP6V0A1,RIPK2,RGS9,BCL2L2,CEACAM1,SOCS2,CFLAR,BRCA1,ZFP36L1,KLF5,CACNB1,ATP6V0E1,TRIM41,CAPN2,CASP3,CASP4,CAV1,CCND3,ATP6V0D1,NEURL1,ARHGEF2,CEBPB,KLF4,CISH,KL,RRAGD,SNX6,COL4A1,ROCK2,CPS1,CRK,SOGA1,CSK,CTNNA1,CYBA,CYBB,PTPN22,DIAPH1,SESN2,DNMT3B,CPEB…
GO: Biological Process	GO:0048858	cell projection morphogenesis		1.627e-07	0.001971	7.3e-06	7.284e-05	245	762	ACHE,ADAM10,ADARB1,ADORA2A,KIDINS220,HECW2,ALCAM,STK24,SEMA7A,ZSWIM5,APBB2,GAS7,ZSWIM6,APP,SHTN1,ARHGAP4,KLF7,NUMB,IRS2,PHACTR1,RAB11A,IQGAP1,NRP2,NRP1,BMPR2,DST,BSG,CACNA1F,DOK2,CD44,MAP3K13,CDH2,ARHGAP33,NUMBL,PDLIM7,B4GALT6,B4GALT5,NRXN1,MAP4K4,CNP,ROCK2,CHODL,MINK1,CRABP2,AATK,CSF1R,FEZ1,PLXNA4,DNM3,AUTS2,NEXN,ULK2,DAB1,DAG1,DBN1,ZEB2,GAB2,DLG4,DPYSL2,HDAC6,ACTR3,ATL1,EFNA4,EFNA5,EFNB1,EFNB2,…
GO: Biological Process	GO:0071692	protein localization to extracellular region		1.139e-11	1.379e-07	1.221e-09	1.218e-08	243	688	ABAT,ABCA1,ACHE,CARD16,DYSF,ADAM8,FAM3D,ADORA2A,ADRA2A,ADRB1,AIF1,ANG,ANXA1,ANXA4,ANXA5,ARF1,ARG2,ARRB1,KLF7,PDE8B,AACS,SOCS1,IRS2,HYAL2,DGAT1,ADAM9,RIPK2,BMP6,PER2,BAIAP3,CACNA1C,CACNA1D,CACNA1E,CAMK2G,CASP1,CD14,CD33,CD58,CACNA2D2,CHI3L1,LYST,HMGN3,NLRC4,VAMP3,SELENOK,NRXN1,LRP5L,AIM2,MAP4K4,LILRA5,ATG5,RAB3D,NR1D1,CLOCK,AKAP12,ABCG1,RSAD2,MAPK14,CSF1R,ISG15,RAB11FIP5,NLRP12,PTPN22,C2CD2L,CLEC4…
GO: Biological Process	GO:0120039	plasma membrane bounded cell projection morphogenesis		2.115e-07	0.002561	9.314e-06	9.295e-05	243	757	ACHE,ADAM10,ADARB1,ADORA2A,KIDINS220,HECW2,ALCAM,STK24,SEMA7A,ZSWIM5,APBB2,GAS7,ZSWIM6,APP,SHTN1,ARHGAP4,KLF7,NUMB,IRS2,PHACTR1,RAB11A,IQGAP1,NRP2,NRP1,BMPR2,DST,BSG,CACNA1F,DOK2,CD44,MAP3K13,CDH2,ARHGAP33,NUMBL,PDLIM7,B4GALT6,B4GALT5,NRXN1,MAP4K4,CNP,ROCK2,CHODL,MINK1,CRABP2,AATK,CSF1R,FEZ1,PLXNA4,DNM3,AUTS2,NEXN,ULK2,DAB1,DAG1,DBN1,ZEB2,GAB2,DLG4,DPYSL2,HDAC6,ACTR3,ATL1,EFNA4,EFNA5,EFNB1,EFNB2,…
GO: Biological Process	GO:0044283	small molecule biosynthetic process		6.458e-07	0.007822	2.429e-05	0.0002424	242	763	ABAT,ACADM,ACADVL,HACD4,ACOX2,ADM,AP2A1,OSBPL1A,OSBPL6,ABCD1,ALDOA,ALDOC,ALOX12,ALOX5,ALOX5AP,ALOX15,AMD1,AMPD3,ANXA1,DEGS1,KMO,PDXK,ASAH1,PDE8B,AACS,AKR1C3,ATF3,AVPR1A,BCAT2,CEACAM1,BMP2,BMP6,ALDH1A2,BRCA1,PER2,SPHK1,MBD4,KYNU,PLOD3,NUDT16,CBR1,CCND3,HACD1,CES1,ENOPH1,CLCN2,MID1IP1,FADS2,CYP7B1,QKI,CNP,SPTLC2,PTGES,SAMHD1,CPS1,NR1D1,CRABP2,CRY1,ABCG1,SOGA1,ACOT11,VCAN,CTH,CYP2C8,CYP2E1,NANP,CYP2…
GO: Biological Process	GO:0002694	regulation of leukocyte activation		4.316e-15	5.228e-11	8.861e-13	8.842e-12	241	639	ABR,ADAM8,CCR2,ADORA2A,ADORA2B,AHR,AIF1,AKT1,NCK2,SH3RF1,ANXA1,CST7,AP3B1,FAS,ARG2,SOCS1,IRS2,TNFSF14,TNFSF13,TICAM1,RIPK2,TNFRSF18,BCL6,CEACAM1,ZFP36L1,BST1,VNN1,SPHK1,BTK,AP3D1,PGLYRP1,CASP3,CAV1,RUNX1,SART1,CD1D,CD4,CD86,TNFSF8,CD37,CD44,IL27,CDKN1A,DLG5,CEBPA,CEBPB,CTSC,LYST,VAMP3,SELENOK,CLC,SNX6,CNR2,CR1,NR1D1,SOX13,CSK,CD55,PTPN22,SIRPA,GAB2,BLOC1S6,CD300LB,IL23R,DUSP3,TSPAN32,ZBTB7B,EFNB1…
GO: Biological Process	GO:1901137	carbohydrate derivative biosynthetic process		0.0004438	1	0.006865	0.06851	241	829	AK9,ADCY3,ADCY7,ADCY9,ADORA2B,ADSS2,AP2A1,AK4,ABCD1,ALDOA,AMD1,AMPD2,ADCY4,AMPD3,ASGR1,ASGR2,AFG1L,B4GALT3,ATP5F1E,B3GALNT1,B3GALT2,ATP5PF,DPY19L3,ATP5PO,DPM2,LDHD,BMPR2,ST3GAL5,TMEM258,PLOD3,PAPSS2,PAPSS1,CCND3,HACD1,TRIP11,B4GALT6,B4GALT5,NDST3,OSTC,HS6ST1,CHST2,ITM2B,UAP1L1,TBPL1,TMEM59,CHST11,VPS9D1,GLCE,VCAN,NANP,DAD1,DCK,CANT1,GALNT8,GFPT2,HBEGF,GPC6,TYMP,PPIF,SCCPDH,EGF,NDUFAF1,SLC25A13,PI…
GO: Biological Process	GO:0009306	protein secretion		1.663e-11	2.014e-07	1.711e-09	1.708e-08	240	680	ABAT,ABCA1,ACHE,CARD16,DYSF,ADAM8,FAM3D,ADORA2A,ADRA2A,ADRB1,AIF1,ANG,ANXA1,ANXA4,ANXA5,ARF1,ARG2,ARRB1,KLF7,PDE8B,AACS,SOCS1,IRS2,HYAL2,DGAT1,ADAM9,RIPK2,BMP6,PER2,BAIAP3,CACNA1C,CACNA1D,CACNA1E,CAMK2G,CASP1,CD14,CD33,CD58,CACNA2D2,CHI3L1,LYST,HMGN3,NLRC4,VAMP3,SELENOK,NRXN1,LRP5L,AIM2,MAP4K4,LILRA5,ATG5,RAB3D,NR1D1,CLOCK,AKAP12,ABCG1,RSAD2,MAPK14,CSF1R,ISG15,RAB11FIP5,NLRP12,PTPN22,C2CD2L,CLEC4…
GO: Biological Process	GO:0035592	establishment of protein localization to extracellular region		1.965e-11	2.38e-07	1.984e-09	1.98e-08	240	681	ABAT,ABCA1,ACHE,CARD16,DYSF,ADAM8,FAM3D,ADORA2A,ADRA2A,ADRB1,AIF1,ANG,ANXA1,ANXA4,ANXA5,ARF1,ARG2,ARRB1,KLF7,PDE8B,AACS,SOCS1,IRS2,HYAL2,DGAT1,ADAM9,RIPK2,BMP6,PER2,BAIAP3,CACNA1C,CACNA1D,CACNA1E,CAMK2G,CASP1,CD14,CD33,CD58,CACNA2D2,CHI3L1,LYST,HMGN3,NLRC4,VAMP3,SELENOK,NRXN1,LRP5L,AIM2,MAP4K4,LILRA5,ATG5,RAB3D,NR1D1,CLOCK,AKAP12,ABCG1,RSAD2,MAPK14,CSF1R,ISG15,RAB11FIP5,NLRP12,PTPN22,C2CD2L,CLEC4…
GO: Biological Process	GO:0030036	actin cytoskeleton organization		5.526e-09	6.694e-05	3.451e-07	3.444e-06	240	718	ABR,ACTN4,ACTN1,FMNL2,ADRA2A,AIF1,TAOK1,ALDOA,PREX1,ALOX15,MRTFA,NCK2,SORBS2,ANG,GPR65,FGD2,ANXA1,GAS7,SHTN1,TCAP,ARF1,RHOB,RHOC,RHOG,ARRB1,PHACTR1,BCL6,NRP1,CFLAR,BST1,BST2,FMNL1,CALD1,CALR,CAPG,CAPN3,CAPZA2,PSTPIP2,PSTPIP1,TMSB4Y,MYOM2,ARHGEF2,PDLIM7,RHOU,CLN3,MYO3B,LMOD1,CNN1,ROCK2,MINK1,GMFG,CDC42BPB,CRK,CSF1R,PPM1F,CSRP1,AUTS2,CXADR,NOS1AP,MYADM,MTSS1,DAPK3,SIRPA,DBN1,ARHGEF17,FCHSD2,RHOBTB1…
GO: Biological Process	GO:0043269	regulation of ion transport		0.0001564	1	0.002964	0.02958	240	812	ABAT,KCNH8,ACTN4,DYSF,CCR2,ADORA1,ADORA2A,ADRA2A,ADRB1,ADRB2,HECW2,AHR,AKT1,LRRC7,ALOX5,STIM2,DPP10,ANXA2,ANXA3,KCNAB2,APP,KMO,ARF1,ARG2,ARRB2,ASPH,IRS2,ATP2A1,ATP2B1,ATP5PF,AVPR1A,B2M,STAC3,RGS9,TNFRSF11A,PER2,TSPO,CACNA1I,CACNA1C,CACNA1D,CACNA1E,CACNA1F,CACNB1,CACNB3,CACNB4,CALM2,CAMK2G,CAPN3,CAV1,CD4,KCNQ4,CD33,CD63,KCNAB3,CEBPB,CACNA2D2,VAMP3,SELENOK,CLCN2,NRXN1,SNX6,CLIC1,CCR1,KCNK6,HOMER3,H…
GO: Biological Process	GO:0097190	apoptotic signaling pathway		4.547e-12	5.508e-08	5.348e-10	5.337e-09	239	669	ACVR1,ACVR1B,ADORA1,ADORA2A,HYAL3,AKT1,STK24,MRTFA,NCK2,CUL4A,SH3RF1,BMF,APAF1,IKBKG,FAS,MKNK1,PRKRA,ARRB2,ATF3,ATP2A1,PEA15,HYAL2,TRADD,TNFSF12,TNFSF10,TICAM1,PELI3,BCL2A1,BCL2L2,TNFRSF10C,TNFRSF10B,NRP1,CFLAR,BOK,BRCA1,IER3,VNN1,BTK,MBD4,PTTG1IP,CASP1,CASP3,CASP4,CASP5,CASP8,CASP10,CAV1,CREB3L1,CD14,CD44,CDK11B,ARHGEF2,CDKN1A,CDKN2D,CEBPB,CTSC,TICAM2,SELENOK,ITM2B,ROCK2,G0S2,ZNF385A,CRIP1,HIGD1…
GO: Biological Process	GO:0051129	negative regulation of cellular component organization		0.0003687	1	0.005931	0.05919	239	819	NAA10,ACTN4,ACVRL1,DYSF,AKT1,TAOK1,SEMA7A,APP,LMO4,ARHGAP4,ARRB2,OMA1,B2M,LRSAM1,NRP1,CFLAR,BMP6,BOK,BRCA1,PER2,IER3,TSPO,CAPG,CAPZA2,CAV1,TMSB4Y,UNC119,ARHGEF2,EVI5L,MID1IP1,NRXN1,LMOD1,MAP4K4,ASF1A,ATG5,ROCK2,GMFG,SEC22B,HIGD1A,AATK,FEZ1,LRRTM2,CST3,DNM3,ULK2,RUBCN,CTSZ,MYADM,DAB1,DAB2,DBN1,KIAA0319,VILL,DLG4,DNMT3B,ESPN,HDAC6,DUSP1,DYRK1A,LPAR1,ACTR3,PPIF,EFNA5,EFNB2,EIF4EBP1,TRPV4,RNF41,SEZ6,…
GO: Cellular Component	GO:0098794	postsynapse		0.0003533	0.5292	0.00524	0.04134	239	825	ABAT,ABR,ACHE,ABHD6,ACTN1,ADAM10,ADORA1,ADORA2A,ADRA2A,ADRB1,LRFN2,ADRB2,GRK2,GRK3,SORCS2,AKT1,LRRC7,ALDOC,NCK2,BEGAIN,LRFN1,SORBS2,KCNAB2,CAMK1,APP,ARF1,ARRB1,ARRB2,NUMB,EIF3A,LYNX1,KCTD12,RAB11A,NAPA,RGS9,LIN7A,NRP2,NRP1,BMPR2,DST,SYNJ1,C1QA,DAGLA,AP3D1,CACNA1C,CACNA1E,CACNB3,CALD1,CAMK2G,CAST,SLC16A3,NEURL1,ARHGEF2,CDH2,ARHGAP33,DLG5,CHRNA5,CHRNB1,ABHD17C,CHRNE,NRXN1,CLTA,CLTB,HOMER3,HOMER2,MO…
GO: Biological Process	GO:0060627	regulation of vesicle-mediated transport		6.365e-15	7.71e-11	1.264e-12	1.261e-11	238	631	ABR,ACTN4,DYSF,CCR2,ADORA2A,ADORA2B,ADRA2A,ADRB2,AP2A1,HYAL3,ALOX15,ANXA1,ANXA2,APP,ARF1,ARRB1,ARRB2,NUMB,SNX3,B2M,LRSAM1,RAB11A,NAPA,CEACAM1,NRP1,SYNJ1,SPHK1,C2,C3,CACNA1I,BAIAP3,CACNA1D,CACNB4,CALR,CAV1,CBL,UNC119,CD14,SCARB1,HGS,CD63,CDH2,CHRNA5,VAMP3,AP2S1,NRXN1,SNX6,ATG5,GOSR1,RAB3D,CSK,LRRTM2,DNM3,RUBCN,RAB33B,CYBA,TBC1D5,RIMS3,DAB2,SIRPA,DNAJC6,GAB2,MAGI2,IQSEC1,DLG4,GRIN3A,TOR1A,EFNB2,SH3…
GO: Biological Process	GO:0051656	establishment of organelle localization		0.0001502	1	0.002856	0.0285	238	804	SEH1L,KIF18A,ACTN4,ADORA2B,TBC1D32,TBC1D14,CC2D2A,CEP126,RSPH9,IKBKG,AP3B1,AREG,ARF1,ARL3,HAUS1,MARK4,CDC23,RAB11A,BBS1,NAPA,LIN7A,SYNJ1,BTK,AP1S2,AP3D1,RILPL1,CBL,ATP6V0D1,NEURL1,CD59,ARHGEF2,DNAAF1,EVI5L,CETN2,CTSC,TRIP11,VAMP3,SNX6,CLN3,TTLL1,CCDC151,ATG5,TRIM58,GOSR1,SEC22B,CHMP2B,TBC1D10B,FEZ1,CSNK1D,DNM3,CEP57,USP6NL,CTSZ,IFT140,TBC1D5,GAB2,SEC24D,BLOC1S6,ARFGAP3,TRAPPC9,DPYSL2,HDAC6,TOR1A,…
GO: Biological Process	GO:0051272	positive regulation of cellular component movement		1.236e-11	1.497e-07	1.314e-09	1.311e-08	237	668	ACTN4,ACVR1,ACVR1B,DYSF,ADAM8,ADAM10,CCR2,ADORA2B,ADRA2A,AIF1,AKT1,ALDOA,PREX1,ALOX12,SEMA7A,ANXA1,ANXA3,ELP1,APP,SHTN1,RHOB,RHOC,AOC3,NUMB,IRS2,ATP2A1,TRADD,TNFSF14,ADAM9,RAB11A,TNFRSF18,BCL6,IQGAP1,NRP2,NRP1,BMP2,BMPR2,SPHK1,C3AR1,C5AR1,CALR,MPZL1,CXCL16,CAV1,SCARB1,ARHGEF2,SELENOK,CCR1,CMKLR1,MAP4K4,ROCK2,PRKD2,ADAMTS1,ADGRA2,AKAP12,CRK,MAPK14,CSF1,CSF1R,FEZ1,PPM1F,CTSH,NOS1AP,DOCK4,CYP1B1,MYA…
GO: Biological Process	GO:0048812	neuron projection morphogenesis		4.614e-07	0.005589	1.851e-05	0.0001847	237	742	ACHE,ADAM10,ADARB1,ADORA2A,KIDINS220,HECW2,ALCAM,STK24,SEMA7A,ZSWIM5,APBB2,GAS7,ZSWIM6,APP,SHTN1,ARHGAP4,KLF7,NUMB,IRS2,PHACTR1,RAB11A,IQGAP1,NRP2,NRP1,BMPR2,DST,BSG,CACNA1F,DOK2,MAP3K13,CDH2,ARHGAP33,NUMBL,PDLIM7,B4GALT6,B4GALT5,NRXN1,MAP4K4,CNP,ROCK2,CHODL,MINK1,CRABP2,AATK,CSF1R,FEZ1,PLXNA4,DNM3,AUTS2,NEXN,ULK2,DAB1,DAG1,DBN1,ZEB2,GAB2,DLG4,DPYSL2,HDAC6,ACTR3,ATL1,EFNA4,EFNA5,EFNB1,EFNB2,SH3GL…
GO: Biological Process	GO:0032103	positive regulation of response to external stimulus		6.277e-10	7.604e-06	4.812e-08	4.802e-07	236	689	DYSF,ADAM8,ADAM10,CCR2,ADORA2B,AIF1,STK24,ALOX5AP,IKBKG,SCARF1,ARRB2,AOC3,MARCO,HYAL2,TRADD,TNFSF14,TICAM1,LRSAM1,PELI3,RIPK2,TNFRSF11A,IL18RAP,NRP1,BMP6,BMPR2,BTK,C3,C3AR1,C5AR1,PGLYRP1,CALR,CASP8,CAV1,CD1D,CD14,CD86,SCARB1,CEBPA,CEBPB,MAPKAPK2,CTSC,TICAM2,NLRC4,CCR1,CMKLR1,AIM2,LY86,LILRA5,PRKD2,NR1D1,CLOCK,RSAD2,MAPK14,CSF1,PPM1F,CTSK,CTSL,CTSS,CYBA,NLRP12,PTPN22,CLEC4E,COCH,CLEC4A,PARP9,TANK,…
GO: Biological Process	GO:0080135	regulation of cellular response to stress		0.0006429	1	0.009227	0.09208	236	815	SEH1L,FZD1,FZD8,AKT1,TAOK1,ABCD1,STK24,NCK2,CUL4A,RNF169,SH3RF1,FGD2,FIGNL2,IKBKG,APP,FAS,ARG2,SCARF1,SH3RF3,B2M,RIPK2,TNFRSF11A,BCL6,MLKL,BMP2,BMPR1A,BOK,BRCA1,IER3,VNN1,SPHK1,PTTG1IP,NUDT16,CAMK2G,CAV1,MAP3K6,CREB3L1,CD44,MAP3K13,ARHGEF2,CDK9,CDKN2D,MAPKAPK2,KLF4,MAP4K4,ROCK2,RNF185,MINK1,ZNF385A,CRY1,RASSF2,DAB2,PTPN22,SIRPA,ZEB2,DDIT3,BCL2L12,POM121,FBXO4,NUAK1,PARP9,YPEL3,HDAC6,DUSP1,DUSP3,D…
GO: Biological Process	GO:0040017	positive regulation of locomotion		2.882e-10	3.49e-06	2.424e-08	2.419e-07	234	677	ACTN4,ACVR1,ACVR1B,DYSF,ADAM8,ADAM10,CCR2,ADORA2B,ADRA2A,AIF1,AKT1,ALDOA,PREX1,ALOX12,SEMA7A,ANXA1,ANXA3,ELP1,APP,SHTN1,RHOB,RHOC,AOC3,NUMB,IRS2,TRADD,TNFSF14,ADAM9,RAB11A,TNFRSF18,IQGAP1,NRP2,NRP1,BMP2,BMPR2,SPHK1,C3AR1,C5AR1,CALR,MPZL1,CXCL16,CAV1,SCARB1,ARHGEF2,SELENOK,CCR1,CMKLR1,MAP4K4,ROCK2,PRKD2,ADAMTS1,ADGRA2,AKAP12,CRK,CHMP2B,MAPK14,CSF1,CSF1R,PPM1F,CTSH,DOCK4,CYP1B1,MYADM,HDAC4,DAB2,DAP…
GO: Biological Process	GO:0048667	cell morphogenesis involved in neuron differentiation		1.531e-09	1.854e-05	1.072e-07	1.07e-06	234	688	ACHE,ADAM10,ADARB1,KIDINS220,HECW2,ALCAM,SEMA7A,ZSWIM5,APBB2,ZSWIM6,APP,SHTN1,ARHGAP4,KLF7,NUMB,IRS2,PHACTR1,RAB11A,BBS1,NRP2,NRP1,BMPR2,DST,BSG,CACNA1F,DOK2,MAP3K13,CDH2,ARHGAP33,NUMBL,PDLIM7,B4GALT6,B4GALT5,NRXN1,MYO3B,CNP,ROCK2,CHODL,MINK1,CRABP2,AATK,CSF1R,FEZ1,PLXNA4,DNM3,AUTS2,NEXN,ULK2,DAB1,DAG1,DBN1,ZEB2,GAB2,DLG4,DPYSL2,HDAC6,ACTR3,WDPCP,ATL1,EFNA4,EFNA5,EFNB1,EFNB2,SH3GLB1,PLXNC1,MARK2,…
GO: Biological Process	GO:0048514	blood vessel morphogenesis		6.346e-06	0.07687	0.000188	0.001876	234	755	ACVR1,ACVRL1,DYSF,ADAM8,ADM,CCR2,FZD8,HEG1,ADRB2,JAG1,AHR,AKT1,ANG,ANPEP,ANXA1,ANXA2,ANXA3,RNF213,RHOB,STARD13,TNFSF12,ADAM15,ADGRB2,CEACAM1,NRP2,NRP1,BMPR1A,BMPR2,BRCA1,ZFP36L1,SPHK1,KLF5,C3,C3AR1,C5AR1,CASP8,CAV1,RUNX1,CREB3L1,KRIT1,HGS,CDH2,CHI3L1,KLF4,ARHGAP22,NRXN1,HS6ST1,CCR3,LRP5L,QKI,COL4A1,ROCK2,PRKD2,COL8A2,ADAMTS1,CLIC4,ADGRA2,MAPK14,CTSH,CX3CR1,CYBB,CYP1B1,DAG1,SLC12A6,HDAC5,HBEGF,TYM…
GO: Biological Process	GO:0071417	cellular response to organonitrogen compound		1.589e-08	0.0001925	8.633e-07	8.615e-06	233	701	AOC1,ADCY3,ADCY7,ADCY9,ADRB2,GRK2,OSBPL8,AHR,AIF1,AKT1,KLF11,ADCY4,ANXA5,ATP6V1E2,APP,AQP9,ARRB2,LAMTOR3,SOCS1,IRS2,ATP2B1,ATP6V1A,ATP6V1B2,ATP6V0A1,RIPK2,RGS9,BCL2L2,CEACAM1,SOCS2,CFLAR,BRCA1,ZFP36L1,KLF5,CACNB1,ATP6V0E1,TRIM41,CAPN2,CASP3,CASP4,CAV1,CCND3,ATP6V0D1,NEURL1,ARHGEF2,CEBPB,KLF4,CISH,KL,RRAGD,SNX6,COL4A1,ROCK2,CPS1,CRK,SOGA1,CSK,CTNNA1,CYBA,CYBB,PTPN22,DIAPH1,SESN2,DNMT3B,CPEB2,HDAC5…
GO: Biological Process	GO:0002757	immune response-activating signal transduction		1.092e-10	1.323e-06	9.656e-09	9.636e-08	232	664	IKBKG,ARRB2,MARCO,TICAM1,PELI3,RIPK2,CEACAM1,BTK,EIF2B3,C3AR1,C5AR1,CACNA1F,CACNB3,CACNB4,PGLYRP1,CASP8,CAV1,RUNX1,CD4,CD14,CD86,SCARB1,MAPKAPK2,TICAM2,CMKLR1,THEMIS2,PRKD2,GCSAML,CR1,NR1D1,CRK,RSAD2,CSK,CTSK,CTSL,CTSS,CYBA,PTPN22,CLEC4E,CLEC4A,TANK,DUSP3,ARPC3,ARPC1B,ACTR3,ELF1,PSME3,FLOT1,TLR6,TLR8,IGHV1-69D,PRAM1,FCER1G,FCGR2A,FCGR2B,FCGR3A,FCN1,VAV3,BAIAP2,FGR,CLEC10A,FLOT2,FPR1,FPR2,FPR3,NCK…
GO: Biological Process	GO:0040008	regulation of growth		0.0007017	1	0.009872	0.09851	232	801	ACVR1B,ACVRL1,COLQ,ADAM10,ADRB1,ADRB2,AHR,AKT1,LTBP4,SEMA7A,APBB2,APP,SHTN1,ARHGAP4,SOCS1,HYAL2,AVPR1A,ADAM15,RAB11A,BCL6,CREG1,CEACAM1,NRP1,SOCS2,BMPR1A,BMPR2,BST2,SPHK1,C3,OSGIN2,CACNA1C,CAPN3,WFDC1,CXCL16,CD44,EBAG9,MAP3K13,CDK11B,CDKN1A,CDKN2C,CDKN2D,CACNA2D2,CISH,CRABP2,CRK,MAPK14,AATK,CSF1,CSF2RB,PPM1F,PLXNA4,CTH,ULK2,CXADR,RAB33B,CYBA,FAM122A,CLSTN3,DAB2,DBN1,SESN2,DPYSL2,HBEGF,PARP2,ACTR3…
GO: Biological Process	GO:0048589	developmental growth		0.002799	1	0.03016	0.301	232	821	DYSF,COLQ,SLC25A25,ADARB1,ADM,HEG1,ADRB1,ADRB2,AHR,AKT1,ALCAM,SORBS2,SEMA7A,ANXA1,ANXA2,APP,SHTN1,AREG,ARHGAP4,ADAM15,RAB11A,IQGAP1,NRP2,NRP1,SOCS2,CFLAR,BMPR1A,BMPR2,ZFP36L1,KLF5,C3,CACNA1C,CAPN3,CD9,MAP3K13,CDKN1A,CDKN1C,CACNA2D2,COPS2,COL6A2,SELENOM,CLIC4,CHST11,CRABP2,MAPK14,AATK,CSF1,PLXNA4,AUTS2,ULK2,CXADR,DAG1,DBN1,ZEB2,MAGI2,COCH,DPYSL2,HDAC6,ATN1,HBEGF,PARP2,ECM1,ACTR3,EYS,EFNA5,LATS2,SH…
GO: Biological Process	GO:0002250	adaptive immune response		2.418e-07	0.002929	1.046e-05	0.0001044	231	715	ADCY7,CCR2,JAG1,ALCAM,STX7,ALOX15,ANXA1,FAS,ARG2,STX11,TNFSF13,B2M,RIPK2,TNFRSF11A,BCL6,TNFRSF17,IL18RAP,IL18R1,CEACAM1,BTK,C1QA,C1R,C2,C3,C3AR1,CD1A,CD1C,CD1D,CD1E,CD4,CD86,CD44,IL27,CTSC,LYST,CLC,PRKD2,CR1,RSAD2,CSK,CTSH,CTSL,CTSS,CD55,CLEC4A,IL23R,IL18BP,ZBTB7B,ADGRE1,LILRB2,TCIRG1,C1RL,TLR8,IGHV1-69D,FCER1A,FCER1G,FCGR2B,CLEC10A,IL31RA,BATF,SH2D1B,CLEC4D,CD226,TNFSF13B,LAMP3,CD244,KLRC4-KLRK1…
GO: Cellular Component	GO:0030424	axon		0.002323	1	0.02636	0.208	230	817	ACADM,ACHE,LMTK3,ADCY9,ADORA1,ADORA2A,ADRA2A,ADRB2,GRK2,GRK3,LRRC7,ALCAM,ALDOC,PREX1,TSHZ3,ANG,ANXA3,ANXA5,KCNAB2,APBB2,APP,AP3B1,SHTN1,ARHGAP4,RAB11A,IQGAP1,NRP2,NRP1,DST,SYNJ1,SYNJ2,BSG,SPHK1,DAGLA,AP3D1,CALM2,CBL,ATP6V0D1,NRXN1,MINK1,AATK,FEZ1,LRRTM2,CST3,DNM3,AUTS2,CTNND1,NEXN,CTSZ,CXADR,DAG1,DBN1,ZNF804A,BLOC1S6,DLG4,SLC12A6,DPYSL2,HDAC6,DYRK1A,TOR1A,ARPC3,ATL1,TNK2,TRPV4,ELK1,AP3S2,EPHB1,NI…
GO: Biological Process	GO:0097435	supramolecular fiber organization		4.146e-06	0.05023	0.0001272	0.001269	228	729	KIF18A,ACTN4,ACTN1,DYSF,AIF1,TAOK1,CEP126,ALDOA,PREX1,ALOX15,NCK2,SORBS2,ANG,GPR65,ANXA2,FIGNL2,GAS7,APP,SHTN1,NCKAP5L,TCAP,ARF1,RHOB,RHOC,RHOG,ARRB1,PHACTR1,B2M,RAB11A,NRP1,CFLAR,DST,PLOD3,CALD1,CAPG,CAPN3,CAPZA2,CAV1,PSTPIP2,PSTPIP1,TMSB4Y,MYOM2,ARHGEF2,RHOU,MID1IP1,LMOD1,PLK3,ROCK2,COL11A2,GMFG,CSNK1D,PPM1F,CSRP1,CST3,CYP1B1,MYADM,MTSS1,SIRPA,DBN1,DES,FCHSD2,RHOBTB1,VILL,DIAPH1,DIAPH2,ARHGAP25…
GO: Biological Process	GO:2000147	positive regulation of cell motility		6.837e-11	8.281e-07	6.47e-09	6.456e-08	227	644	ACTN4,ACVR1,ACVR1B,DYSF,ADAM8,ADAM10,CCR2,ADORA2B,ADRA2A,AIF1,AKT1,ALDOA,PREX1,ALOX12,SEMA7A,ANXA1,ANXA3,ELP1,APP,SHTN1,RHOB,RHOC,AOC3,NUMB,IRS2,TRADD,TNFSF14,ADAM9,RAB11A,TNFRSF18,IQGAP1,NRP2,NRP1,BMP2,BMPR2,SPHK1,C3AR1,C5AR1,CALR,MPZL1,CXCL16,CAV1,SCARB1,ARHGEF2,SELENOK,CCR1,CMKLR1,MAP4K4,ROCK2,PRKD2,ADAMTS1,ADGRA2,AKAP12,CRK,MAPK14,CSF1,CSF1R,PPM1F,CTSH,DOCK4,CYP1B1,MYADM,HDAC4,DAB2,DAPK3,GAB2…
GO: Biological Process	GO:0070848	response to growth factor		0.001659	1	0.01999	0.1995	227	794	ACVR1,ACVR1B,ACVR2A,ACVRL1,FZD1,KIDINS220,GRK2,CGN,AKT1,LTBP4,ANXA1,ANXA3,APAF1,TRIM71,APP,ARNT,ARRB2,FAM72A,ZFHX3,HYAL2,ADAM9,IQGAP1,NRP2,NRP1,CFLAR,BMP2,BMP6,BMP8B,BMPR1A,BMPR2,ZFP36L1,SPHK1,CALD1,CASP3,CAT,CAV1,RUNX2,RUNX1,CBL,CREB3L1,HGS,CD44,CD63,CDC34,CDKN1C,CDKN2B,MAPKAPK2,KLF4,NREP,KL,NRXN1,SNX6,BAMBI,ROCK2,PRKD2,CHST11,CPS1,ADGRA2,CRK,IER2,MAPK14,FEZ1,CEP57,CX3CR1,DAB2,DBN1,MAGI2,F11R,US…
GO: Biological Process	GO:0033674	positive regulation of kinase activity		3.724e-10	4.511e-06	2.968e-08	2.962e-07	226	651	ADAM8,ADCY3,ADCY7,ADCY9,FZD8,ADORA1,ADORA2A,ADORA2B,ADRA2A,ADRB2,KIDINS220,OSBPL8,AKT1,TAOK1,STK24,ADCY4,ANG,FGD2,IKBKG,DGKE,DGKD,CAMK1,LMO4,ARRB1,ARRB2,LAMTOR3,SOCS1,RAP2C,PEA15,ADAM9,RIPK2,TNFRSF11A,TNFRSF10B,IQGAP1,MLKL,BMP2,C5AR1,CALM2,MAP3K14,MAP3K6,CCND3,UNC119,CD4,NEURL1,CD44,MAP3K13,CDKN1A,MAPKAPK2,CHI3L1,CISH,NRXN1,MAP4K4,LILRA5,MINK1,CRK,HIGD1A,MAPK14,CSF1,CSF1R,CSK,CTNND1,RASSF2,DAB1,D…
GO: Biological Process	GO:0030335	positive regulation of cell migration		1.947e-12	2.359e-08	2.432e-10	2.427e-09	225	617	ACTN4,ACVR1,ACVR1B,DYSF,ADAM8,ADAM10,CCR2,ADORA2B,ADRA2A,AIF1,AKT1,ALDOA,PREX1,ALOX12,SEMA7A,ANXA1,ANXA3,ELP1,APP,SHTN1,RHOB,RHOC,AOC3,NUMB,IRS2,TRADD,TNFSF14,ADAM9,RAB11A,TNFRSF18,IQGAP1,NRP2,NRP1,BMP2,BMPR2,SPHK1,C3AR1,C5AR1,CALR,MPZL1,CXCL16,CAV1,SCARB1,ARHGEF2,SELENOK,CCR1,CMKLR1,MAP4K4,ROCK2,PRKD2,ADAMTS1,ADGRA2,AKAP12,CRK,MAPK14,CSF1,CSF1R,PPM1F,CTSH,DOCK4,CYP1B1,MYADM,HDAC4,DAB2,DAPK3,GAB2…
GO: Cellular Component	GO:0097478	leaflet of membrane bilayer		1.855e-09	2.778e-06	6.777e-08	5.346e-07	225	663	ABCA1,ACP1,CCR2,ESYT2,HEG1,ALCAM,TMEM123,ALOX15,ANPEP,SEMA7A,ANXA1,ANXA5,GRAMD1A,KCNAB2,FAS,ATP2B1,HYAL2,ADAM19,TNFSF13,ADAM9,B2M,STAC3,TNFRSF18,TNFRSF11A,IQGAP1,BMPR1A,DST,CA4,CACNB4,CALR,CAPN2,CD1A,CD1C,CD1D,CD1E,CD4,CD9,CD14,CD86,CD33,CD44,CD59,CYTH3,CD163,CCR1,CCR3,CCR8,CNR2,LITAF,ABCG1,CSF2RA,CSF3R,CX3CR1,DAG1,PTPN22,C2CD2L,OSBPL2,ATP2C2,DLG4,IL23R,ECE1,EFNA5,GNB4,ADGRE1,FLOT1,ENG,ENPEP,EPOR…
GO: Cellular Component	GO:0098552	side of membrane		1.855e-09	2.778e-06	6.777e-08	5.346e-07	225	663	ABCA1,ACP1,CCR2,ESYT2,HEG1,ALCAM,TMEM123,ALOX15,ANPEP,SEMA7A,ANXA1,ANXA5,GRAMD1A,KCNAB2,FAS,ATP2B1,HYAL2,ADAM19,TNFSF13,ADAM9,B2M,STAC3,TNFRSF18,TNFRSF11A,IQGAP1,BMPR1A,DST,CA4,CACNB4,CALR,CAPN2,CD1A,CD1C,CD1D,CD1E,CD4,CD9,CD14,CD86,CD33,CD44,CD59,CYTH3,CD163,CCR1,CCR3,CCR8,CNR2,LITAF,ABCG1,CSF2RA,CSF3R,CX3CR1,DAG1,PTPN22,C2CD2L,OSBPL2,ATP2C2,DLG4,IL23R,ECE1,EFNA5,GNB4,ADGRE1,FLOT1,ENG,ENPEP,EPOR…
GO: Biological Process	GO:0030031	cell projection assembly		3.05e-05	0.3695	0.0007331	0.007316	224	734	TBC1D32,TBC1D14,AIF1,CC2D2A,AKT1,TAOK1,CEP126,STK24,RSPH9,NCK2,FGD2,APAF1,SHTN1,RHOG,ARL3,HAUS1,MARK4,RAP2C,DOCK11,RAB11A,BBS1,NRP1,BOK,KLF5,CAPG,CASP1,CASP3,CASP4,CASP5,CASP8,CASP10,CAV1,RILPL1,ATP6V0D1,NEURL1,DNAAF1,EVI5L,CETN2,TRIP11,RHOU,NRXN1,CLN3,MYO3B,TTLL1,MAP4K4,CCDC151,ATG5,MINK1,PRDX6,TBC1D10B,CSNK1D,DNM3,AUTS2,CEP57,USP6NL,IFT140,HDAC4,TBC1D5,MTSS1,DBN1,DFFB,DNASE1L3,ESPN,HDAC6,LPAR1,…
GO: Biological Process	GO:0055065	metal ion homeostasis		5.885e-05	0.7129	0.001301	0.01298	224	741	ACO1,SLC24A3,ADM,CCR2,ADORA1,ADORA2A,ADRB1,ADRB2,SLC24A4,ALAS2,STIM2,GPR65,ANPEP,ANXA2,ANXA5,APLP2,APP,ARF1,ASPH,CYP4F12,ATP2A1,ATP2B1,HYAL2,ATP6V1A,AVPR1A,B2M,BMP6,BOK,C3AR1,CACNA1I,C5AR1,AP3D1,CACNA1C,CACNA1D,CACNA1E,CACNA1F,CACNB3,CACNB4,CALCB,CALM2,CALR,CAPN3,CAV1,CD4,ATP6V0D1,SLC24A1,SELENOK,KL,CLN3,CCR1,CCR3,ABCG2,CCR8,CMKLR1,ATG5,SLC31A1,TESMIN,CX3CR1,CYBA,MTSS1,CD55,DDIT3,FBXL5,ATP2C2,DIA…
GO: Biological Process	GO:0061061	muscle structure development		0.001293	1	0.0163	0.1627	224	779	ACADM,ACHE,ACVR1,ARID1A,DYSF,ADARB1,MYORG,FZD1,ADM,HEG1,ADRB1,ADRB2,JAG1,ALPK3,AKT1,MRTFA,TSHZ3,SORBS2,CAMK1,PIAS1,TCAP,ARRB2,ZFHX3,ATF3,DUBR,TNFSF14,AVPR1A,STAC3,CD164,SAP30,CFLAR,BMP2,BMPR1A,BNIP2,ZFP36L1,KLF5,CACNB4,CALR,CAPN2,CAPN3,CASP3,CAV1,CD9,NEURL1,CD53,MYOM2,CDH2,HACD1,ALPK2,CDK9,MSC,CACNA2D2,PDLIM7,CHKB,COPS2,CHRNB1,LMOD1,QKI,ASF1A,ATG5,MED20,CHODL,MAPK14,CSRP1,CTH,CTNNA1,CXADR,HDAC4,M…
GO: Biological Process	GO:0050900	leukocyte migration		5.68e-20	6.88e-16	1.86e-17	1.856e-16	223	534	ABR,DYSF,ADAM8,ADAM10,CCR2,ADORA1,AIF1,AKT1,PREX1,ANXA1,APP,AOC3,TNFSF14,TNFRSF18,TNFRSF11A,TNFRSF10D,TNFRSF10B,CEACAM1,BSG,BST1,C3AR1,C5AR1,CALR,CXCL16,DOK2,CAV1,SLC7A7,CD9,SLC16A3,CD44,CD58,CEACAM3,LYST,SELENOK,CYP7B1,CCR1,CMKLR1,CNR2,GCSAML,CRK,MAPK14,CSF1,CSF3R,CX3CR1,CXADR,NLRP12,PTPN22,SIRPA,F11R,WDR1,DUSP1,ECM1,SBDS,TRPV4,CKLF,EPS8,FCER1G,FER,VAV3,MERTK,FOLR2,FPR2,FUT7,CD244,GAS6,GCNT1,KLR…
GO: Biological Process	GO:0031400	negative regulation of protein modification process		1.227e-07	0.001486	5.609e-06	5.597e-05	223	681	DYSF,ADAR,ADARB1,ADORA2A,HEG1,GRK2,AKT1,NCK2,ZFYVE28,ARRB1,ARRB2,FAM72A,SOCS1,ATF3,EIF3A,HYAL2,PHACTR1,PELI3,CEACAM1,BRCA1,PER2,TSPO,CALM2,CAPN3,CASP3,DOK2,CAV1,CBL,CDKN1A,CDKN1C,CDKN2B,CDKN2C,CDKN2D,CEBPA,KLF4,SNX6,SH3BP5,ATG5,ROCK2,TMEM59,GMFG,CRY1,ISG15,CSK,PPM1F,PHACTR3,N4BP1,FAM122A,MYADM,NLRP12,PHACTR2,RASSF2,DAB2,DAG1,PTPN22,SIRPA,PPP1R26,MVP,DNMT3B,SH2B3,DUSP1,DUSP3,DUSP7,HEXIM2,CTDSP2,HI…
GO: Biological Process	GO:0055086	nucleobase-containing small molecule metabolic process		0.003306	1	0.03422	0.3415	223	789	SEH1L,ACP3,AK9,ADCY3,ADCY7,ADCY9,ADORA2B,ADSS2,AK4,ABCD1,ALDOA,ALDOC,AMD1,AMPD2,ADCY4,AMPD3,APP,KMO,ARNT,PDE8B,DGAT1,AFG1L,ATP5F1E,ATP5PF,ATP5PO,LDHD,BPGM,IER3,MBD4,KYNU,CACNB4,NUDT16,CBFA2T3,PAPSS2,PAPSS1,ENTPD6,HACD1,TJP2,UAP1L1,CNP,TBPL1,SAMHD1,CPS1,GTPBP1,VPS9D1,ACOT11,HDAC4,DCK,NUDT12,POM121,CANT1,PARP9,GFPT2,DPYD,DPYS,DPYSL2,TYMP,PPIF,NAMPT,NDUFAF1,EHHADH,SLC25A13,ENO3,NT5C3A,PIPOX,EXTL2,GM…
Pathway	1269340	Hemostasis	BioSystems: REACTOME	2.392e-08	9.017e-05	5.01e-06	4.414e-05	223	640	KIF18A,APOOL,ABHD6,ACTN4,ACTN1,ADRA2A,AKT1,TAGLN2,ALDOA,DOCK6,ANXA2,ANXA5,ITGA10,APLP2,DGKE,DGKD,APP,RHOB,RHOG,ARRB1,ARRB2,ATP2A1,ATP2B1,DOCK11,TNFRSF10D,TNFRSF10B,CEACAM1,BSG,DAGLA,CALM2,CALU,CAPZA2,DOK2,CAV1,SLC7A7,CD9,SLC16A3,CD44,CD58,CD63,CEACAM3,CRK,MAPK14,CSF2RA,CSF2RB,CSK,CTSW,CXADR,DOCK4,PHACTR2,SIRPA,GAB2,CFD,F11R,MFN2,WDR1,SH2B3,ECM1,SCCPDH,EGF,GNB4,ABCC4,IRAG1,F3,F5,F8,PHF21A,HMG20B,F…
GO: Biological Process	GO:0032870	cellular response to hormone stimulus		0.0001255	1	0.002432	0.02427	222	742	KIF18A,NRIP1,ARID1A,ADCY3,ADCY7,ADCY9,ADRA2A,GRK2,OSBPL8,AIF1,AKT1,PAQR7,ADCY4,SORBS2,ANXA1,ANXA5,ATP6V1E2,PIAS1,ARRB2,AACS,AKR1C3,NCOA1,SOCS1,IRS2,ATP2B1,ATP6V1A,ATP6V1B2,ATP6V0A1,AVPR1A,BCL2L2,CEACAM1,SOCS2,CFLAR,BRCA1,ZFP36L1,KLF9,PLOD3,ATP6V0E1,CALR,CAV1,RUNX1,CCND3,ATP6V0D1,CISH,KL,CYP7B1,ROCK2,CPS1,NR1D1,CLOCK,CRK,CRY1,SOGA1,CSK,CTSH,CTSL,CTSS,CYBA,HDAC4,DAB2,DNMT3B,CPEB2,HDAC6,HDAC5,DUSP1,…
GO: Biological Process	GO:0006873	cellular ion homeostasis		0.0002868	1	0.004911	0.04901	221	748	ACO1,SLC24A3,ADM,CCR2,ADORA1,ADRB1,ADRB2,SLC24A4,ALAS2,STIM2,GPR65,ANXA2,ANXA5,ATP6V1E2,APLP2,APP,ARF1,ASPH,ATP2A1,ATP2B1,ATP6V1A,ATP6V1B2,ATP6V0A1,AVPR1A,BMP6,BOK,C3AR1,CACNA1I,C5AR1,AP3D1,CACNA1C,CACNA1D,CACNA1E,CACNA1F,CACNB3,CACNB4,CALCB,ATP6V0E1,CALM2,CALR,CAPN3,CAV1,CD4,ATP6V0D1,SLC24A1,XPR1,CKB,SELENOK,CLN3,CCR1,CCR3,ABCG2,CCR8,CMKLR1,ATG5,SLC4A7,SLC4A8,SLC31A1,CLIC4,TESMIN,CX3CR1,CYBA,TM9…
GO: Molecular Function	GO:0042578	phosphoric ester hydrolase activity		3.88e-05	0.1201	0.00287	0.02472	220	700	ACP1,ACP2,ACP3,LMTK3,ADRA2A,AHR,PPM1N,NSMAF,ALPL,ANG,GPR65,ARF1,PDE8B,PHACTR1,AVPR1A,BMP2,SYNJ1,SYNJ2,C3AR1,C5AR1,MPPED2,CA3,NUDT16,CALM2,CAMK2G,CD33,CDKN3,RASGRP4,PPM1M,ENOPH1,CCR1,CMKLR1,LTB4R,CNP,ROCK2,SAMHD1,MINPP1,PPM1F,VCAN,PHACTR3,PTPN20,CX3CR1,FAM122A,PHACTR2,NANP,PTPN22,DNAJC6,ZEB2,PPP1R26,MAGI2,NUAK1,FIG4,PPP4R1,RCAN1,DUSP1,DUSP3,DUSP7,LPAR1,CTDSP2,LPAR6,ACP6,NT5C3A,NMUR1,DLC1,FBP1,MS4A…
GO: Biological Process	GO:0007264	small GTPase mediated signal transduction		5.892e-13	7.137e-09	8.685e-11	8.667e-10	220	594	ABCA1,LZTR1,ABR,PLEKHG5,PLEKHG1,HEG1,ADRA2A,ADRB1,ARHGAP31,AIF1,BCAR3,SIPA1L2,ARHGAP20,DOCK6,PREX1,GPR65,FGD2,SHTN1,RHOB,RHOC,RHOG,ARHGAP4,ARL3,ARRB1,IRS2,RAP2C,STARD13,CTNNAL1,DOCK11,RAB11A,BCL6,NRP1,KSR1,BNIP2,STK19,DOK2,CBL,KRIT1,ARHGEF2,CDH2,ARHGAP33,CDKN1A,RASGRP4,CYTH3,CHN2,RHOU,ARHGAP22,ARHGAP29,MAP4K4,ROCK2,RAB3D,CRK,RAB36,MAPK14,AATK,CSF1,PLEKHG3,RALGPS1,AUTS2,RAB33B,DOCK4,STARD8,RAPGEF5…
GO: Biological Process	GO:0120031	plasma membrane bounded cell projection assembly		3.285e-05	0.398	0.0007758	0.007742	220	720	TBC1D32,TBC1D14,AIF1,CC2D2A,AKT1,TAOK1,CEP126,STK24,RSPH9,NCK2,FGD2,APAF1,SHTN1,RHOG,ARL3,HAUS1,MARK4,RAP2C,DOCK11,RAB11A,BBS1,NRP1,BOK,KLF5,CASP1,CASP3,CASP4,CASP5,CASP8,CASP10,CAV1,RILPL1,ATP6V0D1,NEURL1,DNAAF1,EVI5L,CETN2,TRIP11,NRXN1,CLN3,MYO3B,TTLL1,MAP4K4,CCDC151,ATG5,MINK1,PRDX6,TBC1D10B,CSNK1D,DNM3,AUTS2,CEP57,USP6NL,IFT140,HDAC4,TBC1D5,MTSS1,DBN1,DFFB,DNASE1L3,ESPN,HDAC6,LPAR1,ACTR3,WDPC…
GO: Biological Process	GO:0005975	carbohydrate metabolic process		7.475e-08	0.0009055	3.551e-06	3.544e-05	219	663	SEH1L,ACADM,DYSF,MYORG,ADRB1,AP2A1,AGL,HYAL3,AKT1,ALDH2,ALDH1B1,ALDOA,ALDOC,AOAH,APP,ARNT,ATF3,IRS2,HYAL2,B4GALT3,B3GALNT1,B3GALT2,OMA1,FPGT,BPGM,PER2,SYNJ1,ST3GAL5,IER3,SYNJ2,MGAM,STBD1,CBFA2T3,SCARB2,GLYCTK,CHI3L1,B4GALT6,B4GALT5,NDST3,KL,ABCG2,CHST2,CHST11,NR1D1,CRY1,MAPK14,SOGA1,CTBS,CYB5A,HDAC4,NANP,POM121,CYB5R3,SESN2,MYOF,EGF,SLC25A13,STK40,ENO3,B3GNT5,EXT1,EXT2,EXTL2,PCDH12,FBP1,ST3GAL6,C…
GO: Biological Process	GO:0002521	leukocyte differentiation		1.197e-12	1.45e-08	1.647e-10	1.644e-09	218	591	ADAM8,CCR2,FZD8,AHR,PREX1,CUL4A,SH3RF1,ANXA1,ANXA2,APP,AP3B1,FAS,GAB3,SOCS1,DOCK11,B2M,RIPK2,TNFRSF18,TNFRSF11A,BCL6,IL18R1,CEACAM1,ZFP36L1,VNN1,BTK,AP3D1,CACNB4,PGLYRP1,CASP8,RUNX2,RUNX1,CBFA2T3,SART1,CD1D,CD4,CD86,TNFSF8,CD44,IL27,CEBPA,CEBPB,CEBPE,CD101,TJP2,CCR1,ATG5,ADGRG3,KLF6,MINK1,CR1,SOX13,ZBTB46,RSAD2,MAPK14,CSF1,CSF1R,HDAC4,RASSF2,PTPN22,GAB2,CLEC4E,MAFB,IL23R,HDAC5,ZBTB7B,TSPAN2,EFNA4…
GO: Biological Process	GO:0030003	cellular cation homeostasis		0.0004239	1	0.00665	0.06637	216	734	ACO1,SLC24A3,ADM,CCR2,ADORA1,ADRB1,ADRB2,SLC24A4,ALAS2,STIM2,GPR65,ANXA2,ANXA5,ATP6V1E2,APLP2,APP,ARF1,ASPH,ATP2A1,ATP2B1,ATP6V1A,ATP6V1B2,ATP6V0A1,AVPR1A,BMP6,BOK,C3AR1,CACNA1I,C5AR1,AP3D1,CACNA1C,CACNA1D,CACNA1E,CACNA1F,CACNB3,CACNB4,CALCB,ATP6V0E1,CALM2,CALR,CAPN3,CAV1,CD4,ATP6V0D1,SLC24A1,SELENOK,CLN3,CCR1,CCR3,ABCG2,CCR8,CMKLR1,ATG5,SLC4A7,SLC4A8,SLC31A1,CLIC4,TESMIN,CX3CR1,CYBA,TM9SF4,CD55,…
GO: Biological Process	GO:0090407	organophosphate biosynthetic process		0.001542	1	0.01893	0.1889	216	751	ACHE,AK9,ADCY3,ADCY7,ADCY9,ADORA2B,ADSS2,AK4,ABCD1,ALDOA,ALOX15,AMPD2,ADCY4,AMPD3,DGKE,KMO,PDXK,ARF1,ARF3,SOCS1,AFG1L,ATP5F1E,ATP5PF,ATP5PO,DPM2,SOCS2,LDHD,SYNJ1,SYNJ2,KYNU,CAPN2,PAPSS2,PAPSS1,HACD1,CHKB,PCTP,CKB,CISH,TJP2,PCYT1B,PGS1,SPTLC2,TBPL1,CPS1,VPS9D1,PITPNM3,DCK,NUDT12,FIG4,LPGAT1,PARP9,PPIF,NAMPT,ABHD5,SH3GLB1,NDUFAF1,LPCAT3,SLC25A13,ACP6,PIGP,ACSL1,AFMID,ACSL4,CEPT1,FAR1,PRKAG2,FPR2,AG…
GO: Biological Process	GO:0017144	drug metabolic process		0.002872	1	0.03065	0.3059	216	760	ABAT,ACAA1,ACHE,ACO1,ACOX1,ACP3,AK9,COLQ,PAOX,ADM,ADSS2,AIF1,AK4,AKT1,ABCD1,ALDH2,ALDH1B1,ALDH3B1,ALDH3A2,ALDOA,AMD1,AMPD2,AMPD3,KMO,PDXK,ARG2,AACS,AKR1C3,CYP4F12,DGAT1,AFG1L,ATP5F1E,ATP5PF,ATP5PO,TICAM1,BMP2,LDHD,ALDH1A2,BTD,TSPO,KYNU,CAT,CAV1,CBR1,KLF4,SQOR,ENOPH1,CKB,FADS2,PRDX5,ROCK2,CPS1,PRDX6,VPS9D1,VCAN,CTBS,CTH,CTSH,CX3CR1,NOS1AP,CYBA,CYBB,CYP1B1,CYP2C8,CYP2E1,NANP,CYP27A1,SIRPA,DCK,DPYD,…
GO: Biological Process	GO:0071363	cellular response to growth factor stimulus		0.004484	1	0.04317	0.4308	215	763	ACVR1,ACVR1B,ACVR2A,ACVRL1,FZD1,KIDINS220,GRK2,CGN,AKT1,LTBP4,ANXA1,APAF1,TRIM71,APP,ARNT,ARRB2,FAM72A,HYAL2,ADAM9,IQGAP1,NRP2,NRP1,CFLAR,BMP2,BMP6,BMP8B,BMPR1A,BMPR2,ZFP36L1,SPHK1,CASP3,CAT,CAV1,RUNX2,RUNX1,CBL,CREB3L1,HGS,CD44,CD63,CDKN1C,CDKN2B,MAPKAPK2,KLF4,NREP,KL,NRXN1,SNX6,BAMBI,PRKD2,CHST11,CPS1,ADGRA2,CRK,MAPK14,FEZ1,CEP57,CX3CR1,DAB2,DBN1,MAGI2,F11R,USP15,DYNC1LI2,DUSP3,ARPC3,ACTR3,MYOF…
GO: Biological Process	GO:0042110	T cell activation		3.786e-16	4.585e-12	8.652e-14	8.634e-13	213	537	ADAM8,CCR2,FZD8,ADORA2A,AIF1,AKT1,PREX1,NCK2,SH3RF1,ANXA1,AP3B1,FAS,ARG2,SOCS1,STX11,TNFSF14,B2M,RIPK2,TNFRSF18,BCL6,IL18R1,CEACAM1,ZFP36L1,VNN1,AP3D1,CACNB4,CASP3,CASP8,CAV1,RUNX2,RUNX1,CCND3,SART1,CD1C,CD1D,CD4,CD86,TNFSF8,CD44,IL27,DLG5,CEBPB,SELENOK,CLC,ATG5,MINK1,CR1,SOX13,RSAD2,CSK,CXADR,CD55,PTPN22,SIRPA,CLEC4E,CLEC4A,MAFB,IL23R,DUSP3,ZBTB7B,EFNB1,EFNB2,EGR1,EGR3,ELF4,MPZL2,ERBB2,LILRB2,TC…
GO: Biological Process	GO:0045860	positive regulation of protein kinase activity		7.987e-10	9.674e-06	5.935e-08	5.923e-07	213	611	ADAM8,ADCY3,ADCY7,ADCY9,FZD8,ADORA1,ADORA2A,ADORA2B,ADRA2A,ADRB2,KIDINS220,OSBPL8,AKT1,TAOK1,STK24,ADCY4,ANG,FGD2,IKBKG,DGKE,DGKD,CAMK1,ARRB1,ARRB2,LAMTOR3,SOCS1,RAP2C,PEA15,ADAM9,RIPK2,TNFRSF11A,TNFRSF10B,IQGAP1,MLKL,BMP2,C5AR1,CALM2,MAP3K14,MAP3K6,CCND3,UNC119,CD4,NEURL1,MAP3K13,CDKN1A,MAPKAPK2,CHI3L1,CISH,NRXN1,MAP4K4,LILRA5,MINK1,CRK,HIGD1A,MAPK14,CSF1,CSF1R,CSK,CTNND1,RASSF2,DAB1,DAB2,DAG1,D…
GO: Biological Process	GO:0042060	wound healing		2.059e-09	2.494e-05	1.409e-07	1.406e-06	213	617	ABAT,ACTN1,ACVRL1,DYSF,CCR2,ADORA2A,ADRA2A,ADRB1,ADRB2,DOCK6,ALOX12,ALOX15,ANXA1,ANXA2,ANXA5,DGKE,DGKD,AP3B1,RHOC,ARRB1,ARRB2,STARD13,DOCK11,ADAM15,PABPC4,CEACAM1,CFLAR,DST,KLF5,C3,CAPN3,CAPZA2,CASP3,WFDC1,CAV1,PAPSS2,CD9,SCARB1,CD44,CD59,CDKN1A,LYST,CLIC1,CRK,MAPK14,CSRP1,CXADR,FGFR1OP2,DAG1,BLOC1S6,MFN2,SH2B3,HBEGF,TOR1A,TSPAN32,MYOF,EYS,ENG,ENO3,ERBB2,EREG,EVPL,F3,F5,F8,PHF21A,HMG20B,MYL9,FCER…
GO: Biological Process	GO:0051051	negative regulation of transport		1.924e-08	0.000233	1.022e-06	1.02e-05	213	632	ABAT,ABR,CARD16,DYSF,FAM3D,CCR2,ADORA1,ADRA2A,GRK2,HECW2,AHR,AKT1,ANPEP,ANXA1,ANXA4,ANXA5,APP,ARG2,KLF7,PDE8B,IRS2,PEA15,ATP5PF,SNX3,LRSAM1,CEACAM1,BOK,IER3,BST2,CACNA1F,CACNB3,CALM2,CAV1,UNC119,CD33,VAMP3,ABCG2,MAP4K4,LILRA5,ATG5,CRY1,RSAD2,CSK,PPM1F,LRRTM2,RAB11FIP5,RUBCN,RAB33B,NLRP12,PTPN22,SIRPA,DLG4,KCNE3,NDUFAF2,PPIF,EGF,SERPINB1,UBAC2,EPHB2,LILRB2,TLR6,ABCA7,TLR8,ACSL4,FCGR2B,ACAA2,FKBP1A…
GO: Biological Process	GO:0043410	positive regulation of MAPK cascade		2.182e-09	2.643e-05	1.468e-07	1.465e-06	210	607	ADAM8,FZD8,ADORA1,ADORA2B,ADRA2A,ADRB2,KIDINS220,TAOK1,ALOX15,SH3RF1,SEMA7A,FGD2,IKBKG,APP,ARRB1,ARRB2,LAMTOR3,PEA15,SH3RF3,MARCO,ADAM9,RIPK2,TNFRSF11A,IQGAP1,NRP1,CFLAR,MLKL,BMP2,KSR1,BNIP2,SPHK1,C3,C5AR1,MAP3K14,MAP3K6,CD4,CD44,MAP3K13,CDH2,MAPKAPK2,CHI3L1,KL,NRXN1,CCR1,MAP4K4,LILRA5,ROCK2,PRKD2,MINK1,AKAP12,CRK,MAPK14,CSF1R,CSK,RASSF2,DAB2,PTPN22,ZEB2,DUSP7,LPAR1,EGF,SORBS3,TRPV4,EPHB2,EPOR,ER…
GO: Biological Process	GO:0010975	regulation of neuron projection development		5.489e-09	6.649e-05	3.451e-07	3.444e-06	210	613	ACHE,ADAM10,FZD1,KIDINS220,AP2A1,HECW2,AKT1,LRRC7,PREX1,STK24,SEMA7A,ZSWIM5,CAMK1,ZSWIM6,SHTN1,ARF1,SCARF1,ARHGAP4,NUMB,ATF1,SNX3,B2M,RAB11A,IQGAP1,NRP1,CFLAR,BMPR2,SPHK1,SCARB2,NEURL1,MAP3K13,CDH2,ARHGAP33,DLG5,NUMBL,KLF4,QKI,MAP4K4,CHODL,ADAMTS1,CRABP2,CRK,AATK,FEZ1,PLXNA4,DNM3,ULK2,CTSZ,DAB1,DAB2,DBN1,ZNF804A,ZEB2,KIAA0319,MAGI2,FIG4,DLG4,DPYSL2,LPAR1,ACTR3,EFNA5,EFNB2,SH3GLB1,PLXNC1,TRPV4,MAR…
GO: Biological Process	GO:0051091	positive regulation of DNA-binding transcription factor activity		4.349e-09	5.269e-05	2.848e-07	2.842e-06	209	608	CARD16,ACTN4,ADAM8,PLEKHG5,FZD1,AKT1,ANXA3,IKBKG,ELP1,APP,RHOC,TRADD,TNFSF14,TNFSF10,TICAM1,RIPK2,TNFRSF11A,TNFRSF10B,IL18RAP,IL18R1,CFLAR,BST2,SPHK1,BTK,CACNA1D,RPS6KA4,CALR,CAPN3,MAP3K14,CASP1,CASP8,CASP10,CAT,CAV1,CD4,CD14,TNFRSF8,MAP3K13,ARHGEF2,LRRFIP1,CHI3L1,TICAM2,HMGN3,NLRC4,AIM2,ROCK2,PRKD2,ADGRG3,LITAF,NR1D1,CLOCK,CTH,CX3CR1,NLRP12,HDAC4,RASSF2,PTPN22,SIRPA,DDIT3,CANT1,TNFSF15,TRAPPC9,T…
GO: Cellular Component	GO:0098797	plasma membrane protein complex		0.00035	0.5243	0.00524	0.04134	209	711	ABHD6,ACVR1,ACVR1B,ACVR2A,ACVRL1,ADAM8,FZD1,FZD8,AP2A1,LRRC7,ALCAM,DPP10,KCNAB2,ITGA10,FAS,TRADD,B2M,STAC3,IL18RAP,IL18R1,LIN7A,CEACAM1,CFLAR,BMP2,BMPR1A,SYNJ1,CACNA1I,CACNA1C,CACNA1D,CACNA1E,CACNA1F,CACNB1,CACNB3,CACNB4,CALM2,CASP3,CASP8,CASP10,CBL,CD4,ATP6V0D1,KCNQ4,CDH2,CDH6,CACNA2D2,TICAM2,CHRNA5,CHRNB1,CHRNE,EPS15L1,AP2S1,CLTA,CLTB,KCNK6,ADGRA2,CSF2RB,CTNNA1,CTNND1,NOS1AP,CYBA,CYBB,TBC1D5,DA…
GO: Biological Process	GO:0010720	positive regulation of cell development		8.013e-05	0.9707	0.001676	0.01673	208	685	ACHE,FZD1,CCR2,ADRB1,KIDINS220,BEND6,AP2A1,LRRC7,PREX1,STK24,SEMA7A,CAMK1,SHTN1,ARF1,SCARF1,NCOA1,NUMB,ATF1,SNX3,RAB11A,BCL6,IQGAP1,NRP1,SOCS2,CFLAR,BMP2,BMP6,BMPR2,BNIP2,SYNJ1,SPHK1,TSPO,CALR,RUNX1,SCARB2,NEURL1,MAP3K13,ARHGEF2,DLG5,NUMBL,QKI,CHODL,TRIM58,ADAMTS1,CRABP2,CRK,CSF1,FEZ1,CSNK1D,PLXNA4,CX3CR1,MYADM,DAB1,DAB2,DAG1,DBN1,ZNF804A,ZEB2,MAGI2,FIG4,DLG4,DNMT3B,PARP2,LPAR1,ACTR3,EFNA5,SH3GLB…
GO: Biological Process	GO:0044057	regulation of system process		0.002438	1	0.02692	0.2687	208	727	ABAT,ACP3,TMIGD3,ACVR2A,ADM,ADORA1,ADORA2A,ADORA2B,ADORA3,ADRA2A,ADRB1,ADRB2,GRK2,AHR,AIF1,AKT1,ALOX5,BEGAIN,TSHZ3,ANPEP,CST7,APP,ARG2,ASPH,ATP2A1,ATP2B1,DGAT1,ATP5PF,AVPR1A,BMP6,BMPR2,PER2,SPHK1,CACNA1C,CACNA1D,CACNA1E,CACNA1F,CACNB1,CACNB3,CACNB4,CALD1,CALM2,CAMK2G,CAV1,RUNX1,CDK9,CACNA2D2,CTSC,KLF4,NRXN1,KCNK6,ABCG2,HOMER3,CNN1,ROCK2,CRY1,RAB11FIP5,CTSS,CXADR,NOS1AP,CYBA,DOCK4,HDAC4,DAB2,DAG1,…
GO: Biological Process	GO:0001525	angiogenesis		1.699e-06	0.02058	5.798e-05	0.0005786	207	645	ACVR1,ACVRL1,DYSF,ADAM8,ADM,CCR2,FZD8,ADRB2,JAG1,AHR,AKT1,ANG,ANPEP,ANXA1,ANXA2,ANXA3,RNF213,RHOB,STARD13,TNFSF12,ADAM15,ADGRB2,CEACAM1,NRP2,NRP1,BRCA1,SPHK1,KLF5,C3,C3AR1,C5AR1,CASP8,CAV1,RUNX1,CREB3L1,KRIT1,HGS,CHI3L1,KLF4,ARHGAP22,NRXN1,HS6ST1,CCR3,COL4A1,ROCK2,PRKD2,COL8A2,ADAMTS1,CLIC4,ADGRA2,MAPK14,CTSH,CX3CR1,CYBB,CYP1B1,DAG1,SLC12A6,HDAC5,HBEGF,TYMP,ECM1,AGO1,EFNB2,EGF,EGR3,CELA1,EGFL7,CA…
GO: Biological Process	GO:0010563	negative regulation of phosphorus metabolic process		2.152e-06	0.02606	7.083e-05	0.0007068	207	647	LMTK3,ADAR,ADARB1,ADORA2A,HEG1,GRK2,AHR,AKT1,NCK2,ZFYVE28,ARRB1,ARRB2,FAM72A,SOCS1,ATF3,IRS2,EIF3A,HYAL2,PHACTR1,CEACAM1,IQGAP1,IER3,CALM2,CASP3,DOK2,CAV1,CBFA2T3,CBL,CDKN1A,CDKN1C,CDKN2B,CDKN2C,CDKN2D,CEBPA,KLF4,SNX6,SH3BP5,ROCK2,GMFG,CSK,PPM1F,PHACTR3,RUBCN,FAM122A,MYADM,NLRP12,PHACTR2,HDAC4,RASSF2,DAB2,DAG1,PTPN22,SIRPA,PPP1R26,MVP,SH2B3,DUSP1,DUSP3,DUSP7,HEXIM2,PPIF,CTDSP2,HIPK3,LATS2,EIF4G1,…
GO: Biological Process	GO:0032787	monocarboxylic acid metabolic process		0.0002989	1	0.005064	0.05054	207	696	SEH1L,ABAT,ACAA1,ACADM,ACADS,ACADVL,ACOX1,HACD4,ACOX2,OSBPL1A,OSBPL6,AKT1,ABCD1,ALDH3A2,ALDOA,ALDOC,ALOX12,ALOX5,ALOX5AP,ALOX15,ANXA1,AOAH,APP,DEGS1,KMO,ARNT,PLA2G4C,AACS,AKR1C3,ALDH4A1,CYP4F12,IRS2,DGAT1,AVPR1A,CES2,CEACAM1,LDHD,ALDH1A2,BPGM,BRCA1,PER2,IER3,BSG,VNN2,VNN1,SPHK1,BTD,C3,DAGLA,KYNU,CAV1,CBFA2T3,CBR1,SLC16A3,HACD1,CES1,CKB,MID1IP1,FADS2,CYP7B1,QKI,PTGES,CPT1B,NR1D1,CRABP2,CRAT,MAPK14…
GO: Biological Process	GO:0045936	negative regulation of phosphate metabolic process		2.916e-06	0.03532	9.149e-05	0.0009131	206	646	LMTK3,ADAR,ADARB1,ADORA2A,HEG1,GRK2,AHR,AKT1,NCK2,ZFYVE28,ARRB1,ARRB2,FAM72A,SOCS1,ATF3,IRS2,EIF3A,HYAL2,PHACTR1,CEACAM1,IQGAP1,IER3,CALM2,CASP3,DOK2,CAV1,CBFA2T3,CBL,CDKN1A,CDKN1C,CDKN2B,CDKN2C,CDKN2D,CEBPA,KLF4,SNX6,SH3BP5,ROCK2,GMFG,CSK,PPM1F,PHACTR3,RUBCN,FAM122A,MYADM,NLRP12,PHACTR2,HDAC4,RASSF2,DAB2,DAG1,PTPN22,SIRPA,PPP1R26,MVP,SH2B3,DUSP1,DUSP3,DUSP7,HEXIM2,PPIF,CTDSP2,HIPK3,LATS2,EIF4G1,…
GO: Molecular Function	GO:0051020	GTPase binding		4.505e-09	1.394e-05	2.324e-06	2.002e-05	205	577	ABCA1,LZTR1,ABR,FMNL2,PLEKHG5,PLEKHG1,ADPRH,ADRB1,TBC1D14,BCAR3,DOCK6,PREX1,FGD2,ANXA2,ARHGAP4,LAMTOR3,RGPD6,LSM2,DOCK11,IQGAP1,STK19,EIF2B3,HERC2,FMNL1,CAV1,RILPL1,ARHGEF2,EVI5L,RASGRP4,CCPG1,CYTH3,RCBTB2,RRAGD,CLTA,SH3BP5,ROCK2,CDC42BPB,RIN1,TBC1D10B,PLEKHG3,RALGPS1,RAB11FIP5,USP6NL,DOCK4,RAPGEF5,TBC1D5,RIMS3,DAPK3,ARHGEF17,RUSC2,RASSF5,SRGAP3,DENND4B,RABGAP1L,DIAPH1,DIAPH2,IQSEC1,MFN2,SH2D3C,E…
Pathway	1269876	Vesicle-mediated transport	BioSystems: REACTOME	0.0003793	1	0.008969	0.07903	205	660	KIF18A,CLTCL1,ADRB2,GRK2,GRK3,AP2A1,TBC1D14,AKT1,COPS3,APOL1,APP,AP3B1,AREG,ARF1,ARF3,SCARF1,ARRB1,ARRB2,STX10,MARCO,RAB11A,NAPA,SYNJ1,SYNJ2,AP1S2,AP1G2,CCZ1B,CALM2,CALR,CBL,CD4,SCARB1,SCARB2,HGS,CD59,CYTH3,CTSC,COPS2,TRIP11,CD163,VAMP3,EPS15L1,AP2S1,CLTA,CLTB,COL4A1,COPA,GOSR1,SEC22B,CHMP2B,RAB36,RIN1,TBC1D10B,CSNK1D,GCC2,DNM3,USP6NL,CTSZ,RAB33B,DAB2,CD55,DNAJC6,KIAA0319,SEC24D,BLOC1S6,ARFGAP3,D…
GO: Biological Process	GO:0002791	regulation of peptide secretion		1.77e-09	2.144e-05	1.226e-07	1.223e-06	204	585	ABAT,ACHE,CARD16,ADAM8,FAM3D,ADORA1,ADORA2A,ADRA2A,ADRB1,AIF1,ANG,ANXA1,ANXA4,ANXA5,ARF1,ARG2,ARRB1,KLF7,PDE8B,AACS,SOCS1,IRS2,HYAL2,ADAM9,RIPK2,BMP6,PER2,BAIAP3,CACNA1C,CACNA1D,CACNA1E,CASP1,CD14,CD33,CD58,CACNA2D2,HMGN3,VAMP3,SELENOK,NRXN1,LRP5L,AIM2,MAP4K4,LILRA5,ATG5,NR1D1,CLOCK,AKAP12,ABCG1,RSAD2,MAPK14,CSF1R,RAB11FIP5,NLRP12,PTPN22,C2CD2L,CLEC4E,TNFSF15,NDUFAF2,SIDT2,EFNA5,EGF,RAB34,SERPINB…
GO: Biological Process	GO:0002831	regulation of response to biotic stimulus		2.106e-11	2.551e-07	2.108e-09	2.104e-08	203	556	CARD16,ADAM8,ADAR,IKBKG,PIAS1,ARG2,ARRB2,SOCS1,MARCO,TICAM1,LRSAM1,PELI3,RIPK2,IL18RAP,CEACAM1,BMP6,BTK,PGLYRP1,CASP8,CAV1,CD1D,NMI,CD14,CD86,SCARB1,CD37,IL27,MAPKAPK2,TICAM2,NLRC4,SELENOK,AIM2,LY86,SAMHD1,CR1,NR1D1,CRK,RSAD2,CTSK,CTSL,CTSS,CYBA,CD55,PTPN22,CLEC4E,COCH,CLEC4A,PARP9,IL23R,TANK,TSPAN32,RAB34,SERPINB1,PSME3,FLOT1,TRIB1,HERC5,EREG,TLR6,TLR8,FCER1G,FCGR2B,FCN1,FGR,CLEC10A,TRIM38,FLOT2…
GO: Biological Process	GO:0051962	positive regulation of nervous system development		5.719e-05	0.6928	0.001269	0.01266	203	663	ACHE,FZD1,CCR2,KIDINS220,BEND6,AP2A1,LRRC7,STK24,SEMA7A,CST7,CAMK1,SHTN1,ARF1,SCARF1,NCOA1,NUMB,ATF1,SNX3,RAB11A,ADGRB2,BCL6,IQGAP1,NRP1,SOCS2,CFLAR,BMP2,BMP6,BMPR2,BNIP2,SYNJ1,SPHK1,TSPO,SCARB2,NEURL1,ADGRE5,MAP3K13,ARHGEF2,DLG5,NUMBL,NRXN1,QKI,CHODL,ADAMTS1,CRABP2,CSF1,FEZ1,CSNK1D,LRRTM2,PLXNA4,CX3CR1,CLSTN3,DAB1,DAG1,DBN1,ZNF804A,ZEB2,MAGI2,FIG4,DLG4,DNMT3B,LPAR1,ACTR3,EFNA5,SH3GLB1,EGF,PLXNC1…
GO: Biological Process	GO:0071900	regulation of protein serine/threonine kinase activity		8.084e-11	9.792e-07	7.418e-09	7.403e-08	202	560	ADAM8,FZD8,ADORA1,ADORA2B,HEG1,ADRA2A,ADRB2,KIDINS220,AKT1,TAOK1,FGD2,IKBKG,CAMK1,ARRB1,LAMTOR3,PEA15,HYAL2,ADAM9,RIPK2,TNFRSF11A,IQGAP1,MLKL,BMP2,KSR1,CCNA1,C5AR1,CALM2,MAP3K14,CASP3,CAV1,MAP3K6,CCND3,CCNH,CCNE2,HGS,MAP3K13,CDKN1A,CDKN1C,CDKN2B,CDKN2C,CDKN2D,CDKN3,CEBPA,MAPKAPK2,NRXN1,CRK,HIGD1A,MAPK14,CSF1R,CSK,DAB2,DAZAP2,PTPN22,ZEB2,SESN2,SH2B3,DUSP1,DUSP3,DUSP7,LPAR1,HEXIM2,HIPK3,LATS2,EGF,T…
GO: Biological Process	GO:0007507	heart development		0.001688	1	0.02026	0.2022	202	699	ACADM,ACVR1,ACVRL1,ARID1A,FZD1,ADM,TBC1D32,HEG1,ADRB1,GRK2,JAG1,ALPK3,AHR,CC2D2A,SORBS2,ANXA2,LMO4,TCAP,ARRB2,ADAM19,ADAM15,NRP2,NRP1,BMP2,BMPR1A,BMPR2,ALDH1A2,ZFP36L1,KLF5,MBD2,CACNA1C,CALR,CASP3,CASP8,BORCS8,MYOM2,DNAAF1,ALPK2,CDKN1A,DHRS3,PDLIM7,TRIP11,CCDC151,ATG5,ROCK2,ADAMTS1,CRIP1,MAPK14,VCAN,CXADR,IFT140,MAML1,TMEM65,HDAC5,PARP2,ECE1,SETDB2,IFT52,EFNB2,CALCRL,ENG,EPOR,ERBB2,ERG,SPEG,MECOM…
GO: Biological Process	GO:1901652	response to peptide		3.517e-10	4.26e-06	2.84e-08	2.834e-07	201	565	ADCY3,ADCY7,ADCY9,ADM,ADRB2,GRK2,JAG1,OSBPL8,AKT1,KLF11,ADCY4,ANXA1,ANXA5,ATP6V1E2,APP,AREG,SOCS1,IRS2,ATP2A1,ATP2B1,ATP6V1A,ATP6V1B2,ATP6V0A1,TNFSF10,RIPK2,BCL2L2,CEACAM1,IQGAP1,SOCS2,CFLAR,ZFP36L1,BSG,KLF5,EIF2B3,CACNB1,ATP6V0E1,TRIM41,CASP4,CAT,CAV1,CCND3,ATP6V0D1,ARHGEF2,KLF4,CISH,KL,SNX6,ROCK2,CPS1,CRK,CRY1,MAPK14,SOGA1,CSK,CYBA,CYBB,DAG1,PTPN22,SESN2,CPEB2,HDAC5,ZBTB7B,NAMPT,EGR1,EIF4EBP1,E…
GO: Biological Process	GO:0006820	anion transport		0.004421	1	0.04271	0.4262	201	709	ABAT,ABCA1,SLC24A3,SLC25A25,ADORA1,ADORA2A,SLC24A4,OSBPL5,OSBPL8,AKT1,ABCD1,STX7,ANXA1,PPFIA4,PPFIA3,APOL1,AQP9,KMO,ANO8,ARG2,NCOA1,IRS2,ABCC3,ATP5PF,AVPR1A,TNFRSF11A,CEACAM1,PER2,TSPO,CA1,CA3,CA4,ATP8B3,CACNB4,CA13,SLC7A7,SLC16A6,SLCO4C1,SLC16A5,SLC16A3,SCARB1,SCARB2,SLC24A1,XPR1,CEBPB,ASIC3,PCTP,CLCN2,MID1IP1,CLCN4,CLCN5,CLCN6,CLIC1,CLN3,ABCG2,SLC4A7,SLC4A8,CLIC4,CPT1B,ABCG1,TCAF1,C2CD2L,SLC26A…
GO: Biological Process	GO:0061564	axon development		1.122e-08	0.0001358	6.348e-07	6.335e-06	200	583	ACHE,ADARB1,ALCAM,STK24,SEMA7A,ZSWIM5,APBB2,ZSWIM6,APP,SHTN1,SCARF1,ARHGAP4,KLF7,NUMB,IRS2,RAB11A,NRP2,NRP1,BMPR2,DST,BSG,TSPO,CACNA1F,CASP3,DOK2,MAP3K13,CDH2,NUMBL,PDLIM7,KLF4,NREP,B4GALT6,B4GALT5,NRXN1,CNP,CHODL,CRABP2,AATK,CSF1R,FEZ1,PLXNA4,AUTS2,CTNNA1,NEXN,ULK2,DAB1,DAG1,DBN1,ZEB2,GAB2,DPYSL2,HDAC6,ACTR3,TSPAN2,ATL1,EFNA4,EFNA5,EFNB1,EFNB2,PLXNC1,MARK2,FLOT1,EPHB1,NIN,EPHB2,SPRY3,ERBB2,CDKL3…
GO: Biological Process	GO:1903827	regulation of cellular protein localization		1.95e-06	0.02363	6.473e-05	0.0006459	200	621	ADAM10,AKT1,STX7,SORBS2,DPP10,KCNAB2,CAMK1,RHOG,MARK4,ASPH,NUMB,HYAL2,SNX3,STAC3,RAB11A,IQGAP1,SYNJ1,CACNB3,CACNB4,CAMK2G,CASP8,CCNE2,CDH2,RHOU,ABHD17C,NRXN1,PLK3,ROCK2,NPEPPS,TMEM59,MAPK14,CSK,PPM1F,GCC2,RAB11FIP5,TCAF1,TM9SF4,DAB2,DAG1,PTPN22,DBN1,MAGI2,RASSF5,FBXO4,IQSEC1,SESN2,PARP9,TOR1A,GPC6,ACTR3,UBL5,EFNB2,SH3GLB1,EGF,RAB34,SAR1B,UBAC2,EPB41L2,STOM,EPHB2,ERBB2,ABCA7,FCER1G,UBE2J1,CIB1,ANP…
GO: Cellular Component	GO:0070161	anchoring junction		1.599e-09	2.395e-06	6.14e-08	4.844e-07	200	575	ACTN4,ACTN1,ADAM10,FZD1,ARHGAP31,JAG1,LRRC7,ALCAM,KLF11,SORBS2,ANXA1,ANXA2,ANXA5,ARF1,RHOB,RHOG,ARVCF,LAMTOR3,NUMB,ADAM15,ADAM9,B2M,LIN7A,CEACAM1,IQGAP1,NRP1,BMPR2,DST,BSG,CAPN5,CALR,CAPN2,MPZL1,CAT,CAV1,CBL,CD9,SCARB2,CD44,CD59,ADGRE5,ARHGEF2,CDH2,CDH6,DLG5,PDLIM7,CYTH3,RHOU,ARHGAP22,TJP2,MAP4K4,CNN1,AKAP12,CSRP1,CTNNA1,CTNND1,NEXN,CXADR,CYBA,STARD8,MTSS1,DAB2,DAG1,DES,ARPC3,ARPC1B,ACTR3,EFNA5,E…
GO: Biological Process	GO:0002697	regulation of immune effector process		4.887e-15	5.92e-11	9.866e-13	9.846e-12	199	503	ABR,CCR2,ADORA2B,STX7,SEMA7A,ANXA1,ARRB2,TNFSF13,TICAM1,B2M,RIPK2,BCL6,IL18RAP,IL18R1,CEACAM1,BST2,BTK,C1QA,C1R,C2,C3,C3AR1,C5AR1,PGLYRP1,CD1A,CD1C,CD1D,CD1E,CD86,CD37,CD59,IL27,VAMP3,SELENOK,CLC,SNX6,AIM2,ATG5,CR1,CRK,RSAD2,MAPK14,CD55,PTPN22,GAB2,PARP9,DNASE1,DNASE1L3,IL23R,TSPAN32,ZBTB7B,HERC5,MZB1,PRAM1,FCER1A,MS4A2,FCER1G,FCGR2B,FER,FES,FGR,TRIM38,SH2D1B,CD226,CD244,GATA2,KLRC4-KLRK1,LILRB1,…
GO: Biological Process	GO:0006875	cellular metal ion homeostasis		0.0002829	1	0.004911	0.04901	197	658	ACO1,SLC24A3,ADM,CCR2,ADORA1,ADRB1,ADRB2,SLC24A4,ALAS2,STIM2,GPR65,ANXA2,ANXA5,APLP2,APP,ARF1,ASPH,ATP2A1,ATP2B1,ATP6V1A,AVPR1A,BMP6,BOK,C3AR1,CACNA1I,C5AR1,AP3D1,CACNA1C,CACNA1D,CACNA1E,CACNA1F,CACNB3,CACNB4,CALCB,CALM2,CALR,CAPN3,CAV1,CD4,ATP6V0D1,SLC24A1,SELENOK,CLN3,CCR1,CCR3,ABCG2,CCR8,CMKLR1,ATG5,SLC31A1,TESMIN,CX3CR1,CYBA,CD55,DDIT3,FBXL5,ATP2C2,DIAPH1,DLG4,SCO2,LPAR1,S1PR3,LPAR6,HRH4,TRPV…
GO: Cellular Component	GO:0098793	presynapse		0.004345	1	0.04248	0.3351	197	699	ACHE,ADAM10,PLEKHG5,ADORA1,ADORA2A,ADORA2B,ADRA2A,ADRB2,STX7,BEGAIN,PPFIBP2,PPFIA4,ANXA5,KCNAB2,PPFIA3,APP,AP3B1,KMO,STX11,STX10,ATP2B1,KCTD12,ATP6V0A1,NAPA,LIN7A,PER2,SYNJ1,SYNJ2,SPHK1,AP1S2,BAIAP3,AP3D1,CACNA1C,CACNA1D,CACNA1E,CACNB1,CACNB4,CALM2,ATP6V0D1,SYNGR2,SYNGR1,CDH2,CHRNA5,VAMP3,NRXN1,NRXN2,OTOF,CLN3,CLTA,CLTB,SCAMP1,RAB3D,SEC22B,PNISR,LRRTM2,DNM3,CTBP2,CTNND1,NOS1AP,RAB33B,RIMS3,DNAJC6…
GO: Biological Process	GO:0022604	regulation of cell morphogenesis		4.958e-10	6.006e-06	3.875e-08	3.867e-07	196	550	ACHE,ACTN4,ADAM10,FMNL2,BRWD3,HECW2,ALDOA,PREX1,SEMA7A,FGD2,ZSWIM5,ANXA1,GAS7,ZSWIM6,SHTN1,RHOB,RHOC,RHOG,ARHGAP4,NUMB,RAB11A,NRP1,BMPR2,FMNL1,CALR,CD44,MAP3K13,CDH2,ZMYM6,ARHGAP33,NUMBL,RHOU,BAMBI,CHODL,CRABP2,CRK,AATK,CSF1R,PLXNA4,DNM3,ULK2,MYADM,DAB1,DAB2,DAG1,DAPK3,DBN1,ZEB2,COCH,DIAPH1,DLG4,WDR1,DPYSL2,LPAR1,ACTR3,WDPCP,EFNA5,SH3GLB1,PLXNC1,MARK2,EPB41L2,NIN,EPHB2,EPS8,CDKL3,SEMA3A,DLC1,TRPV…
GO: Cellular Component	GO:0005912	adherens junction		1.314e-09	1.969e-06	5.322e-08	4.199e-07	196	560	ACTN4,ACTN1,ADAM10,FZD1,ARHGAP31,JAG1,LRRC7,ALCAM,KLF11,SORBS2,ANXA1,ANXA2,ANXA5,ARF1,RHOB,RHOG,ARVCF,LAMTOR3,NUMB,ADAM15,ADAM9,B2M,LIN7A,CEACAM1,IQGAP1,NRP1,BMPR2,DST,BSG,CAPN5,CALR,CAPN2,MPZL1,CAT,CAV1,CBL,CD9,SCARB2,CD44,CD59,ADGRE5,ARHGEF2,CDH2,CDH6,DLG5,PDLIM7,CYTH3,RHOU,ARHGAP22,TJP2,MAP4K4,CNN1,AKAP12,CSRP1,CTNNA1,CTNND1,NEXN,CXADR,CYBA,STARD8,MTSS1,DAB2,DAG1,DES,ARPC3,ARPC1B,ACTR3,EFNA5,E…
GO: Biological Process	GO:0071396	cellular response to lipid		0.0003826	1	0.00613	0.06117	195	654	KIF18A,NRIP1,ABCA1,CARD16,ARID1A,ADCY3,AHR,AKT1,ALOX12,PAQR7,ANXA1,GRAMD1A,PIAS1,KMO,ARRB2,AACS,AKR1C3,NCOA1,ATP2B1,ADAM15,ADAM9,TICAM1,RIPK2,BCL2L2,CFLAR,BMP6,ALDH1A2,BRCA1,ZFP36L1,KLF9,TSPO,CALR,TRIM41,CAPN2,CASP1,CXCL16,RUNX1,CD14,CD86,SCARB1,CD68,CEBPB,CEBPE,KLF4,TICAM2,CYP7B1,LY86,ROCK2,LITAF,CPS1,NR1D1,CLOCK,CRY1,MAPK14,CX3CR1,DAB2,CD55,DAG1,PTPN22,SIRPA,CD300LB,DNMT3B,HDAC6,HDAC5,LPAR1,EFN…
GO: Cellular Component	GO:0099568	cytoplasmic region		0.003251	1	0.0343	0.2706	195	687	ACTN4,ACTN1,GRK3,HYAL3,OSBPL8,EXOC3L2,ALDOA,RSPH9,ANXA2,PPFIA3,AP3B1,RHOB,RHOC,RHOG,ARL3,PLA2G4C,ASPH,BBS1,BFSP1,DST,AP3D1,FMNL1,CALD1,CAPN2,CAPZA2,CAV1,PSTPIP1,DNAAF1,CDH2,RHOU,CLTA,CLTB,CCDC151,ATG5,GMFG,AKAP12,CYTIP,FEZ1,CTBP2,CTNND1,CTSH,CTSZ,IFT140,MYADM,RIMS3,DBN1,MELK,C2CD2L,BLOC1S6,DLG4,CD302,WDR1,ACTR3,WDPCP,ACTR1B,FRY,HMCN1,TRPV4,MARK2,FLOT1,EPB41L2,AP3S2,EPS8,CNKSR1,DLC1,SLC9B2,FER,BAI…
GO: Biological Process	GO:0001819	positive regulation of cytokine production		5.621e-13	6.808e-09	8.406e-11	8.388e-10	194	508	ADAM8,CCR2,ADORA2B,HEG1,ADRA2A,GRK2,AIF1,SEMA7A,ANXA1,APP,ARNT,HYAL2,TICAM1,B2M,RIPK2,IL18R1,BRCA1,SPHK1,C3,C3AR1,C5AR1,CASP1,CASP8,RUNX1,CD1D,CD4,CD14,CD86,TNFRSF8,CD58,ARHGEF2,LRRFIP1,IL27,CEBPB,MAPKAPK2,TICAM2,SELENOK,AIM2,LILRA5,ROCK2,PRKD2,AKAP12,RSAD2,MAPK14,CSF1R,CYBA,CYBB,CYP1B1,NLRP12,PTPN22,DDIT3,CLEC4E,TNFSF15,IL23R,EGR1,TRPV4,FLOT1,EREG,LILRB2,TLR6,TLR8,FCER1A,FCER1G,FCN1,FGR,FLT4,POL…
GO: Cellular Component	GO:0010008	endosome membrane		2.059e-15	3.084e-12	1.928e-13	1.521e-12	194	487	LZTR1,ABHD6,SNX21,ADRB2,AP2A1,SORCS2,OSBPL11,STX7,FGD2,ANXA1,ANXA2,RHOB,ZFYVE28,LAMTOR3,RAP2C,SNX3,ATP6V0A1,TICAM1,B2M,CD164,RAB11A,BOK,SPHK1,AP1G2,BAIAP3,AP3D1,ATP6V0E1,CAV1,CD1A,CD1C,CD1D,ATP6V0D1,CD14,SCARB2,HGS,CD63,CD68,TICAM2,ABHD17C,VAMP3,AP2S1,CLCN4,CLCN5,CLCN6,SNX6,CLTA,ITM2B,LITAF,SCAMP1,TMEM59,VPS26A,CHMP2B,RAB11FIP5,CTSD,LAPTM4A,TBC1D5,KIAA0319,FIG4,SCAMP2,ECE1,ZNRF2,PLIN3,EPHB1,ZDHHC…
GO: Biological Process	GO:0051047	positive regulation of secretion		7.089e-11	8.588e-07	6.657e-09	6.643e-08	193	529	ABAT,ACHE,ACVR2A,ADAM8,ADORA1,ADORA2A,ADORA2B,ADRB1,GRK2,HYAL3,AIF1,ANG,KMO,ARF1,ARRB1,AACS,IRS2,HYAL2,AVPR1A,ADAM9,RIPK2,TNFRSF11A,BMP6,SPHK1,CACNA1I,BAIAP3,CACNA1D,CACNB4,CASP1,RUNX1,CD14,CD33,HGS,CD58,VAMP3,SELENOK,AIM2,LILRA5,ATG5,RAB3D,AKAP12,ABCG1,MAPK14,CSF1R,CYBA,NLRP12,DAB2,PTPN22,GAB2,C2CD2L,CLEC4E,TNFSF15,DPYSL2,RAB34,TRPV4,TLR8,FCER1A,MS4A2,FCER1G,FCN1,FGR,ATG7,GABBR1,SELENOT,HCAR2,CD…
GO: Biological Process	GO:0051249	regulation of lymphocyte activation		3.607e-10	4.37e-06	2.894e-08	2.888e-07	193	538	ADAM8,CCR2,ADORA2A,AHR,AIF1,AKT1,NCK2,SH3RF1,ANXA1,AP3B1,FAS,ARG2,SOCS1,IRS2,TNFSF14,TNFSF13,TICAM1,RIPK2,TNFRSF18,BCL6,CEACAM1,ZFP36L1,BST1,VNN1,BTK,AP3D1,PGLYRP1,CASP3,CAV1,RUNX1,SART1,CD1D,CD4,CD86,TNFSF8,CD44,IL27,CDKN1A,DLG5,CEBPB,LYST,SELENOK,CLC,CR1,SOX13,CSK,CD55,PTPN22,SIRPA,BLOC1S6,IL23R,DUSP3,ZBTB7B,EFNB1,EFNB2,EGR3,RNF41,ERBB2,MZB1,LILRB2,SIRPB1,IGHV1-69D,FCGR2B,VAV3,MERTK,ZNHIT1,FLOT…
GO: Biological Process	GO:0050708	regulation of protein secretion		2.136e-09	2.587e-05	1.445e-07	1.442e-06	192	545	ABAT,ACHE,CARD16,ADAM8,FAM3D,ADORA2A,ADRA2A,ADRB1,AIF1,ANG,ANXA1,ANXA4,ANXA5,ARF1,ARG2,ARRB1,KLF7,PDE8B,AACS,SOCS1,IRS2,HYAL2,ADAM9,RIPK2,BMP6,PER2,BAIAP3,CACNA1C,CACNA1D,CACNA1E,CASP1,CD14,CD33,CD58,CACNA2D2,HMGN3,VAMP3,SELENOK,NRXN1,LRP5L,AIM2,MAP4K4,LILRA5,ATG5,NR1D1,CLOCK,AKAP12,ABCG1,RSAD2,MAPK14,CSF1R,RAB11FIP5,NLRP12,PTPN22,C2CD2L,CLEC4E,TNFSF15,NDUFAF2,SIDT2,EFNA5,EGF,RAB34,SERPINB1,TRPV4…
GO: Biological Process	GO:0090066	regulation of anatomical structure size		1.872e-06	0.02267	6.245e-05	0.0006232	192	592	ADM,ADORA1,ADORA2A,ADORA2B,ADRA2A,ADRB1,ADRB2,GRK2,AHR,AKT1,TMEM123,PREX1,ALOX12,ALOX5,ALOX15,NCK2,SEMA7A,SHTN1,ARF1,ARHGAP4,ATP2B1,AVPR1A,RAB11A,NRP1,BMPR2,PER2,CACNA1C,PLOD3,CAPG,CAPZA2,CAV1,TMSB4Y,MAP3K13,CLCN6,MYO3B,LMOD1,ATG5,ROCK2,GMFG,CPS1,CRABP2,AATK,PLXNA4,ULK2,DOCK4,MYADM,DBN1,FCHSD2,RHOBTB1,VILL,WDR1,SLC12A6,DPYSL2,ECE1,ARPC3,ARPC1B,ACTR3,EFNA5,TRPV4,SCPEP1,EPS8,CDKL3,IRAG1,SEMA3A,PRR1…
GO: Biological Process	GO:0010035	response to inorganic substance		0.0002502	1	0.004443	0.04434	192	638	CPNE2,ABAT,AOC1,ACO1,ADCY7,AKT1,STK24,ALOX5AP,ALOX15,ANXA1,ANXA5,ANXA11,APP,FAS,AQP9,AREG,RHOB,ASPH,AKR1C3,ATF1,AVPR1A,ADAM9,B2M,IL18RAP,IQGAP1,CFLAR,BMP6,BSG,SPHK1,TSPO,C1QA,CALM2,CALR,CAPN2,CAPN3,CASP3,CASP8,CAT,CAV1,CD9,CD14,ENTPD6,CEBPA,KLF4,NRXN1,SELENOM,PTGES,CLIC4,CPOX,CPS1,CRIP1,CRK,TESMIN,CYB5A,CYBB,CYP1B1,CYP2E1,SIRPA,DLG4,HDAC6,DUSP1,GLRX2,PPIF,SLC25A13,EPOR,FSTL3,SIGMAR1,TCIRG1,KLF2,F…
GO: Biological Process	GO:0034762	regulation of transmembrane transport		0.000327	1	0.005377	0.05366	192	641	CLTCL1,KCNH8,ACTN4,DYSF,CCR2,ADRA2A,ADRB1,ADRB2,GRK2,HECW2,OSBPL8,AHR,AKT1,LRRC7,ALOX5,STIM2,DPP10,ANXA3,KCNAB2,APP,ARF1,ASPH,AOC3,IRS2,ATP2A1,PEA15,STAC3,RGS9,PER2,C3,CACNA1I,CACNA1C,CACNA1D,CACNA1E,CACNA1F,CACNB1,CACNB3,CACNB4,CALM2,CAPN3,CAV1,KCNQ4,CD63,KCNAB3,CACNA2D2,CLCN2,NRXN1,CLIC1,KCNK6,ATG5,MINK1,CLIC4,CREBL2,MAPK14,CTSS,NOS1AP,CYBA,CYBB,TCAF1,DAPK1,PTPN22,DIAPH1,DLG4,WDR1,KCNE3,PPIF,CA…
GO: Biological Process	GO:0003013	circulatory system process		0.000136	1	0.00261	0.02605	190	624	ABAT,ABR,TMIGD3,ACVRL1,ADM,ADORA1,ADORA2A,ADORA2B,ADORA3,HEG1,ADRA2A,ADRB1,ADRB2,GRK2,AHR,AKT1,ALOX12,ALOX5,TCAP,ASPH,AOC3,CYP4F12,ATP2A1,ATP2B1,ATP5PF,AVPR1A,CEACAM1,BMP6,BMPR2,PER2,IER3,C3AR1,CACNA1C,CACNA1D,CACNA1E,CACNA1F,CACNB1,CACNB3,CACNB4,PLOD3,CALM2,CAV1,CACNA2D2,CES1,KL,KCNK6,ATG5,ROCK2,CPS1,AKAP12,CTSZ,CXADR,NOS1AP,CYBA,DOCK4,HDAC4,DES,F11R,CYB5R3,TMEM65,KCNE3,RCAN1,HBEGF,ECE1,MYOF,CAC…
Pathway	1269877	Membrane Trafficking	BioSystems: REACTOME	0.0007527	1	0.01455	0.1282	190	614	KIF18A,CLTCL1,ADRB2,GRK2,GRK3,AP2A1,TBC1D14,AKT1,COPS3,APP,AP3B1,AREG,ARF1,ARF3,ARRB1,ARRB2,STX10,RAB11A,NAPA,SYNJ1,SYNJ2,AP1S2,AP1G2,CCZ1B,CALM2,CBL,CD4,SCARB2,HGS,CD59,CYTH3,CTSC,COPS2,TRIP11,VAMP3,EPS15L1,AP2S1,CLTA,CLTB,COPA,GOSR1,SEC22B,CHMP2B,RAB36,RIN1,TBC1D10B,CSNK1D,GCC2,DNM3,USP6NL,CTSZ,RAB33B,DAB2,CD55,DNAJC6,KIAA0319,SEC24D,BLOC1S6,ARFGAP3,DENND4B,TRAPPC9,DYNC1LI2,TOR1A,TMED7,ARPC3,AC…
GO: Biological Process	GO:0043902	positive regulation of multi-organism process		4.653e-07	0.005636	1.86e-05	0.0001856	188	567	ACVR1B,ADAM8,ADAR,ADARB1,HYAL3,ANXA2,IKBKG,ARRB2,MARCO,TICAM1,LRSAM1,PELI3,RIPK2,IL18RAP,BMP6,BTK,PGLYRP1,CASP8,CAV1,CD1D,CD4,CD14,CD86,SCARB1,CDK9,MAPKAPK2,TICAM2,NLRC4,AIM2,LY86,NR1D1,CHMP2B,RSAD2,CSF1R,CTSK,CTSL,CTSS,CYBA,HDAC4,PTPN22,CLEC4E,COCH,CLEC4A,PARP9,TANK,RAB34,PSME3,FLOT1,STOM,EREG,TLR6,TLR8,FCER1G,FCN1,CLEC10A,TRIM38,FLOT2,CIB1,FPR2,POLR3G,SH2D1B,CLEC4D,CD226,CHMP3,CNPY3,RSF1,KLRC4-…
GO: Biological Process	GO:0008015	blood circulation		0.0001164	1	0.002298	0.02293	188	615	ABAT,ABR,TMIGD3,ACVRL1,ADM,ADORA1,ADORA2A,ADORA2B,ADORA3,ADRA2A,ADRB1,ADRB2,GRK2,AHR,AKT1,ALOX12,ALOX5,TCAP,ASPH,AOC3,CYP4F12,ATP2A1,ATP2B1,ATP5PF,AVPR1A,CEACAM1,BMP6,BMPR2,PER2,IER3,C3AR1,CACNA1C,CACNA1D,CACNA1E,CACNA1F,CACNB1,CACNB3,CACNB4,PLOD3,CALM2,CAV1,CACNA2D2,CES1,KL,KCNK6,ATG5,ROCK2,CPS1,AKAP12,CTSZ,CXADR,NOS1AP,CYBA,DOCK4,HDAC4,DES,F11R,CYB5R3,TMEM65,KCNE3,RCAN1,HBEGF,ECE1,MYOF,CACNG8,N…
GO: Biological Process	GO:0022411	cellular component disassembly		0.005338	1	0.04957	0.4947	188	662	KIF18A,ARID1A,DYSF,ADAM8,ADAM10,FZD1,ADRB2,AP2A1,TAOK1,NCEH1,ANXA2,APAF1,NCKAP5L,ASPH,ADAM15,NAPA,BMP1,BOK,PER2,SYNJ1,BSG,TSPO,C1QA,C3,CAPG,CAPN2,CAPNS1,CAPZA2,CASP3,CAV1,SCARB1,CD44,ARHGEF2,AP2S1,MID1IP1,CLN3,CLTA,LMOD1,PLK3,ATG5,TRIM58,SPTLC2,CHMP2B,CSK,CSNK1A1,CST3,CTSK,CTSL,RUBCN,CTSS,CX3CR1,DNAJC6,DFFB,VILL,MFN2,SESN2,WDR1,DNASE1L3,HDAC6,DUSP3,MRPS16,CNEP1R1,TRPV4,RNF41,MARK2,FLOT1,ENG,EPS8,…
GO: Biological Process	GO:0016049	cell growth		6.364e-06	0.07708	0.000188	0.001876	185	577	ACVR1B,ACVRL1,ADAM10,ADRB1,AKT1,ALCAM,LTBP4,SORBS2,SEMA7A,APBB2,APP,SHTN1,ARHGAP4,HYAL2,AVPR1A,ADAM15,RAB11A,BCL6,CEACAM1,IQGAP1,NRP2,NRP1,SOCS2,BMPR2,BST2,SPHK1,OSGIN2,WFDC1,CXCL16,CD44,EBAG9,MAP3K13,CDK11B,CDKN1A,CDKN2C,CDKN2D,CISH,CRABP2,CRK,AATK,CSF2RB,PLXNA4,AUTS2,CTH,ULK2,RAB33B,CYBA,FAM122A,CLSTN3,DAB2,DBN1,ZEB2,SESN2,DPYSL2,HDAC6,HBEGF,PARP2,ACTR3,EFNA5,SH3GLB1,EIF4G1,EMP1,EMP3,NIN,ERBB2,…
GO: Biological Process	GO:0050769	positive regulation of neurogenesis		3.089e-05	0.3742	0.0007394	0.007379	185	591	ACHE,FZD1,CCR2,KIDINS220,BEND6,AP2A1,LRRC7,STK24,SEMA7A,CAMK1,SHTN1,ARF1,SCARF1,NCOA1,NUMB,ATF1,SNX3,RAB11A,BCL6,IQGAP1,NRP1,SOCS2,CFLAR,BMP2,BMP6,BMPR2,BNIP2,SYNJ1,SPHK1,TSPO,SCARB2,NEURL1,MAP3K13,ARHGEF2,DLG5,NUMBL,QKI,CHODL,ADAMTS1,CRABP2,CSF1,FEZ1,CSNK1D,PLXNA4,CX3CR1,DAB1,DAG1,DBN1,ZNF804A,ZEB2,MAGI2,FIG4,DLG4,DNMT3B,LPAR1,ACTR3,EFNA5,SH3GLB1,PLXNC1,EIF4G1,MARK2,OLIG2,SEZ6,NIN,EPHB2,EPOR,CDK…
GO: Cellular Component	GO:0005884	actin filament		1.141e-09	1.709e-06	4.747e-08	3.745e-07	184	518	ACP3,ACTN4,ACTN1,AP2A1,CGN,AIF1,LRRC7,ANPEP,ANXA1,ANXA2,GAS7,ZSWIM6,APP,SHTN1,RHOC,AOC3,HYAL2,ATP6V1A,ATP6V1B2,CEACAM1,IQGAP1,DST,CA4,CALD1,CAPZA2,PSTPIP2,PSTPIP1,CBR1,SCARB1,CD44,PDLIM7,CLIC1,MYO3B,LMOD1,HOMER2,CNP,SLC4A7,CLIC4,ADGRA2,CXADR,CYBA,TRPM6,DOCK4,DAB1,DAG1,DAPK3,DBN1,FCHSD2,DIAPH1,CD302,WDR1,ESPN,DYRK1A,ARPC3,ACTR3,TRPV4,MARK2,ENPEP,MFSD10,EPHB1,EPS8,ERBB2,RGS19,RCSD1,DLC1,MYL9,FGF13,…
GO: Biological Process	GO:0007409	axonogenesis		6.887e-08	0.0008342	3.297e-06	3.29e-05	183	536	ACHE,ADARB1,ALCAM,SEMA7A,ZSWIM5,APBB2,ZSWIM6,APP,SHTN1,ARHGAP4,KLF7,NUMB,IRS2,RAB11A,NRP2,NRP1,BMPR2,DST,BSG,CACNA1F,DOK2,MAP3K13,CDH2,NUMBL,PDLIM7,B4GALT6,B4GALT5,NRXN1,CNP,CHODL,CRABP2,AATK,CSF1R,FEZ1,PLXNA4,AUTS2,NEXN,ULK2,DAB1,DAG1,DBN1,ZEB2,GAB2,DPYSL2,HDAC6,ACTR3,ATL1,EFNA4,EFNA5,EFNB1,EFNB2,PLXNC1,MARK2,FLOT1,EPHB1,NIN,EPHB2,ERBB2,CDKL3,EXT1,NRN1,SEMA3A,TRPV2,OLFM1,FGF13,BAIAP2,SEMA6C,SEMA…
GO: Biological Process	GO:0031349	positive regulation of defense response		6.66e-07	0.008067	2.498e-05	0.0002492	183	552	ADAM8,CCR2,ADORA2B,ALOX5AP,IKBKG,ARRB2,AOC3,MARCO,HYAL2,TRADD,TICAM1,LRSAM1,PELI3,RIPK2,TNFRSF11A,IL18RAP,BTK,C3,PGLYRP1,CASP8,CAV1,CD1D,CD14,CD86,SCARB1,CEBPA,CEBPB,MAPKAPK2,CTSC,TICAM2,NLRC4,AIM2,LILRA5,NR1D1,CLOCK,RSAD2,CTSK,CTSL,CTSS,CYBA,NLRP12,PTPN22,CLEC4E,COCH,CLEC4A,PARP9,TANK,RAB34,TRPV4,PSME3,FLOT1,EREG,TLR6,TLR8,FCER1A,FCER1G,FCN1,CLEC10A,FLOT2,FPR2,POLR3G,SH2D1B,CLEC4D,CD226,CNPY3,KL…
GO: Biological Process	GO:1901615	organic hydroxy compound metabolic process		3.546e-05	0.4296	0.0008325	0.008307	183	585	ABAT,ABCA1,ACAA1,PNPLA4,ACADVL,DYSF,ACOX2,GRK3,OSBPL1A,OSBPL5,OSBPL6,ALDH2,DEGS2,ALDH1B1,ALDH3B1,ALDH3A2,ALOX12,ALOX15,AOC2,APLP2,APOL1,APP,PDXK,SCARF1,RDH16,ASAH1,AKR1C3,CYP4F12,DGAT1,DPM2,BMP2,LDHD,BMP6,ALDH1A2,PER2,SYNJ1,SYNJ2,SPHK1,CAT,SCARB1,CEBPA,DHRS3,CES1,PCTP,KL,CLCN2,CYP7B1,SPTLC2,MINPP1,NR1D1,ABCG1,CRYM,CYP1B1,CYP2E1,CYP27A1,DAB2,ZEB2,OSBPL2,CYB5R3,MYOF,RDH11,DHRS9,EPAS1,EPHX1,PCBD2,CP…
GO: Molecular Function	GO:0008047	enzyme activator activity		4.17e-06	0.01291	0.000478	0.004118	182	546	ABR,ADPRH,ARHGAP31,TBC1D14,TAOK1,SIPA1L2,ARHGAP20,PREX1,ALOX5AP,NSMAF,APAF1,APP,ARF1,PRKRA,ARHGAP4,ARRB1,LAMTOR3,RGPD6,STARD13,RGS9,TNFRSF10B,IQGAP1,NRP1,CFLAR,BMP2,BNIP2,CALM2,CASP1,CASP3,CAV1,EBAG9,ARHGAP33,EVI5L,CDKN1A,CTSC,CHN2,ARHGAP22,ARHGAP29,GMFG,DNTTIP1,VPS9D1,RIN1,TBC1D10B,CTSH,TOR1AIP1,USP6NL,DOCK4,NLRP12,STARD8,TBC1D5,DAZAP2,ARHGAP11A,SRGAP3,ARFGAP3,RABGAP1L,ARHGAP25,TANK,EFNA5,EGF,FA…
GO: Biological Process	GO:1903532	positive regulation of secretion by cell		8.186e-11	9.916e-07	7.455e-09	7.44e-08	182	493	ABAT,ACHE,ACVR2A,ADAM8,ADORA2A,ADORA2B,ADRB1,GRK2,HYAL3,AIF1,ANG,KMO,ARF1,ARRB1,AACS,IRS2,HYAL2,AVPR1A,ADAM9,RIPK2,BMP6,SPHK1,CACNA1I,BAIAP3,CACNA1D,CACNB4,CASP1,RUNX1,CD14,CD33,HGS,CD58,VAMP3,SELENOK,AIM2,LILRA5,RAB3D,AKAP12,ABCG1,MAPK14,CSF1R,NLRP12,DAB2,PTPN22,GAB2,C2CD2L,CLEC4E,TNFSF15,DPYSL2,RAB34,TRPV4,TLR8,FCER1A,MS4A2,FCER1G,FCN1,FGR,ATG7,GABBR1,SELENOT,HCAR2,CD244,SEC24A,TM7SF3,GATA2,SER…
GO: Biological Process	GO:0061919	process utilizing autophagic mechanism		2.169e-08	0.0002627	1.132e-06	1.13e-05	182	525	ACP2,ADRB2,TBC1D14,AKT1,ATP6V1E2,BMF,IKBKG,LAMTOR3,EIF4G3,ATP6V1A,ATP6V1B2,ATP6V0A1,TICAM1,LRSAM1,RIPK2,BOK,TSPO,STBD1,ATP6V0E1,CAPNS1,CASP3,ATP6V0D1,HGS,CDKN2D,RRAGD,SNX6,CLN3,PLK3,ATG5,SPTLC2,RNF185,TMEM59,SEC22B,VPS26A,CHMP2B,SOGA1,FEZ1,UBXN2A,CTSD,CTSK,ULK2,RUBCN,RAB33B,TBC1D5,DAPK1,TOMM20,DAPK3,PTPN22,DDIT3,TECPR2,MFN2,SESN2,HDAC6,NAMPT,SH3GLB1,EIF4G1,RNF41,MARK2,HDAC10,MTDH,STAM2,ERN1,RGS19…
GO: Biological Process	GO:0006914	autophagy		2.169e-08	0.0002627	1.132e-06	1.13e-05	182	525	ACP2,ADRB2,TBC1D14,AKT1,ATP6V1E2,BMF,IKBKG,LAMTOR3,EIF4G3,ATP6V1A,ATP6V1B2,ATP6V0A1,TICAM1,LRSAM1,RIPK2,BOK,TSPO,STBD1,ATP6V0E1,CAPNS1,CASP3,ATP6V0D1,HGS,CDKN2D,RRAGD,SNX6,CLN3,PLK3,ATG5,SPTLC2,RNF185,TMEM59,SEC22B,VPS26A,CHMP2B,SOGA1,FEZ1,UBXN2A,CTSD,CTSK,ULK2,RUBCN,RAB33B,TBC1D5,DAPK1,TOMM20,DAPK3,PTPN22,DDIT3,TECPR2,MFN2,SESN2,HDAC6,NAMPT,SH3GLB1,EIF4G1,RNF41,MARK2,HDAC10,MTDH,STAM2,ERN1,RGS19…
GO: Biological Process	GO:1904951	positive regulation of establishment of protein localization		1.987e-08	0.0002407	1.047e-06	1.044e-05	181	521	ABAT,ACHE,ADAM8,ADORA2A,ADRB1,AIF1,ANG,CAMK1,ARF1,ARRB1,ASPH,AACS,IRS2,HYAL2,ADAM9,RIPK2,BMP6,BAIAP3,CACNA1D,CACNB3,CASP1,CASP8,CD14,CD33,CD58,RHOU,VAMP3,SELENOK,AIM2,LILRA5,PLK3,NPEPPS,AKAP12,ABCG1,MAPK14,CSF1R,NLRP12,TCAF1,TM9SF4,PTPN22,C2CD2L,CLEC4E,TNFSF15,ACTR3,UBL5,SH3GLB1,RAB34,SAR1B,TRPV4,STOM,ERBB2,TLR8,FCN1,FGR,CIB1,ATG7,ANP32B,CCT2,CCT8,BBC3,HCAR2,CD244,SEC24A,TM7SF3,GAS6,SERP1,ARID5A,…
GO: Biological Process	GO:0002683	negative regulation of immune system process		1.319e-08	0.0001598	7.262e-07	7.247e-06	180	515	ABR,ADAR,CCR2,ADORA1,ADORA2A,AKT1,ALOX15,CUL4A,ANXA1,CST7,FAS,ARG2,ARRB2,SOCS1,TICAM1,BCL6,CEACAM1,ZFP36L1,BST2,BTK,PGLYRP1,CASP3,RUNX1,NMI,CD14,CD86,CD37,CD44,CD59,CD68,DLG5,CEBPB,TICAM2,TJP2,CNR2,SAMHD1,CR1,NR1D1,CRK,ZBTB46,CD55,PTPN22,MAFB,TSC22D3,DUSP1,DUSP3,TSPAN32,ZBTB7B,ELF1,TRIB1,LRRC17,ERBB2,FSTL3,LILRB2,TLR6,FCER1G,FCGR2B,FER,N4BP2L2,MERTK,TRIM38,IL31RA,CIB1,GAS2L1,KLF13,GABPA,TOB2,GATA…
GO: Biological Process	GO:0009991	response to extracellular stimulus		5.985e-05	0.725	0.001313	0.01311	180	579	SEH1L,ABCA1,AOC1,ACADM,SLC25A25,ADM,ADORA2B,ADRB1,ADRB2,AGL,AIF1,AKT1,STK24,ALPL,BMF,APAF1,HAT1,FAS,ASGR1,ASPH,AACS,AKR1C3,NCOA1,ATF3,ATP2B1,OMA1,AVPR1A,BMP6,BMP8B,BMPR2,ALDH1A2,TSPO,C2,MBD2,KYNU,CACNB3,CAT,CBL,CD4,CD68,XPR1,CDKN1A,CDKN2B,CDKN2D,RASGRP4,RRAGD,NOCT,ATG5,CPS1,HIGD1A,ULK2,CYBA,CYBB,TBC1D5,DAD1,DDIT3,SESN2,DNMT3B,DPYD,ATN1,GLRX2,NAMPT,SH3GLB1,EIF4EBP1,EIF4G1,TRPV4,ACSL1,ACSL4,FES,BAI…
Pathway	1269318	Signaling by Interleukins	BioSystems: REACTOME	4.123e-06	0.01554	0.0002825	0.00249	180	531	CCR2,AKT1,ALOX5,ALOX15,ANXA1,IKBKG,ARRB1,ARRB2,LAMTOR3,SOCS1,IRS2,PEA15,PELI3,RIPK2,BCL6,IL18RAP,IL18R1,IQGAP1,KSR1,CALM2,CAMK2G,CASP1,CASP3,CBL,CD4,IL17RE,CD86,IL27,CDKN1A,RASGRP4,CEBPD,RHOU,KL,CCR1,CRK,CSF1,CSF1R,CSF2RA,CSF2RB,CSF3R,CSK,GAB2,DLG4,IL23R,RBX1,HBEGF,DUSP1,DUSP7,IL18BP,EGF,PSME3,CNKSR1,ERBB2,EREG,FOXO3,IL31RA,BATF,FPR1,FRS3,GFRA2,GRB2,RAPGEF1,IL17RC,GRIN2D,CXCL1,CXCL2,IRAK3,HCK,HGF…
GO: Biological Process	GO:0030099	myeloid cell differentiation		2.636e-11	3.193e-07	2.617e-09	2.611e-08	178	474	ACTN1,ACVR1B,ACVR2A,ADAM8,ADAR,JAG1,ALAS2,CUL4A,ANXA2,APP,FAS,ARNT,GAB3,B2M,PABPC4,TNFRSF11A,BCL6,CEACAM1,BPGM,ZFP36L1,CASP3,CASP8,RUNX1,CBFA2T3,CD4,CDKN1C,CDKN2B,RASGRP4,CEBPA,CEBPB,CEBPE,CD101,TJP2,CCR1,TRIM58,ZNF385A,ZBTB46,MAPK14,CSF1,CSF1R,CSF3R,ISG15,KMT2B,RASSF2,DAB2,GAB2,RABGAP1L,MAFB,WDR1,IL23R,PTBP3,SH2B3,TSPAN2,EFNA4,AGO1,RNF41,TRIB1,EPAS1,LRRC17,FSTL3,ETV2,TCIRG1,EVI2B,GMPR2,KLF2,MYL9…
Pathway	1270303	Axon guidance	BioSystems: REACTOME	0.0001411	0.5318	0.004193	0.03695	178	554	CLTCL1,ADAM10,AP2A1,ALCAM,NCK2,SEMA7A,ITGA10,SHTN1,RHOB,RHOC,RHOG,ARRB1,ARRB2,LAMTOR3,NUMB,IRS2,PEA15,IQGAP1,NRP2,NRP1,KSR1,CACNA1I,CACNA1C,CACNA1D,CACNB1,CACNB3,CACNB4,RPS6KA4,CALM2,CAMK2G,DOK2,RASGRP4,PDLIM7,KL,AP2S1,CLTA,CLTB,COL4A1,ROCK2,COL6A2,COL9A3,CSF2RA,CSF2RB,CSK,PLXNA4,DNM3,GAB2,SRGAP3,DLG4,RBX1,DPYSL2,HBEGF,DUSP1,DUSP7,ARPC3,ARPC1B,ACTR3,EFNA4,EFNA5,EFNB1,EFNB2,EGF,PLXNC1,PSME3,EPHB1,…
GO: Biological Process	GO:0002768	immune response-regulating cell surface receptor signaling pathway		1.226e-07	0.001485	5.609e-06	5.597e-05	177	519	IKBKG,RIPK2,CEACAM1,BTK,EIF2B3,C3AR1,C5AR1,CACNA1F,CACNB3,CACNB4,RUNX1,CD4,CMKLR1,THEMIS2,PRKD2,GCSAML,CR1,CRK,CSK,PTPN22,GAB2,CLEC4E,CLEC4A,DUSP3,ARPC3,ARPC1B,ACTR3,ELF1,PSME3,LILRB2,IGHV1-69D,PRAM1,FCER1A,MS4A2,FCER1G,FCGR2A,FCGR2B,FCGR3A,FCN1,FER,VAV3,BAIAP2,FGR,CLEC10A,FPR1,FPR2,FPR3,NCKIPSD,SH2B2,RBCK1,CLEC4D,CD226,FYB1,KLRC4-KLRK1,TNFRSF21,LILRB1,RABGEF1,LILRB4,LILRA2,FFAR2,GRB2,NFKBID,RAPG…
GO: Biological Process	GO:0051648	vesicle localization		0.001093	1	0.01426	0.1423	177	599	ACTN4,TBC1D32,TBC1D14,CC2D2A,CEP126,RSPH9,IKBKG,AP3B1,AREG,ARF1,ARL3,HAUS1,MARK4,RAB11A,BBS1,NAPA,LIN7A,SYNJ1,AP1S2,AP3D1,RILPL1,ATP6V0D1,NEURL1,CD59,DNAAF1,CDH2,EVI5L,CETN2,CTSC,TRIP11,NRXN1,CLN3,TTLL1,CCDC151,ATG5,GOSR1,SEC22B,TBC1D10B,CSNK1D,DNM3,CEP57,USP6NL,CTSZ,IFT140,TBC1D5,MAGI2,SEC24D,BLOC1S6,ARFGAP3,TRAPPC9,DPYSL2,HDAC6,TOR1A,ACTR3,WDPCP,IFT52,SAR1B,AP3S2,ABCC4,BET1,FAM91A1,F5,F8,FAM161…
GO: Biological Process	GO:0051092	positive regulation of NF-kappaB transcription factor activity		5.844e-09	7.079e-05	3.63e-07	3.623e-06	175	493	CARD16,ACTN4,ADAM8,PLEKHG5,AKT1,IKBKG,ELP1,APP,RHOC,TRADD,TNFSF14,TNFSF10,TICAM1,RIPK2,TNFRSF11A,TNFRSF10B,IL18RAP,IL18R1,CFLAR,BST2,SPHK1,BTK,RPS6KA4,CALR,CAPN3,MAP3K14,CASP1,CASP8,CASP10,CAT,CAV1,CD4,CD14,TNFRSF8,MAP3K13,ARHGEF2,LRRFIP1,CHI3L1,TICAM2,NLRC4,AIM2,ROCK2,PRKD2,ADGRG3,LITAF,NR1D1,CLOCK,CTH,CX3CR1,NLRP12,RASSF2,PTPN22,SIRPA,CANT1,TNFSF15,TRAPPC9,TANK,ECM1,LPAR1,AGO1,PSME3,FLOT1,MTDH,…
GO: Biological Process	GO:0042326	negative regulation of phosphorylation		6.852e-07	0.0083	2.554e-05	0.0002549	175	524	ADAR,ADARB1,ADORA2A,HEG1,GRK2,AKT1,NCK2,ZFYVE28,ARRB1,ARRB2,FAM72A,SOCS1,ATF3,IRS2,EIF3A,HYAL2,CEACAM1,IER3,CALM2,CASP3,DOK2,CAV1,CBFA2T3,CBL,CDKN1A,CDKN1C,CDKN2B,CDKN2C,CDKN2D,CEBPA,KLF4,SNX6,SH3BP5,GMFG,CSK,PPM1F,RUBCN,MYADM,NLRP12,HDAC4,RASSF2,DAB2,DAG1,PTPN22,SIRPA,MVP,SH2B3,DUSP1,DUSP3,DUSP7,HEXIM2,PPIF,CTDSP2,HIPK3,LATS2,EIF4G1,ENG,TRIB1,EPHB2,SPRY3,MECOM,TAOK3,FBP1,PRKAG2,FKBP1A,SEMA4D,CIB…
GO: Biological Process	GO:0072511	divalent inorganic cation transport		1.146e-05	0.1388	0.0003148	0.003142	175	546	SLC24A3,DYSF,SLC25A25,ADORA2A,ADRA2A,ADRB1,ADRB2,SLC24A4,AHR,STIM2,ANXA2,ANXA5,AP3B1,ARRB2,ASPH,ATP2A1,ATP2B1,STAC3,RGS9,TSPO,CACNA1I,NIPA1,AP3D1,CACNA1C,CACNA1D,CACNA1E,CACNA1F,CACNB1,CACNB3,CACNB4,CALM2,CAMK2G,CAPN3,CAV1,CD4,CD33,SLC24A1,CACNA2D2,SELENOK,CCR1,HOMER3,HOMER2,LILRA5,ATG5,NOS1AP,CYBA,TRPM6,PTPN22,DDIT3,ATP2C2,DIAPH1,GRIN3A,KCNE3,CACNG8,EGF,TRPV4,CALCRL,LILRB2,NMUR1,SLC41A2,MS4A2,TR…
GO: Biological Process	GO:0009636	response to toxic substance		0.0006841	1	0.009658	0.09638	175	586	ABAT,ACAA1,SNN,ADCY7,ADORA2A,AHR,STK24,ALOX5AP,ANXA1,FAS,AREG,RHOB,ARNT,AACS,ADAM9,B2M,RGS9,IL18RAP,SPHK1,CA3,CAPN2,CASP3,CASP8,CAT,CBL,CD14,ARHGAP33,CDKN1A,CES1,KLF4,CHRNA5,CHRNB1,CHRNE,ABCG2,PRDX5,CNP,CNR2,SLC31A1,CPOX,CPS1,PRDX6,CRK,CYBB,TRPM6,CYP1B1,SRXN1,CYP2E1,SIRPA,SESN2,GRIN3A,DNMT3B,HDAC6,DUSP1,GLRX2,PPIF,RDH11,EGR1,EIF4EBP1,SDF4,RGS17,EPHX1,EPOR,EPS8,SIGMAR1,RGS19,KLF2,FKBP1B,FOXO3,TXNI…
GO: Cellular Component	GO:0005774	vacuolar membrane		1.502e-16	2.249e-13	1.5e-14	1.183e-13	175	417	SEH1L,ACP2,ACP3,ABHD6,AP2A1,ABCD1,STX7,ANPEP,ANXA2,AP3B1,ARRB1,LAMTOR3,ABCC3,ATP6V1A,ATP6V1B2,ATP6V0A1,CD164,NAPA,BST2,VNN1,AP1S2,C3AR1,AP3D1,CCZ1B,BORCS8,CD1D,ATP6V0D1,SLCO4C1,AP5B1,SCARB1,SCARB2,SYNGR1,CD63,CD68,AP2S1,CLCN5,RRAGD,CLCN6,CLN3,CLTA,BRI3,LITAF,TMEM59,RAB3D,CTSD,CYB561,LAPTM4A,DAB2,TOM1,ECE1,ZNRF2,SLC17A5,SIDT2,SH3GLB1,EGF,GNB4,FLOT1,ENPEP,STOM,SPNS1,TCIRG1,SLC15A3,SLC22A17,TLR8,IFI…
GO: Biological Process	GO:0051493	regulation of cytoskeleton organization		0.000468	1	0.007185	0.0717	174	578	KIF18A,SMC1A,DYSF,TAOK1,PREX1,ALOX15,NCK2,GPR65,ARF1,RHOB,RHOC,RHOG,MARK4,NRP1,DST,BRCA1,BST1,BST2,CAPG,CAPN2,CAPZA2,CAV1,TMSB4Y,ARHGEF2,RHOU,MID1IP1,MYO3B,LMOD1,ROCK2,GMFG,CLIC4,CRK,CHMP2B,CSF1R,PPM1F,SENP6,NEXN,MYADM,MTSS1,DAPK3,DBN1,FCHSD2,RHOBTB1,F11R,VILL,DIAPH1,WDR1,ESPN,HDAC6,DYRK1A,ARPC3,LPAR1,ARPC1B,ACTR3,EFNA5,SORBS3,TRPV4,MARK2,NIN,EPS8,DLC1,FER,FES,CDC42EP2,FGF13,BAIAP2,FGR,ARAP1,CIB1…
GO: Biological Process	GO:0010256	endomembrane system organization		0.001026	1	0.01362	0.1359	174	587	ABCA1,DYSF,AKT1,ABCD1,SHTN1,ANO8,SNX3,RAB11A,SYNJ1,BAIAP3,AP3D1,ATP8B3,CAPNS1,CAV1,SCARB2,SYNGR2,SYNGR1,HGS,TICAM2,TRIP11,LYST,PLK3,TBPL1,ATL3,ZNF385A,CHMP2B,KRT23,CSNK1A1,CSNK1D,GCC2,CSTA,UBXN2A,TRAM2,TOR1AIP1,USP6NL,RAB33B,MTSS1,OSBPL2,DOP1B,SPTSSB,TMED5,TOR1A,TMED7,ATL1,MYOF,SH3GLB1,CNEP1R1,FLOT1,STX2,STAM2,RTN3,EVPL,FAM160A2,ABCA7,NDRG1,PRMT5,BAIAP2,CHMP5,AKAP8L,GET4,HOOK3,CHMP3,ANO9,NEK6,ACR…
GO: Biological Process	GO:0070838	divalent metal ion transport		1.172e-05	0.142	0.0003213	0.003207	173	539	SLC24A3,DYSF,SLC25A25,ADORA2A,ADRA2A,ADRB1,ADRB2,SLC24A4,AHR,STIM2,ANXA2,ANXA5,AP3B1,ARRB2,ASPH,ATP2A1,ATP2B1,STAC3,RGS9,TSPO,CACNA1I,NIPA1,AP3D1,CACNA1C,CACNA1D,CACNA1E,CACNA1F,CACNB1,CACNB3,CACNB4,CALM2,CAMK2G,CAPN3,CAV1,CD4,CD33,SLC24A1,CACNA2D2,SELENOK,CCR1,HOMER3,HOMER2,LILRA5,ATG5,NOS1AP,CYBA,TRPM6,PTPN22,DDIT3,ATP2C2,DIAPH1,GRIN3A,KCNE3,CACNG8,EGF,TRPV4,CALCRL,LILRB2,NMUR1,SLC41A2,MS4A2,TR…
GO: Molecular Function	GO:0031267	small GTPase binding		1.456e-08	4.505e-05	5.631e-06	4.851e-05	172	474	ABCA1,LZTR1,ABR,FMNL2,PLEKHG5,PLEKHG1,ADPRH,ADRB1,TBC1D14,PREX1,FGD2,ANXA2,ARHGAP4,RGPD6,LSM2,DOCK11,IQGAP1,STK19,FMNL1,CAV1,RILPL1,ARHGEF2,EVI5L,RASGRP4,CCPG1,RCBTB2,SH3BP5,ROCK2,CDC42BPB,RIN1,TBC1D10B,PLEKHG3,RALGPS1,RAB11FIP5,USP6NL,DOCK4,RAPGEF5,TBC1D5,RIMS3,DAPK3,ARHGEF17,RUSC2,RASSF5,SRGAP3,DENND4B,RABGAP1L,DIAPH1,DIAPH2,MFN2,EGF,RAB34,RNF41,IPO11,EPS8,NDRG1,FER,CDC42EP2,VAV3,RGPD5,ANKFY1,C…
GO: Molecular Function	GO:0050839	cell adhesion molecule binding		2.295e-05	0.07104	0.00203	0.01749	172	525	ACTN4,ACTN1,ACVR1,ADAM8,ADAM10,FMNL2,ESYT2,CGN,TAGLN2,ALDOA,LTBP4,STK24,SEMA7A,ANXA1,ANXA2,SHTN1,ARVCF,NUMB,CTNNAL1,ADAM15,ADAM9,IQGAP1,BMPR2,DST,BSG,CALD1,CALR,CAPG,CAST,CBL,CD1D,CD9,CDH2,CDH6,LRRFIP1,EPS15L1,NRXN1,NRXN2,CLIC1,TJP2,PRDX6,CHMP2B,ISG15,CSNK1D,CTNNA1,CTNND1,CXADR,DAB2,DBN1,F11R,EDIL3,S1PR3,SH3GLB1,HMCN1,ITGB1BP2,MARK2,PLIN3,LILRB2,EVPL,NDRG1,FER,BAIAP2,CHMP5,PDLIM5,NPTN,CD226,CCT8,…
GO: Biological Process	GO:0006909	phagocytosis		1.384e-19	1.676e-15	4.41e-17	4.401e-16	172	382	ABCA1,ABR,DYSF,CCR2,ADORA1,ADORA2A,AIF1,ALOX15,ANXA1,ANXA3,ANXA11,MARCO,SNX3,SPHK1,C2,C3,CALR,CD14,SCARB1,CEBPE,CEACAM4,TICAM2,ATG5,CRK,CSK,RUBCN,CYBA,TM9SF4,SIRPA,RHOBTB1,CD302,ARHGAP25,ARPC3,ARPC1B,ACTR3,RAB34,SIRPB1,ABCA7,IGHV1-69D,FCER1G,FCGR2A,FCGR2B,FCGR3A,FCN1,VAV3,BAIAP2,FGR,MERTK,MEX3B,GULP1,ATG7,FPR2,NCKIPSD,RAB14,GAS6,GATA2,RAB31,GRB2,RAPGEF1,GSN,CORO1A,HCK,CD300A,ICAM3,IGHA1,IGHA2,IGH…
GO: Biological Process	GO:0050804	modulation of chemical synaptic transmission		1.791e-05	0.2169	0.0004605	0.004595	172	539	ABAT,ABR,ACHE,ABHD6,PLEKHG5,CCR2,ADORA1,ADORA2A,ADORA2B,ADRA2A,ADRB1,LRFN2,ADRB2,GRK2,SORCS2,BEGAIN,TSHZ3,DGKE,PPFIA3,APP,KMO,ARF1,ARRB2,RAB11A,NAPA,SPHK1,BAIAP3,CACNA1D,CACNB3,CACNB4,KCNQ4,SYNGR1,NEURL1,SLC24A1,CDH2,CACNA2D2,CHRNA5,NRXN1,HOMER3,CNR2,AKAP12,RIN1,LRRTM2,CX3CR1,CLSTN3,RIMS3,DBN1,DLG4,GRIN3A,TOR1A,CACNG8,EGR1,EIF4EBP2,FLOT1,EPHB1,EPHB2,LILRB2,NRN1,BAIAP2,SCGN,NPTN,RGS14,STAU2,BRSK1,…
GO: Biological Process	GO:0099177	regulation of trans-synaptic signaling		2.011e-05	0.2435	0.0005095	0.005084	172	540	ABAT,ABR,ACHE,ABHD6,PLEKHG5,CCR2,ADORA1,ADORA2A,ADORA2B,ADRA2A,ADRB1,LRFN2,ADRB2,GRK2,SORCS2,BEGAIN,TSHZ3,DGKE,PPFIA3,APP,KMO,ARF1,ARRB2,RAB11A,NAPA,SPHK1,BAIAP3,CACNA1D,CACNB3,CACNB4,KCNQ4,SYNGR1,NEURL1,SLC24A1,CDH2,CACNA2D2,CHRNA5,NRXN1,HOMER3,CNR2,AKAP12,RIN1,LRRTM2,CX3CR1,CLSTN3,RIMS3,DBN1,DLG4,GRIN3A,TOR1A,CACNG8,EGR1,EIF4EBP2,FLOT1,EPHB1,EPHB2,LILRB2,NRN1,BAIAP2,SCGN,NPTN,RGS14,STAU2,BRSK1,…
GO: Biological Process	GO:0006091	generation of precursor metabolites and energy		0.00107	1	0.014	0.1397	172	580	SEH1L,ACADM,ACADVL,ACO1,ACOX1,AK9,SLC25A25,ADRB1,AGL,AK4,AKT1,ABCD1,ALDH2,ALDH1B1,ALDOA,ALDOC,ALOX5,AOC2,APP,DEGS1,ARNT,RDH16,ASPH,AACS,ALDH4A1,IRS2,DGAT1,AFG1L,ATP5F1E,ATP5PF,ATP5PO,AVPR1A,BPGM,PER2,IER3,STBD1,CAT,CBFA2T3,CEBPA,DHRS3,KL,NR1D1,CYB5A,CYB561,CYBA,CYBB,HDAC4,POM121,GFPT2,SCO2,NDUFAF2,GLRX2,PPIF,NDUFAF1,SLC25A13,TRPV4,STK40,IMMP2L,ENO3,GLRX5,PCDH12,FBP1,FDX1,FECH,PRKAG2,ATP5MG,C15orf…
GO: Biological Process	GO:0051222	positive regulation of protein transport		1.079e-08	0.0001307	6.138e-07	6.125e-06	171	483	ABAT,ACHE,ADAM8,ADORA2A,ADRB1,AIF1,ANG,CAMK1,ARF1,ARRB1,ASPH,AACS,IRS2,HYAL2,ADAM9,RIPK2,BMP6,BAIAP3,CACNA1D,CACNB3,CASP1,CD14,CD33,CD58,RHOU,VAMP3,SELENOK,AIM2,LILRA5,PLK3,NPEPPS,AKAP12,ABCG1,MAPK14,CSF1R,NLRP12,TCAF1,TM9SF4,PTPN22,C2CD2L,CLEC4E,TNFSF15,ACTR3,UBL5,SH3GLB1,RAB34,SAR1B,TRPV4,STOM,ERBB2,TLR8,FCN1,FGR,CIB1,ATG7,ANP32B,HCAR2,CD244,SEC24A,TM7SF3,GAS6,SERP1,ARID5A,NMU,GIPR,GLRX,GLUD1,S…
GO: Biological Process	GO:0023061	signal release		0.0002977	1	0.00505	0.0504	171	562	ABAT,ACVR2A,FAM3D,ADM,ADORA1,ADORA2A,ADORA2B,ADRA2A,ADRB2,LTBP4,ANXA1,PPFIA4,ANXA5,PPFIA3,APP,KMO,ARRB1,KLF7,PDE8B,AACS,IRS2,STX11,DGAT1,NAPA,LIN7A,BMP6,PER2,SYNJ1,SPHK1,BTK,BAIAP3,CACNA1C,CACNA1D,CACNA1E,CACNB4,CAMK2G,RUNX1,CACNA2D2,HMGN3,CHRNA5,VAMP3,NRXN1,NRXN2,OTOF,SNX6,LRP5L,MAP4K4,SELENOM,NR1D1,CLOCK,CRY1,RAB11FIP5,CTBP2,RIMS3,DAB2,C2CD2L,BLOC1S6,GRIN3A,NDUFAF2,SIDT2,EFNA5,TRPV4,STX2,TCIRG1…
GO: Biological Process	GO:0050878	regulation of body fluid levels		0.0001069	1	0.00214	0.02135	170	548	ABAT,ACTN1,ADCY3,ADCY7,ADCY9,ADM,ADORA1,ADORA2A,HEG1,ADRA2A,ADRB1,ADRB2,DOCK6,ALOX12,ADCY4,ANXA2,ANXA5,DGKE,DGKD,AP3B1,ARRB1,ARRB2,NCOA1,CYP4F12,HYAL2,DOCK11,PABPC4,RAB11A,CEACAM1,SOCS2,C3,CAPZA2,CAV1,PAPSS2,CD9,NEURL1,CD59,LYST,VAMP3,CLIC1,ATG5,COPA,ZNF385A,CSRP1,CYBA,BLOC1S6,MFN2,SH2B3,TSPAN32,ZBTB7B,TRPV4,EPHB2,F3,F5,F8,PHF21A,HMG20B,MYL9,FCER1G,VAV3,MERTK,FLI1,ATG7,RAB14,SH2B2,MYL12A,INPP5K,G…
GO: Biological Process	GO:0045088	regulation of innate immune response		8.811e-09	0.0001067	5.181e-07	5.17e-06	169	475	ADAM8,ADAR,IKBKG,PIAS1,ARRB2,SOCS1,MARCO,TICAM1,PELI3,RIPK2,IL18RAP,CEACAM1,BTK,PGLYRP1,CASP8,CAV1,CD1D,NMI,CD14,CD86,SCARB1,MAPKAPK2,TICAM2,NLRC4,AIM2,SAMHD1,CR1,NR1D1,CRK,RSAD2,CTSK,CTSL,CTSS,CYBA,PTPN22,CLEC4E,COCH,CLEC4A,PARP9,TANK,SERPINB1,PSME3,FLOT1,EREG,TLR6,TLR8,FCER1G,FCGR2B,FCN1,FGR,CLEC10A,FLOT2,FPR2,POLR3G,SH2D1B,CLEC4D,CD226,CNPY3,KLRC4-KLRK1,LILRB1,GFER,TRAFD1,SMPDL3B,LILRA2,FFAR2,…
GO: Biological Process	GO:0072507	divalent inorganic cation homeostasis		0.003886	1	0.03926	0.3918	169	585	SLC24A3,ADM,CCR2,ADORA1,ADRB1,ADRB2,SLC24A4,STIM2,GPR65,ANXA2,ANXA5,APP,ASPH,ATP2A1,ATP2B1,AVPR1A,BOK,C3AR1,CACNA1I,C5AR1,AP3D1,CACNA1C,CACNA1D,CACNA1E,CACNA1F,CACNB3,CACNB4,CALCB,CALM2,CALR,CAPN3,CAV1,CD4,SLC24A1,SELENOK,KL,CLN3,CCR1,CCR3,CCR8,CMKLR1,ATG5,CX3CR1,CYBA,MTSS1,CD55,DDIT3,ATP2C2,DIAPH1,DLG4,LPAR1,S1PR3,LPAR6,HRH4,TRPV4,EPOR,TCIRG1,MS4A2,FKBP1A,FKBP1B,ATP13A4,FPR1,FPR2,FPR3,SCGN,NPTN,…
GO: Cellular Component	GO:0031252	cell leading edge		3.413e-11	5.113e-08	1.704e-09	1.345e-08	169	449	KIF18A,ACTN1,DYSF,PLEKHG5,ADORA1,ADORA2A,ARHGAP31,AIF1,SORBS2,SH3RF1,FGD2,ANXA2,APBB2,GAS7,APP,LMO4,SHTN1,ARF1,ATP2B1,ATP6V1B2,IQGAP1,KSR1,DST,SYNJ2,CACNA1D,CAPG,PSTPIP1,CD44,ARHGEF2,CDH2,PDLIM7,CYTH3,CDC42BPB,CTNNA1,CTNND1,MYADM,PIEZO1,MTSS1,DAG1,DBN1,DIAPH1,SRA1,HDAC6,ATN1,ARPC3,ACTR3,PLEK2,CACNG8,RAB34,TRPV4,FLOT1,STX2,EPS8,ABCA7,DLC1,FER,TRPV2,BAIAP2,FGR,FLOT2,CIB1,SH2B2,RAB3IP,GABBR1,IQGAP2,…
GO: Biological Process	GO:0007265	Ras protein signal transduction		3.845e-08	0.0004658	1.925e-06	1.921e-05	167	477	ABCA1,LZTR1,ABR,PLEKHG5,PLEKHG1,HEG1,ADRA2A,ADRB1,AIF1,PREX1,GPR65,FGD2,SHTN1,RHOB,RHOC,RHOG,ARHGAP4,ARRB1,IRS2,RAP2C,CTNNAL1,RAB11A,BCL6,NRP1,KSR1,STK19,DOK2,CBL,ARHGEF2,CDH2,CDKN1A,RASGRP4,CYTH3,RHOU,ARHGAP29,MAP4K4,ROCK2,RAB3D,CRK,RAB36,MAPK14,AATK,CSF1,PLEKHG3,RALGPS1,AUTS2,RAB33B,ARHGEF17,RHOBTB1,DENND4B,IQSEC1,MFN2,LPAR1,RAB34,LPAR6,FLOT1,EPHB2,EPOR,EPS8,SPRY3,CNKSR1,ERBB2,DLC1,FBP1,CDC42EP…
GO: Biological Process	GO:1903706	regulation of hemopoiesis		0.0001183	1	0.002318	0.02313	167	538	ACVR1B,ACVR2A,ADAM8,CCR2,JAG1,CUL4A,SH3RF1,ANXA1,AP3B1,FAS,ARNT,SOCS1,B2M,RIPK2,TNFRSF18,BCL6,CEACAM1,ZFP36L1,VNN1,BTK,AP3D1,PGLYRP1,CASP8,RUNX1,SART1,CD1D,CD4,CD86,CD44,IL27,CEBPB,CD101,TJP2,CCR1,TRIM58,CR1,SOX13,ZBTB46,MAPK14,CSF1,CSF1R,CSF3R,ISG15,KMT2B,RASSF2,MAFB,IL23R,ZBTB7B,AGO1,EGR3,RNF41,PSME3,TRIB1,LRRC17,ERBB2,FSTL3,LILRB2,EVI2B,MYL9,FCGR2B,SLC9B2,FES,N4BP2L2,FOXO3,CIB1,ATG7,GAS2L1,PPA…
GO: Biological Process	GO:0031667	response to nutrient levels		0.0002173	1	0.003945	0.03937	167	544	SEH1L,ABCA1,AOC1,ACADM,SLC25A25,ADM,ADRB1,ADRB2,AGL,AKT1,STK24,ALPL,BMF,APAF1,HAT1,FAS,ASPH,AACS,AKR1C3,NCOA1,ATF3,ATP2B1,OMA1,BMP8B,BMPR2,ALDH1A2,TSPO,C2,MBD2,KYNU,CACNB3,CAT,CBL,CD4,CD68,XPR1,CDKN1A,CDKN2B,CDKN2D,RRAGD,ATG5,CPS1,HIGD1A,ULK2,CYBA,CYBB,TBC1D5,DAD1,DDIT3,SESN2,DNMT3B,DPYD,ATN1,NAMPT,SH3GLB1,EIF4EBP1,EIF4G1,TRPV4,ACSL1,ACSL4,FES,BAIAP2,FKBP1B,WDR24,FOXO3,ATG7,FOLR2,GAS2L1,RRAGA,G6P…
GO: Biological Process	GO:0051650	establishment of vesicle localization		0.004702	1	0.04506	0.4496	167	580	ACTN4,TBC1D32,TBC1D14,CC2D2A,CEP126,RSPH9,IKBKG,AP3B1,AREG,ARF1,ARL3,HAUS1,MARK4,RAB11A,BBS1,NAPA,LIN7A,SYNJ1,AP1S2,AP3D1,RILPL1,ATP6V0D1,NEURL1,CD59,DNAAF1,EVI5L,CETN2,CTSC,TRIP11,CLN3,TTLL1,CCDC151,ATG5,GOSR1,SEC22B,TBC1D10B,CSNK1D,DNM3,CEP57,USP6NL,CTSZ,IFT140,TBC1D5,SEC24D,BLOC1S6,ARFGAP3,TRAPPC9,DPYSL2,HDAC6,TOR1A,ACTR3,WDPCP,IFT52,SAR1B,AP3S2,ABCC4,BET1,FAM91A1,F5,F8,FAM161A,IQCG,TCHP,BBIP1…
GO: Molecular Function	GO:0003779	actin binding		8.283e-09	2.563e-05	3.662e-06	3.155e-05	166	451	KIF18A,ACTN4,ACTN1,FMNL2,CGN,AIF1,ALDOA,MRTFA,ANG,GAS7,SHTN1,PHACTR1,CTNNAL1,CEACAM1,DST,FMNL1,CALD1,CAPG,CAPZA2,PSTPIP2,PSTPIP1,TMSB4Y,MYOM2,PDLIM7,MYO3B,LMOD1,HOMER2,CNN1,GMFG,PHACTR3,CTNNA1,NEXN,PHACTR2,MTSS1,DAG1,DBN1,BLOC1S6,VILL,DIAPH1,DIAPH2,WDR1,DNASE1,ESPN,HDAC6,DYRK1A,ARPC3,ARPC1B,ACTR3,KLHL5,TRPV4,EPB41L2,EPS8,RCSD1,FER,FHL3,CAP1,FLII,PDLIM5,IQGAP2,PPP1R9B,DSTN,GSN,CORO1A,CORO6,HCLS1,H…
GO: Molecular Function	GO:0017016	Ras GTPase binding		5.905e-08	0.0001828	1.661e-05	0.0001431	165	459	LZTR1,ABR,FMNL2,PLEKHG5,PLEKHG1,ADPRH,ADRB1,TBC1D14,PREX1,FGD2,ANXA2,ARHGAP4,RGPD6,LSM2,DOCK11,IQGAP1,STK19,FMNL1,CAV1,ARHGEF2,EVI5L,RASGRP4,CCPG1,RCBTB2,SH3BP5,ROCK2,CDC42BPB,RIN1,TBC1D10B,PLEKHG3,RALGPS1,RAB11FIP5,USP6NL,DOCK4,RAPGEF5,TBC1D5,RIMS3,DAPK3,ARHGEF17,RUSC2,RASSF5,SRGAP3,DENND4B,RABGAP1L,DIAPH1,DIAPH2,MFN2,EGF,RAB34,RNF41,IPO11,EPS8,NDRG1,FER,CDC42EP2,VAV3,RGPD5,ANKFY1,CIB1,CDC42EP3,…
GO: Cellular Component	GO:0030667	secretory granule membrane		5.883e-29	8.813e-26	1.469e-26	1.159e-25	165	311	ABCA3,ACP3,ACTN1,ADAM8,ADAM10,HYAL3,ALDH3B1,ANPEP,KCNAB2,APLP2,DEGS1,RHOG,LAMTOR3,RAP2C,DGAT1,ATP6V0A1,SIGLEC5,CEACAM1,IQGAP1,BSG,BST1,BST2,VNN1,C3AR1,C5AR1,CA4,ATP8B3,MGAM,STBD1,CAV1,CD9,SLCO4C1,CD14,MS4A3,CD33,SYNGR1,CD44,CD53,CD58,CD59,CD63,CD68,ADGRE5,CEACAM3,TICAM2,TRIP11,BRI3,ADGRG3,SCAMP1,RAB3D,CR1,CYBA,CYBB,PHACTR2,CD55,SIRPA,DIAPH1,TOM1,SIGLEC14,ATAD3B,STOM,ABCC4,LILRB2,TCIRG1,SIRPB1,FCA…
GO: Biological Process	GO:0022407	regulation of cell-cell adhesion		2.077e-09	2.516e-05	1.414e-07	1.411e-06	164	450	ABAT,ADAM8,CCR2,ADORA2A,ADRB2,JAG1,AIF1,AKT1,ALOX12,ALOX15,NCK2,ANXA1,AP3B1,ARG2,SOCS1,ADAM19,TNFSF14,RIPK2,BCL6,CEACAM1,BMP2,BMP6,VNN1,AP3D1,CASP3,CAV1,RUNX1,SART1,CD1D,CD4,CD9,CD86,CD44,DLG5,CEBPB,KLF4,SELENOK,MINK1,MAPK14,CSK,PPM1F,MYADM,PIEZO1,CD55,PTPN22,SIRPA,MAGI2,IL23R,SH2B3,DUSP3,ZBTB7B,EFNA5,EFNB1,EFNB2,EGR3,TRPV4,FLOT1,ERBB2,FSTL3,LILRB2,SIRPB1,FCGR2B,MEX3B,FLOT2,SPINT2,TNFSF13B,NFAT5,…
GO: Biological Process	GO:0043434	response to peptide hormone		3.093e-07	0.003746	1.319e-05	0.0001316	164	480	ADCY3,ADCY7,ADCY9,ADM,GRK2,OSBPL8,AKT1,ADCY4,ANXA1,ANXA5,ATP6V1E2,AREG,SOCS1,IRS2,ATP2A1,ATP2B1,ATP6V1A,ATP6V1B2,ATP6V0A1,TNFSF10,CEACAM1,IQGAP1,SOCS2,CFLAR,ZFP36L1,BSG,EIF2B3,ATP6V0E1,CAT,CAV1,CCND3,ATP6V0D1,CISH,KL,ROCK2,CPS1,CRK,CRY1,SOGA1,CSK,CYBA,CYBB,DAG1,SESN2,CPEB2,HDAC5,ZBTB7B,NAMPT,EGR1,EIF4EBP1,EIF4EBP2,TRPV4,EREG,MZB1,TCIRG1,FER,BAIAP2,FOXO3,SH2B2,AHCYL1,INPP5K,GCNT1,RAB10,GNAI2,RAB31…
GO: Biological Process	GO:0072503	cellular divalent inorganic cation homeostasis		0.002253	1	0.02545	0.254	164	559	SLC24A3,ADM,CCR2,ADORA1,ADRB1,ADRB2,SLC24A4,STIM2,GPR65,ANXA2,ANXA5,APP,ASPH,ATP2A1,ATP2B1,AVPR1A,BOK,C3AR1,CACNA1I,C5AR1,AP3D1,CACNA1C,CACNA1D,CACNA1E,CACNA1F,CACNB3,CACNB4,CALCB,CALM2,CALR,CAPN3,CAV1,CD4,SLC24A1,SELENOK,CLN3,CCR1,CCR3,CCR8,CMKLR1,ATG5,CX3CR1,CYBA,CD55,DDIT3,ATP2C2,DIAPH1,DLG4,LPAR1,S1PR3,LPAR6,HRH4,TRPV4,EPOR,TCIRG1,MS4A2,FKBP1A,FKBP1B,ATP13A4,FPR1,FPR2,FPR3,SCGN,NPTN,ATP2C1,FZ…
GO: Biological Process	GO:0001933	negative regulation of protein phosphorylation		3.855e-07	0.004669	1.605e-05	0.0001601	163	478	ADAR,ADARB1,ADORA2A,HEG1,GRK2,AKT1,NCK2,ZFYVE28,ARRB1,ARRB2,FAM72A,SOCS1,ATF3,EIF3A,HYAL2,CEACAM1,CALM2,CASP3,DOK2,CAV1,CBL,CDKN1A,CDKN1C,CDKN2B,CDKN2C,CDKN2D,CEBPA,KLF4,SNX6,SH3BP5,GMFG,CSK,PPM1F,MYADM,NLRP12,RASSF2,DAB2,DAG1,PTPN22,SIRPA,MVP,SH2B3,DUSP1,DUSP3,DUSP7,HEXIM2,CTDSP2,HIPK3,LATS2,EIF4G1,ENG,TRIB1,EPHB2,SPRY3,MECOM,TAOK3,PRKAG2,FKBP1A,SEMA4D,CIB1,ZBED3,RGS14,INPP5K,GBA,GFRA2,GADD45G,R…
GO: Biological Process	GO:0031346	positive regulation of cell projection organization		4.471e-07	0.005415	1.805e-05	0.0001801	163	479	ACHE,FZD1,KIDINS220,AP2A1,LRRC7,STK24,SEMA7A,CAMK1,SHTN1,ARF1,SCARF1,MARK4,NUMB,ATF1,SNX3,DOCK11,RAB11A,IQGAP1,NRP1,CFLAR,BMPR2,SPHK1,SCARB2,NEURL1,MAP3K13,DLG5,NUMBL,MYO3B,QKI,CHODL,ADAMTS1,CRABP2,FEZ1,PLXNA4,DNM3,AUTS2,HDAC4,DBN1,ZNF804A,ZEB2,MAGI2,FIG4,DLG4,ESPN,LPAR1,ACTR3,PLEK2,EFNA5,SH3GLB1,PLXNC1,MARK2,SEZ6,NIN,EPOR,EPS8,CDKL3,TRPV2,FES,CDC42EP2,BAIAP2,FKBP1B,ARAP1,SEMA4D,NCKIPSD,CDC42EP3,…
GO: Biological Process	GO:0006816	calcium ion transport		2.791e-06	0.0338	8.849e-05	0.000883	163	492	SLC24A3,DYSF,SLC25A25,ADORA2A,ADRA2A,ADRB1,ADRB2,SLC24A4,AHR,STIM2,ANXA2,ANXA5,ARRB2,ASPH,ATP2A1,ATP2B1,STAC3,RGS9,TSPO,CACNA1I,CACNA1C,CACNA1D,CACNA1E,CACNA1F,CACNB1,CACNB3,CACNB4,CALM2,CAMK2G,CAPN3,CAV1,CD4,CD33,SLC24A1,CACNA2D2,SELENOK,CCR1,HOMER3,HOMER2,LILRA5,ATG5,NOS1AP,CYBA,TRPM6,PTPN22,DDIT3,ATP2C2,DIAPH1,GRIN3A,KCNE3,CACNG8,EGF,TRPV4,CALCRL,LILRB2,NMUR1,MS4A2,TRPV2,FKBP1A,FKBP1B,ATP13A4,…
GO: Biological Process	GO:0016311	dephosphorylation		4.238e-05	0.5134	0.0009705	0.009685	163	514	ACP1,ACP2,ACP3,LMTK3,ADORA1,AHR,NCEH1,PPM1N,ALPL,PHACTR1,IQGAP1,BMP2,SYNJ1,SYNJ2,CA3,NUDT16,CALM2,CAMK2G,CD33,CDKN3,PPM1M,ENOPH1,ROCK2,MINPP1,PPM1F,VCAN,PHACTR3,PTPN20,FAM122A,PHACTR2,NANP,PTPN22,DNAJC6,ZEB2,PPP1R26,MAGI2,NUAK1,FIG4,PPP4R1,RCAN1,DUSP1,DUSP3,DUSP7,CTDSP2,CNEP1R1,ACP6,LILRB2,NT5C3A,DLC1,FBP1,CD2BP2,FKBP1A,FKBP1B,SEMA4D,PPARGC1B,DAPP1,STYXL1,PALD1,INPP5K,GBA,PPP1R17,PPP1R9B,GNAI2,DU…
GO: Biological Process	GO:0055074	calcium ion homeostasis		0.0006658	1	0.009432	0.09412	163	541	SLC24A3,ADM,CCR2,ADORA1,ADRB1,ADRB2,SLC24A4,STIM2,GPR65,ANXA2,ANXA5,APP,ASPH,ATP2A1,ATP2B1,AVPR1A,BOK,C3AR1,CACNA1I,C5AR1,CACNA1C,CACNA1D,CACNA1E,CACNA1F,CACNB3,CACNB4,CALCB,CALM2,CALR,CAPN3,CAV1,CD4,SLC24A1,SELENOK,KL,CLN3,CCR1,CCR3,CCR8,CMKLR1,ATG5,CX3CR1,CYBA,CD55,DDIT3,ATP2C2,DIAPH1,DLG4,LPAR1,S1PR3,LPAR6,HRH4,TRPV4,EPOR,TCIRG1,MS4A2,FKBP1A,FKBP1B,ATP13A4,FPR1,FPR2,FPR3,SCGN,NPTN,ATP2C1,FZD2,…
GO: Biological Process	GO:0046486	glycerolipid metabolic process		4.139e-07	0.005014	1.689e-05	0.0001686	162	475	PNPLA4,ACHE,ABHD6,OSBPL5,OSBPL8,ALOX15,ANG,DGKE,DGKD,ARF1,ARF3,PLA2G4C,SOCS1,DGAT1,DPM2,SOCS2,SYNJ1,SYNJ2,C3,DAGLA,CAPN2,CAT,CAV1,SCARB1,CDK8,CHKB,KLF4,PCTP,CISH,PCYT1B,PGS1,CPS1,PRDX6,CSF1R,PITPNM3,RUBCN,CYP2E1,FIG4,LPGAT1,ABHD5,SH3GLB1,CNEP1R1,LPCAT3,ACP6,PIGP,ACSL1,ACSL4,CEPT1,VAV3,FGR,FAR1,FPR2,AGPAT1,AGPAT2,RAB14,GK5,GDE1,CPNE7,INPP5K,STARD10,GK,PNPLA6,DGAT2,FAM126A,SERINC3,PLEKHA8,ABHD2,GPA…
GO: Biological Process	GO:0043087	regulation of GTPase activity		5.792e-06	0.07016	0.0001728	0.001724	162	494	ABR,ADPRH,ADRB1,ARHGAP31,TBC1D14,SIPA1L2,ARHGAP20,PREX1,GPR65,FGD2,RHOG,ARHGAP4,ARRB1,ARRB2,RGPD6,STARD13,DOCK11,RGS9,BCL6,IQGAP1,NRP1,BNIP2,ARHGAP33,EVI5L,CHN2,ARHGAP22,ARHGAP29,MAP4K4,CRK,VPS9D1,RIN1,TBC1D10B,PLXNA4,USP6NL,DOCK4,STARD8,TBC1D5,ARHGAP11A,F11R,SRGAP3,ARFGAP3,RABGAP1L,IQSEC1,ARHGAP25,CPEB2,EFNA5,FAM13A,PLXNC1,TNK2,RGS17,ERBB2,GMIP,FAM13B,DLC1,CDC42EP2,VAV3,MEX3B,SEC23B,ACAP3,ARAP1,…
GO: Molecular Function	GO:0033218	amide binding		0.0005257	1	0.02141	0.1844	161	515	ACADM,ACADS,ACADVL,ACHE,ACVR1,CCR2,ADRB2,SORCS2,ANG,ANPEP,ANXA5,APBB2,MARCO,AVPR1A,C1QA,CALR,CD1A,CD1C,CD1D,CD1E,CD14,SCARB1,TPP1,CLTA,CLTB,CCR1,CCR3,CCR8,CMKLR1,LTB4R,ITM2B,NPEPPS,PTGES,CRIP1,ACOT11,CSNK1A1,CST3,CTSD,CX3CR1,MAML1,TOMM20,C2CD2L,POM121,ECE1,PLEKHA8P1,PPIF,CALCRL,ENPEP,EPHB2,SIGMAR1,LILRB2,APBB3,NMUR1,TLR6,FCGR2B,FCGRT,OLFM1,FOLR2,FOLR3,FPR1,FPR2,FPR3,ACBD6,PPIL1,CYSLTR1,INPP5K,ARM…
GO: Biological Process	GO:0018108	peptidyl-tyrosine phosphorylation		3.785e-11	4.584e-07	3.667e-09	3.66e-08	161	420	ACVR1,ADORA1,ADRA2A,NCK2,APLP2,APP,AREG,ZFYVE28,ARRB2,FAM72A,SOCS1,RAP2C,HYAL2,RIPK2,TNFRSF18,IQGAP1,NRP2,NRP1,BMP6,BST1,BTK,CAV1,CBL,UNC119,CD4,NEURL1,CD44,ARHGEF2,SNX6,CLK1,CLK3,LILRA5,SH3BP5,AATK,CSF1R,CSK,CTNND1,PTPN22,MELK,DLG4,PARP9,MVP,IL23R,SH2B3,HBEGF,DYRK1A,HIPK3,EFNA4,EFNA5,EGF,TNK2,EPHB1,EPHB2,ERBB2,EREG,CRIM1,FCER1A,TESK2,FER,FES,FGR,MERTK,SEMA4D,FLT4,IL31RA,CAMKK2,GAS6,GATA1,AFAP1L2…
GO: Biological Process	GO:0018212	peptidyl-tyrosine modification		7.163e-11	8.677e-07	6.675e-09	6.661e-08	161	423	ACVR1,ADORA1,ADRA2A,NCK2,APLP2,APP,AREG,ZFYVE28,ARRB2,FAM72A,SOCS1,RAP2C,HYAL2,RIPK2,TNFRSF18,IQGAP1,NRP2,NRP1,BMP6,BST1,BTK,CAV1,CBL,UNC119,CD4,NEURL1,CD44,ARHGEF2,SNX6,CLK1,CLK3,LILRA5,SH3BP5,AATK,CSF1R,CSK,CTNND1,PTPN22,MELK,DLG4,PARP9,MVP,IL23R,SH2B3,HBEGF,DYRK1A,HIPK3,EFNA4,EFNA5,EGF,TNK2,EPHB1,EPHB2,ERBB2,EREG,CRIM1,FCER1A,TESK2,FER,FES,FGR,MERTK,SEMA4D,FLT4,IL31RA,CAMKK2,GAS6,GATA1,AFAP1L2…
GO: Biological Process	GO:0006979	response to oxidative stress		4.351e-05	0.5271	0.0009908	0.009887	161	507	ACOX2,FZD1,GRK2,AIF1,AKT1,ABCD1,ALDH3B1,STK24,ANXA1,NUDT2,APP,AREG,PRKRA,RHOB,ARNT,AKR1C3,HYAL2,ADAM9,IL18RAP,CFLAR,VNN1,SPHK1,BTK,CA3,CAMK2G,CAPN2,CASP3,CAT,KLF4,SELENOK,PRDX5,PLK3,PRDX6,CRK,RNF7,CST3,CYBA,CYBB,CYP1B1,SRXN1,CYP2E1,DAPK1,SIRPA,MELK,SESN2,CPEB2,HDAC6,RCAN1,DUSP1,TOR1A,GLRX2,PPIF,EPAS1,STX2,EPOR,SIGMAR1,ETV5,TLR6,KLF2,FER,FKBP1B,AGAP3,FOXO3,ATG7,TXNIP,RGS14,PPARGC1B,CAMKK2,G6PD,GBA…
GO: Biological Process	GO:0045785	positive regulation of cell adhesion		2.606e-07	0.003157	1.124e-05	0.0001121	160	465	DYSF,ADAM8,CCR2,AIF1,AKT1,PREX1,ALOX15,NCK2,ANXA1,AP3B1,SOCS1,ZFHX3,ADAM19,TNFSF14,ADAM9,RIPK2,TNFRSF18,BCL6,IQGAP1,NRP1,VNN1,AP3D1,CALR,CAV1,RUNX1,SART1,CD1D,CD4,CD86,CD44,CD63,HACD1,CYTH3,SELENOK,MAP4K4,PRKD2,CRK,CSF1,CSK,PPM1F,MYADM,PIEZO1,DAB2,CD55,DAG1,PTPN22,SIRPA,DBN1,IL23R,ZBTB7B,EDIL3,EFNB1,EFNB2,EGR3,FLOT1,ERBB2,FSTL3,LILRB2,EMILIN2,SIRPB1,VAV3,MEX3B,FLOT2,CIB1,TNFSF13B,NFAT5,CD244,GCNT…
GO: Biological Process	GO:0052547	regulation of peptidase activity		3.459e-06	0.0419	0.0001071	0.001069	160	483	CARD16,ADORA2A,GRK2,AKT1,ALOX12,MRTFA,SH3RF1,APAF1,APLP2,CST7,APP,FAS,ARRB1,ARRB2,ASPH,TRADD,TNFSF14,TNFSF10,RIPK2,TNFRSF10B,CFLAR,BOK,BST2,C3,CAST,CASP1,CASP4,CASP5,CASP8,CASP10,WFDC1,CAV1,CD44,EBAG9,CDKN2D,CTSC,KLF4,NLRC4,PRDX5,AIM2,ROCK2,CR1,RNF7,MAPK14,PPM1F,CST3,CSTA,CSTB,CTSD,CTSH,ST18,NLRP12,DAPK1,DELE1,BCL2L12,TNFSF15,FAM162A,TANK,ECM1,SERPINB1,PSME3,CRIM1,F3,DLC1,UCHL5,ANP32B,LAMTOR5,SPI…
GO: Biological Process	GO:0002429	immune response-activating cell surface receptor signaling pathway		4.514e-06	0.05468	0.0001374	0.001371	160	485	IKBKG,RIPK2,CEACAM1,BTK,EIF2B3,C3AR1,C5AR1,CACNA1F,CACNB3,CACNB4,RUNX1,CD4,CMKLR1,THEMIS2,PRKD2,GCSAML,CR1,CRK,CSK,PTPN22,CLEC4E,CLEC4A,DUSP3,ARPC3,ARPC1B,ACTR3,ELF1,PSME3,IGHV1-69D,PRAM1,FCER1G,FCGR2A,FCGR2B,FCGR3A,FCN1,VAV3,BAIAP2,FGR,CLEC10A,FPR1,FPR2,FPR3,NCKIPSD,SH2B2,RBCK1,CLEC4D,CD226,FYB1,KLRC4-KLRK1,TNFRSF21,RABGEF1,LILRB4,LILRA2,FFAR2,GRB2,NFKBID,RAPGEF1,NFAM1,BTN3A2,BTN3A1,BTN2A1,HCK,H…
GO: Biological Process	GO:0015711	organic anion transport		0.002878	1	0.03069	0.3062	160	547	ABAT,ABCA1,SLC25A25,ADORA1,ADORA2A,OSBPL5,OSBPL8,AKT1,ABCD1,ANXA1,PPFIA4,PPFIA3,AQP9,KMO,ANO8,ARG2,NCOA1,IRS2,ABCC3,ATP5PF,AVPR1A,TNFRSF11A,CEACAM1,PER2,CA1,CA3,CA4,ATP8B3,CACNB4,CA13,SLC7A7,SLC16A6,SLCO4C1,SLC16A5,SLC16A3,SCARB1,SCARB2,ASIC3,PCTP,MID1IP1,CLN3,ABCG2,SLC4A7,SLC4A8,CPT1B,ABCG1,C2CD2L,SLC26A8,SLC38A10,OSBPL2,DPYSL2,PLEKHA8P1,SLC17A5,SLC25A2,SLC25A13,MFSD10,SLC43A2,ABCC4,ABCA7,ACSL1,…
GO: Cellular Component	GO:0009897	external side of plasma membrane		2.521e-08	3.777e-05	7.263e-07	5.73e-06	160	454	ABCA1,CCR2,HEG1,ALCAM,TMEM123,ANPEP,SEMA7A,ANXA1,ANXA5,FAS,HYAL2,ADAM19,TNFSF13,ADAM9,B2M,TNFRSF18,TNFRSF11A,BMPR1A,CA4,CALR,CAPN2,CD1A,CD1C,CD1D,CD1E,CD4,CD9,CD14,CD86,CD33,CD44,CD59,CD163,CCR1,CCR3,CCR8,ABCG1,CSF2RA,CSF3R,CX3CR1,DAG1,IL23R,ECE1,EFNA5,ADGRE1,FLOT1,ENG,ENPEP,EPOR,F3,TLR8,IGHV1-69D,FCER1A,MS4A2,FCER1G,FCGR2B,FCGR3A,FCGRT,FCN1,IL31RA,FOLR2,FOLR3,CD226,CD244,KLRC4-KLRK1,LILRB1,GFRA2…
GO: Molecular Function	GO:0060090	molecular adaptor activity		6.596e-06	0.02042	0.000704	0.006065	159	470	ABCA1,AP2A1,NCK2,SORBS2,SH3RF1,ANXA1,ANXA2,APP,TCAP,SCARF1,ARHGAP4,ARRB1,ARRB2,ASGR1,ASGR2,LAMTOR3,MARCO,TRADD,NAPA,IQGAP1,SOCS2,KSR1,SKAP2,CAPN3,CXCL16,DOK2,CAV1,SCARB1,SCARB2,DLG5,CHN2,CD163,AP2S1,TJP2,HOMER2,COL8A2,COL11A2,AKAP12,CRK,LRP10,DAB2,SIRPA,GAB2,MAGI2,CLNK,SH2B3,ARRDC4,SH2D3C,ACTR1B,TOB1,EIF4G1,EPS8,CNKSR1,EVPL,TRIM22,ABCA7,IGHV1-69D,FCN1,VAV3,BAIAP2,CIB1,FOLR2,LAMTOR5,FPR2,SH2B2,GAS…
GO: Biological Process	GO:0050867	positive regulation of cell activation		1.226e-08	0.0001485	6.905e-07	6.89e-06	159	443	ADAM8,CCR2,ADORA2B,AIF1,AKT1,NCK2,ANXA1,AP3B1,SOCS1,IRS2,DGAT1,TNFSF14,TNFSF13,TICAM1,RIPK2,BCL6,BST1,VNN1,BTK,AP3D1,CAPN3,CAV1,RUNX1,SART1,CD1D,CD4,CD86,CDKN1A,CEBPA,CTSC,LYST,SELENOK,LILRA5,CSK,CD55,PTPN22,SIRPA,GAB2,BLOC1S6,CD300LB,IL23R,ZBTB7B,EFNB1,EFNB2,EGR3,LILRB2,SIRPB1,TLR6,IGHV1-69D,FCER1A,MS4A2,FCER1G,VAV3,FGR,FLOT2,CLEC4D,CD226,TNFSF13B,CD244,GAS6,GATA2,KLRC4-KLRK1,LILRB1,LILRB4,LILRA…
GO: Biological Process	GO:0001701	in utero embryonic development		0.000204	1	0.003739	0.03731	159	514	ACVR1,ACVR1B,ACVRL1,ADAM10,ADAR,ADCY9,ADM,HEG1,KIDINS220,AKT1,EXOC3L2,CUL4A,AMD1,TSHZ3,COPS3,ARNT,ASCL2,NCOA1,BMP2,BMPR1A,BNIP2,ZFP36L1,PLOD3,CAPN2,CASP8,RUNX1,CDK11B,CDKN1C,CEBPA,CEBPB,COPS2,HS6ST1,MED21,CIR1,CHST11,SYF2,MTSS1,DAB2,DAD1,DBN1,SEC24D,MFN2,SCO2,HBEGF,DUSP3,LATS2,SBDS,LPAR6,CCDC24,EPAS1,ERF,SPEG,ETV2,MECOM,PCDH12,HORMAD1,KLF2,N4BP2L2,ZBTB18,AKAP3,SPINT2,SF3B6,GABPA,SLC39A1,HOPX,INPP…
GO: Biological Process	GO:0006874	cellular calcium ion homeostasis		0.0005449	1	0.008128	0.08111	159	524	SLC24A3,ADM,CCR2,ADORA1,ADRB1,ADRB2,SLC24A4,STIM2,GPR65,ANXA2,ANXA5,APP,ASPH,ATP2A1,ATP2B1,AVPR1A,BOK,C3AR1,CACNA1I,C5AR1,CACNA1C,CACNA1D,CACNA1E,CACNA1F,CACNB3,CACNB4,CALCB,CALM2,CALR,CAPN3,CAV1,CD4,SLC24A1,SELENOK,CLN3,CCR1,CCR3,CCR8,CMKLR1,ATG5,CX3CR1,CYBA,CD55,DDIT3,ATP2C2,DIAPH1,DLG4,LPAR1,S1PR3,LPAR6,HRH4,TRPV4,EPOR,TCIRG1,MS4A2,FKBP1A,FKBP1B,ATP13A4,FPR1,FPR2,FPR3,SCGN,NPTN,ATP2C1,FZD2,BBC…
GO: Biological Process	GO:0034765	regulation of ion transmembrane transport		0.002045	1	0.02382	0.2377	159	539	KCNH8,ACTN4,DYSF,CCR2,ADRA2A,ADRB1,ADRB2,HECW2,AHR,AKT1,LRRC7,ALOX5,STIM2,DPP10,ANXA3,KCNAB2,APP,ARF1,ASPH,IRS2,ATP2A1,STAC3,RGS9,PER2,CACNA1I,CACNA1C,CACNA1D,CACNA1E,CACNA1F,CACNB1,CACNB3,CACNB4,CALM2,CAPN3,CAV1,KCNQ4,CD63,KCNAB3,CACNA2D2,CLCN2,NRXN1,CLIC1,KCNK6,ATG5,MINK1,CLIC4,CTSS,NOS1AP,CYBA,CYBB,TCAF1,DAPK1,PTPN22,DIAPH1,DLG4,WDR1,KCNE3,PPIF,CACNG8,STOM,EPHB2,TCIRG1,MS4A2,FHL1,FKBP1A,FKBP1B…
GO: Cellular Component	GO:0098852	lytic vacuole membrane		1.359e-17	2.035e-14	1.565e-15	1.235e-14	159	360	SEH1L,ACP2,ACP3,ABHD6,AP2A1,ABCD1,STX7,ANPEP,ANXA2,AP3B1,ARRB1,LAMTOR3,ATP6V1A,ATP6V1B2,ATP6V0A1,CD164,BST2,VNN1,AP1S2,C3AR1,AP3D1,CCZ1B,BORCS8,CD1D,ATP6V0D1,SLCO4C1,AP5B1,SCARB1,SCARB2,SYNGR1,CD63,CD68,AP2S1,CLCN5,CLCN6,CLN3,CLTA,BRI3,LITAF,TMEM59,RAB3D,CTSD,CYB561,LAPTM4A,DAB2,TOM1,ECE1,ZNRF2,SLC17A5,SIDT2,EGF,GNB4,FLOT1,ENPEP,STOM,SPNS1,TCIRG1,SLC15A3,TLR8,IFITM3,WDR24,ANKFY1,LAMTOR5,TM9SF1,FP…
GO: Biological Process	GO:2001233	regulation of apoptotic signaling pathway		4.073e-07	0.004934	1.678e-05	0.0001675	158	461	ACVR1,ADORA2A,AKT1,MRTFA,NCK2,SH3RF1,BMF,APAF1,IKBKG,FAS,PRKRA,ARRB2,ATF3,PEA15,HYAL2,TRADD,TNFSF12,TNFSF10,PELI3,BCL2A1,BCL2L2,TNFRSF10B,NRP1,CFLAR,BOK,BRCA1,IER3,VNN1,PTTG1IP,CASP8,CAV1,CREB3L1,CD44,CDK11B,ARHGEF2,CDKN2D,CTSC,G0S2,ZNF385A,HIGD1A,CTH,CTNNA1,CTSH,ST18,CX3CR1,DAB2,DAPK1,DAPK3,DDIT3,BCL2L12,FAM162A,TXNDC12,PPIF,SH3GLB1,PSME3,ACAA2,RBCK1,IVNS1ABP,TAF9B,STYXL1,BBC3,IFI6,CIDEB,PRELID1…
GO: Biological Process	GO:0048871	multicellular organismal homeostasis		0.002362	1	0.02615	0.2609	158	537	ABAT,ACADVL,ACHE,ABHD6,ADAM8,ADCY3,ADCY7,ADCY9,CCR2,ADORA1,ADRB1,ADRB2,ARRDC3,ALOX12,AMPD2,ADCY4,AMPD3,CYP4F12,HYAL2,OMA1,B2M,RAB11A,BBS1,TNFRSF11A,IL18R1,BMP6,BMP8B,PER2,CAV1,CEBPB,PCTP,TPP1,CMKLR1,PRDX5,HOMER2,COL11A2,G0S2,RAB3D,NR1D1,CSF1,CSF1R,CSK,ACOT11,CTSH,CTSK,CTSS,CXADR,DDIT3,DECR1,MFN2,ZBTB7B,EGR1,EIF4G1,TRPV4,EPAS1,TCIRG1,ACSL1,FCGR3A,TRPV2,PPARGC1B,ILDR2,INPP5K,GATA1,GATA2,GBA,GCNT2,P…
GO: Cellular Component	GO:0005765	lysosomal membrane		2.56e-17	3.835e-14	2.739e-15	2.161e-14	158	359	SEH1L,ACP2,ACP3,ABHD6,AP2A1,ABCD1,STX7,ANPEP,ANXA2,AP3B1,ARRB1,LAMTOR3,ATP6V1A,ATP6V1B2,ATP6V0A1,CD164,BST2,VNN1,AP1S2,C3AR1,AP3D1,CCZ1B,BORCS8,CD1D,ATP6V0D1,SLCO4C1,AP5B1,SCARB1,SCARB2,SYNGR1,CD63,CD68,AP2S1,CLCN5,CLCN6,CLN3,CLTA,BRI3,LITAF,TMEM59,RAB3D,CTSD,CYB561,LAPTM4A,DAB2,TOM1,ECE1,ZNRF2,SLC17A5,SIDT2,EGF,GNB4,FLOT1,ENPEP,STOM,SPNS1,TCIRG1,SLC15A3,TLR8,IFITM3,WDR24,ANKFY1,LAMTOR5,TM9SF1,FP…
GO: Biological Process	GO:0006898	receptor-mediated endocytosis		1.585e-12	1.92e-08	2.042e-10	2.038e-09	156	390	CLTCL1,ACHE,ADM,ADRB2,GRK2,GRK3,AP2A1,NCEH1,ANXA2,APOL1,ARF1,GPR107,SCARF1,ARRB1,ARRB2,ASGR1,NUMB,MARCO,B2M,CEACAM1,SYNJ1,C3,CALR,CXCL16,CAV1,CBL,UNC119,CD9,CD14,SCARB1,SCARB2,CD63,PDLIM7,CD163,AP2S1,CLN3,CLTA,CLTB,CSK,LRRTM2,DNM3,TBC1D5,DAB2,DNAJC6,MAGI2,FCHSD2,IQSEC1,DLG4,CACNG8,EFNB2,EGF,TNK2,CALCRL,FLOT1,FCER1G,FCGR2B,SLC9B2,CAP1,FOLR2,FPR2,NPC2,LILRB1,DGAT2,RABGEF1,ANKRD13D,RAB31,GRK4,GRB2,G…
GO: Biological Process	GO:0002460	adaptive immune response based on somatic recombination of immune receptors built from immunoglobulin superfamily domains		4.221e-11	5.113e-07	4.058e-09	4.049e-08	155	401	CCR2,JAG1,STX7,ANXA1,FAS,STX11,TNFSF13,B2M,RIPK2,BCL6,IL18RAP,IL18R1,CEACAM1,BTK,C1QA,C1R,C2,C3,C3AR1,CD1A,CD1C,CD1D,CD1E,CD4,IL27,CTSC,LYST,CLC,CR1,RSAD2,CTSH,CD55,IL23R,IL18BP,ZBTB7B,TCIRG1,C1RL,TLR8,IGHV1-69D,FCER1A,FCER1G,FCGR2B,IL31RA,BATF,CD226,TNFSF13B,LILRB1,ARID5A,FGL2,GADD45G,KDELR1,LOXL3,RIPK3,NFKBID,BTN3A2,HFE,HLA-A,HLA-B,HLA-C,HLA-DQB1,HLA-E,HLA-F,HLA-G,HLX,HRAS,ICAM1,IGHA1,IGHA2,IGH…
GO: Biological Process	GO:0001558	regulation of cell growth		0.0001154	1	0.002288	0.02284	155	494	ACVR1B,ACVRL1,ADAM10,ADRB1,AKT1,LTBP4,SEMA7A,APBB2,SHTN1,ARHGAP4,HYAL2,AVPR1A,ADAM15,RAB11A,BCL6,CEACAM1,NRP1,SOCS2,BMPR2,BST2,SPHK1,OSGIN2,WFDC1,CXCL16,CD44,EBAG9,MAP3K13,CDK11B,CDKN1A,CDKN2C,CDKN2D,CISH,CRABP2,CRK,AATK,CSF2RB,PLXNA4,CTH,ULK2,RAB33B,CYBA,FAM122A,CLSTN3,DAB2,DBN1,SESN2,DPYSL2,HBEGF,PARP2,ACTR3,EFNA5,SH3GLB1,EIF4G1,ERBB2,CDKL3,SEMA3A,ACSL4,FBP1,CRLF3,TRPV2,KIAA1109,OLFM1,FGF13,FHL…
GO: Cellular Component	GO:0098589	membrane region		1.874e-10	2.807e-07	8.019e-09	6.327e-08	155	411	KIF18A,ABCA1,DYSF,ADCY3,ADRB2,GRK2,GRK3,ANXA2,APP,FAS,LAMTOR3,ATP2B1,HYAL2,TRADD,IQGAP1,CFLAR,BMPR1A,BMPR2,SYNJ2,BSG,BST2,NAE1,BTK,CACNA1C,CAPN2,CASP3,CASP8,CAV1,CBL,CD1A,CD4,CD14,SCARB1,CDH2,TRIP11,CLN3,LTB4R,CRK,CSK,CTNNA1,CTSD,CXADR,NOS1AP,MYADM,CD55,DAG1,DAPK3,KCNE3,ARID3A,HDAC6,MYOF,EFNA5,EFNB1,FLOT1,STOM,EPHB1,STX2,ERBB2,RGS19,TLR6,DLC1,FCER1A,MS4A2,FCER1G,FLOT2,LAMTOR5,CD226,GABBR1,HPSE,GN…
GO: Cellular Component	GO:0005635	nuclear envelope		0.0001976	0.296	0.003205	0.02528	155	503	SEH1L,ACHE,AK9,MYORG,OSBPL6,OSBPL8,ALOX5,ALOX5AP,ANXA4,ANXA11,APP,PLA2G4C,RGPD6,DPY19L3,BNIP2,BOK,DST,MCM3AP,CALR,SLC16A3,CETN2,CETN3,NRXN1,CLIC1,AHCTF1,PTGES,UNC50,CST3,FAM169A,CYHR1,TOR1AIP1,NOS1AP,CYBB,SCRN1,POM121,MVP,DNASE1,SH3BGRL2,TOR1A,MYOF,TMEM120A,CNEP1R1,PHF11,JPT1,MTDH,IPO11,ERN1,SIGMAR1,SHISA5,CEPT1,PGRMC2,RGPD5,HTATIP2,DTL,STAU2,CHMP2A,TNRC18,TMEM97,TOR1B,GNAQ,TENT4A,TOR2A,GPX4,PLCD…
GO: Cellular Component	GO:0005911	cell-cell junction		0.0002683	0.402	0.004231	0.03338	155	506	AOC1,ACTN4,ACTN1,PLEKHG5,HEG1,CGN,AKT1,LRRC7,ANXA1,ANXA2,ANXA5,APP,ARVCF,RAP2C,LIN7A,CEACAM1,IQGAP1,BMPR2,DST,CLDN12,CLDN9,KRIT1,CD53,ARHGEF2,CDH2,CDH6,DLG5,PDLIM7,CYTH3,NRXN1,TJP2,COL17A1,CLIC4,CDC42BPB,CSK,CTNNA1,CTNND1,CXADR,MYADM,DAG1,DBN1,MAGI2,DES,F11R,TMEM65,DLG4,WDR1,ACTR3,HMCN1,FLOT1,MTDH,STX2,CNKSR1,EVPL,PCDH12,NDRG1,FGF13,BAIAP2,FLOT2,TCHP,PDLIM5,GJB6,STARD10,PARD6G,B4GALT1,PARD6B,RAB1…
GO: Biological Process	GO:1901653	cellular response to peptide		1.25e-09	1.515e-05	8.962e-08	8.943e-07	154	414	ADCY3,ADCY7,ADCY9,ADRB2,GRK2,OSBPL8,AKT1,KLF11,ADCY4,ANXA5,ATP6V1E2,APP,SOCS1,IRS2,ATP2B1,ATP6V1A,ATP6V1B2,ATP6V0A1,RIPK2,BCL2L2,CEACAM1,SOCS2,CFLAR,ZFP36L1,KLF5,CACNB1,ATP6V0E1,TRIM41,CASP4,CAV1,CCND3,ATP6V0D1,ARHGEF2,KLF4,CISH,KL,SNX6,ROCK2,CPS1,CRK,SOGA1,CSK,CYBA,PTPN22,CPEB2,HDAC5,ZBTB7B,NAMPT,EIF4EBP1,EIF4EBP2,MZB1,TCIRG1,KLF3,TLR6,KLF2,FCGR2B,FER,BAIAP2,FOXO3,CHMP5,FPR2,SH2B2,AHCYL1,INPP5K,…
GO: Biological Process	GO:0045666	positive regulation of neuron differentiation		1.704e-05	0.2064	0.0004419	0.004409	154	474	ACHE,FZD1,KIDINS220,BEND6,AP2A1,LRRC7,STK24,SEMA7A,CAMK1,SHTN1,ARF1,SCARF1,NCOA1,NUMB,ATF1,SNX3,RAB11A,BCL6,IQGAP1,NRP1,SOCS2,CFLAR,BMP2,BMP6,BMPR2,BNIP2,SPHK1,SCARB2,NEURL1,MAP3K13,ARHGEF2,DLG5,NUMBL,QKI,CHODL,ADAMTS1,CRABP2,FEZ1,CSNK1D,PLXNA4,DAB1,DBN1,ZNF804A,ZEB2,MAGI2,FIG4,DLG4,DNMT3B,LPAR1,ACTR3,EFNA5,SH3GLB1,PLXNC1,EIF4G1,MARK2,SEZ6,NIN,EPOR,CDKL3,ETV5,HMG20B,TRPV2,FES,BAIAP2,FKBP1B,SEMA4D…
GO: Biological Process	GO:0002237	response to molecule of bacterial origin		1.424e-13	1.725e-09	2.386e-11	2.381e-10	153	371	ABCA1,ABR,CARD16,ADM,AKT1,ALPL,KMO,ADAM9,TICAM1,B2M,RIPK2,TNFRSF11A,BMP6,TSPO,C5AR1,TRIM41,CAPN2,CASP1,CASP3,CASP8,CXCL16,CD14,CD86,SCARB1,CD68,CEBPB,CEBPE,MAPKAPK2,TICAM2,NOCT,LY86,CNP,CNR2,LITAF,PTGES,CPS1,NR1D1,AKAP12,MAPK14,CSF2RB,CX3CR1,CD55,PTPN22,SIRPA,CD300LB,IL23R,HDAC5,TRPV4,MTDH,TRIB1,LILRB2,TLR6,FCGR2B,FCGR3A,FER,CHMP5,GJB6,KLRC4-KLRK1,LILRB1,ARID5A,GGT1,LILRA2,CXCL1,CXCL2,CXCL3,GSTP1…
GO: Biological Process	GO:0006644	phospholipid metabolic process		6.752e-07	0.008179	2.524e-05	0.0002519	153	447	ACHE,ABHD6,OSBPL5,OSBPL8,ALOX15,DGKE,ARF1,ARF3,PLA2G4C,SOCS1,DPM2,SOCS2,SYNJ1,SYNJ2,CAPN2,SCARB1,CHKB,KLF4,LYST,PCTP,CISH,CLN3,PCYT1B,PGS1,SPTLC2,PRDX6,CSF1R,PITPNM3,RUBCN,FIG4,LPGAT1,ABHD5,SH3GLB1,LPCAT3,ACP6,PIGP,CEPT1,VAV3,FGR,FAR1,FPR2,AGPAT1,AGPAT2,SPTLC1,RAB14,GDE1,PMVK,CPNE7,INPP5K,STARD10,PNPLA6,SMPDL3B,SMPDL3A,FAM126A,SERINC3,PLEKHA8,GPX4,GPAT3,PLCD4,MFSD2A,PIGM,HEXB,SGMS2,IDH1,PLB1,IMPA…
GO: Biological Process	GO:0061458	reproductive system development		0.002967	1	0.03129	0.3123	153	521	KIF18A,NRIP1,ACVR2A,ARID1A,ADM,GRK2,HYAL3,AHR,AKT1,ANG,ANXA1,ARNT,ARRB1,ARRB2,ASCL2,AKR1C3,NCOA1,ADAM19,TNFSF10,ADAM15,BCL2L2,BMP6,BMPR2,BOK,ZFP36L1,BSG,CASP3,CASP8,RUNX1,CBL,CD44,CDKN1C,CEBPA,CEBPB,HS6ST1,CYP7B1,PCYT1B,COL9A3,ADAMTS1,CRIP1,MAPK14,CTNNA1,KMT2B,ATN1,IMMP2L,EPAS1,EPOR,EREG,ERF,FSTL3,ETV2,PCDH12,SEMA3A,SYCP2,BASP1,MERTK,FOXO3,SPINT2,GAS2,GATA1,GATA2,GLI1,GRB2,H3-3A,H3-3B,HIF1A,HNRNP…
GO: Cellular Component	GO:0098857	membrane microdomain		3.814e-11	5.713e-08	1.843e-09	1.454e-08	153	397	KIF18A,ABCA1,DYSF,ADCY3,ADRB2,GRK2,GRK3,ANXA2,APP,FAS,LAMTOR3,ATP2B1,HYAL2,TRADD,IQGAP1,CFLAR,BMPR1A,BMPR2,SYNJ2,BSG,BST2,NAE1,BTK,CACNA1C,CAPN2,CASP3,CASP8,CAV1,CBL,CD1A,CD4,CD14,SCARB1,CDH2,CLN3,LTB4R,CRK,CSK,CTNNA1,CTSD,CXADR,NOS1AP,MYADM,CD55,DAG1,DAPK3,KCNE3,ARID3A,HDAC6,MYOF,EFNA5,EFNB1,FLOT1,STOM,EPHB1,STX2,ERBB2,RGS19,TLR6,DLC1,FCER1A,MS4A2,FCER1G,FLOT2,LAMTOR5,CD226,GABBR1,HPSE,GNAI2,GNA…
GO: Biological Process	GO:0002696	positive regulation of leukocyte activation		3.321e-08	0.0004022	1.697e-06	1.694e-05	152	425	ADAM8,CCR2,ADORA2B,AIF1,AKT1,NCK2,ANXA1,AP3B1,SOCS1,IRS2,TNFSF14,TNFSF13,TICAM1,RIPK2,BCL6,BST1,VNN1,BTK,AP3D1,CAV1,RUNX1,SART1,CD1D,CD4,CD86,CDKN1A,CEBPA,CTSC,LYST,SELENOK,CSK,CD55,PTPN22,SIRPA,GAB2,BLOC1S6,CD300LB,IL23R,ZBTB7B,EFNB1,EFNB2,EGR3,LILRB2,SIRPB1,TLR6,IGHV1-69D,FCER1A,MS4A2,FCER1G,VAV3,FGR,FLOT2,CLEC4D,CD226,TNFSF13B,CD244,GAS6,GATA2,KLRC4-KLRK1,LILRB1,LILRB4,GRB2,NFKBID,CORO1A,HLA-D…
GO: Biological Process	GO:0032147	activation of protein kinase activity		3.95e-08	0.0004785	1.969e-06	1.965e-05	152	426	ADCY3,ADCY7,ADCY9,ADORA1,ADORA2A,ADORA2B,ADRA2A,ADRB2,KIDINS220,OSBPL8,AKT1,TAOK1,STK24,ADCY4,ANG,IKBKG,DGKE,DGKD,ARRB1,LAMTOR3,SOCS1,PEA15,ADAM9,RIPK2,TNFRSF10B,IQGAP1,MLKL,BMP2,C5AR1,CALM2,MAP3K14,MAP3K6,MAP3K13,CDKN1A,MAPKAPK2,CHI3L1,CISH,MAP4K4,MINK1,CRK,MAPK14,DAB2,DAZAP2,TNFSF15,IL23R,DUSP7,LPAR1,EFNA5,EGF,MARK2,EPHB2,ERN1,TLR6,TAOK3,FCER1A,MS4A2,FGF13,PRKAG2,CAMKK1,FPR1,CAMKK2,MAP3K21,PRRC…
GO: Biological Process	GO:0043062	extracellular structure organization		0.001617	1	0.01963	0.1959	152	510	ABCA1,COLQ,ADAM8,ADAM10,AP2A1,NCEH1,ANXA2,APBB2,ITGA10,APLP2,APP,ARF1,DGAT1,ADAM19,ADAM15,CFLAR,BMP1,BSG,PLOD3,CAPG,CAPN2,CAPNS1,CREB3L1,SCARB1,CD44,AP2S1,CLTA,COL4A1,COL6A2,COL8A2,COL9A3,COL11A2,COL17A1,OLFML2B,ABCG1,CSK,VCAN,CST3,CTSK,CTSL,CTSS,CYP1B1,DAG1,F11R,CRISPLD2,FLOT1,ENG,ABCA7,FBN2,FECH,NPC2,P3H4,SPINT2,GAS2,GAS6,COL25A1,B4GALT1,DGAT2,LOXL3,ADAMTS5,EMILIN1,GSN,HMOX1,HNRNPK,ICAM1,ICAM2,…
GO: Biological Process	GO:0048608	reproductive structure development		0.002911	1	0.03082	0.3076	152	517	KIF18A,NRIP1,ACVR2A,ARID1A,ADM,GRK2,HYAL3,AHR,AKT1,ANG,ANXA1,ARNT,ARRB1,ARRB2,ASCL2,AKR1C3,NCOA1,ADAM19,TNFSF10,ADAM15,BCL2L2,BMP6,BMPR2,BOK,ZFP36L1,BSG,CASP3,CASP8,RUNX1,CBL,CD44,CDKN1C,CEBPA,CEBPB,HS6ST1,CYP7B1,PCYT1B,COL9A3,ADAMTS1,CRIP1,MAPK14,CTNNA1,KMT2B,ATN1,IMMP2L,EPAS1,EPOR,EREG,ERF,FSTL3,ETV2,PCDH12,SEMA3A,SYCP2,BASP1,MERTK,FOXO3,SPINT2,GAS2,GATA1,GATA2,GLI1,GRB2,H3-3A,H3-3B,HIF1A,HNRNP…
GO: Cellular Component	GO:0045121	membrane raft		6.266e-11	9.387e-08	2.933e-09	2.314e-08	152	396	KIF18A,ABCA1,ADCY3,ADRB2,GRK2,GRK3,ANXA2,APP,FAS,LAMTOR3,ATP2B1,HYAL2,TRADD,IQGAP1,CFLAR,BMPR1A,BMPR2,SYNJ2,BSG,BST2,NAE1,BTK,CACNA1C,CAPN2,CASP3,CASP8,CAV1,CBL,CD1A,CD4,CD14,SCARB1,CDH2,CLN3,LTB4R,CRK,CSK,CTNNA1,CTSD,CXADR,NOS1AP,MYADM,CD55,DAG1,DAPK3,KCNE3,ARID3A,HDAC6,MYOF,EFNA5,EFNB1,FLOT1,STOM,EPHB1,STX2,ERBB2,RGS19,TLR6,DLC1,FCER1A,MS4A2,FCER1G,FLOT2,LAMTOR5,CD226,GABBR1,HPSE,GNAI2,GNAI3,GN…
GO: Cellular Component	GO:0030055	cell-substrate junction		1.694e-08	2.537e-05	4.975e-07	3.925e-06	151	421	ACTN4,ACTN1,ADAM10,FZD1,ARHGAP31,ALCAM,KLF11,SORBS2,ANXA1,ANXA5,ARF1,RHOB,RHOG,LAMTOR3,NUMB,ADAM9,B2M,IQGAP1,NRP1,DST,BSG,CAPN5,CALR,CAPN2,MPZL1,CAT,CAV1,CBL,CD9,SCARB2,CD44,CD59,ADGRE5,ARHGEF2,CDH2,PDLIM7,RHOU,ARHGAP22,MAP4K4,CNN1,COL17A1,AKAP12,CSRP1,CTNNA1,NEXN,CYBA,STARD8,DAB2,DAG1,ARPC3,ARPC1B,ACTR3,EFNB2,SORBS3,TRPV4,FLOT1,ENG,EPB41L2,DLC1,FES,FHL1,FHL3,CAP1,FLII,FLOT2,FZD2,GDI2,RAB10,GNB2,…
GO: Biological Process	GO:0032102	negative regulation of response to external stimulus		6.161e-07	0.007462	2.339e-05	0.0002334	150	436	ABAT,ABR,CARD16,ADAR,ADCY7,ADORA1,ADORA2A,ADRB2,AIF1,ABCD1,ALOX12,SEMA7A,ANXA2,ANXA5,AOAH,CST7,ARG2,ARRB2,CEACAM1,NRP1,IER3,CACNB3,PGLYRP1,WFDC1,NMI,CD9,CD44,CDKN1A,KLF4,NRXN1,CNR2,SAMHD1,CR1,NR1D1,CRK,CX3CR1,NLRP12,SIRPA,DBN1,GRIN3A,SH2B3,DUSP1,DUSP3,CALCRL,TRIB1,SEMA3A,FCGR2B,TRIM38,SEMA6C,SEMA4D,SEMA4B,SEMA3C,FPR2,GBA,KLRC4-KLRK1,LILRB1,GFER,FFAR4,FGL2,TRAFD1,SMPDL3B,RABGEF1,GP5,LILRA2,GRN,GST…
GO: Biological Process	GO:0001503	ossification		2.024e-06	0.02451	6.68e-05	0.0006666	150	444	ACHE,ACVR1,ACVR2A,ADAR,FZD1,ADRB2,JAG1,AHR,AKT1,ALOX15,ALPL,SEMA7A,IFITM1,AREG,ASGR2,ATP2B1,TNFRSF11A,BMP1,BMP2,BMP6,BMP8B,BMPR1A,BMPR2,CAT,RUNX2,CREB3L1,CEBPA,CEBPB,CEBPD,DHRS3,PDLIM7,KL,CLIC1,CCR1,LRP5L,NOCT,ASF1A,MINPP1,RSAD2,MAPK14,CSF1,ISG15,VCAN,CTSK,HDAC4,RASSF2,MTSS1,HDAC5,ECM1,TOB1,SBDS,OSTF1,LRRC17,FSTL3,TCIRG1,EXT1,EXT2,FBN2,FGR,SEMA4D,PPARGC1B,GABBR1,TOB2,GATA1,GLA,GLI1,H3-3A,H3-3B,HG…
GO: Biological Process	GO:0010959	regulation of metal ion transport		5.04e-05	0.6105	0.001135	0.01132	149	465	ACTN4,DYSF,ADORA1,ADORA2A,ADRA2A,ADRB1,ADRB2,HECW2,AHR,AKT1,STIM2,DPP10,ANXA2,KCNAB2,ARF1,ARRB2,ASPH,ATP2A1,ATP2B1,B2M,STAC3,RGS9,TSPO,CACNA1C,CACNA1D,CACNA1F,CACNB1,CACNB3,CACNB4,CALM2,CAMK2G,CAPN3,CAV1,CD4,CD33,CD63,SELENOK,CCR1,HOMER3,HOMER2,LILRA5,ATG5,NOS1AP,CYBA,PTPN22,ATP2C2,DIAPH1,KCNE3,EGF,STOM,LILRB2,MS4A2,TRPV2,FHL1,FKBP1A,FKBP1B,CATSPER1,TSPAN13,G6PD,CAB39,AHCYL1,JPH4,INPP5K,NIPSNAP2,…
GO: Cellular Component	GO:0005925	focal adhesion		9.429e-09	1.412e-05	2.825e-07	2.229e-06	149	411	ACTN4,ACTN1,ADAM10,FZD1,ARHGAP31,ALCAM,KLF11,SORBS2,ANXA1,ANXA5,ARF1,RHOB,RHOG,LAMTOR3,NUMB,ADAM9,B2M,IQGAP1,NRP1,DST,BSG,CAPN5,CALR,CAPN2,MPZL1,CAT,CAV1,CBL,CD9,SCARB2,CD44,CD59,ADGRE5,ARHGEF2,CDH2,PDLIM7,RHOU,ARHGAP22,MAP4K4,CNN1,AKAP12,CSRP1,CTNNA1,NEXN,CYBA,STARD8,DAB2,DAG1,ARPC3,ARPC1B,ACTR3,EFNB2,SORBS3,TRPV4,FLOT1,ENG,EPB41L2,DLC1,FES,FHL1,FHL3,CAP1,FLII,FLOT2,FZD2,GDI2,RAB10,GNB2,GSN,HCK,…
GO: Biological Process	GO:0052548	regulation of endopeptidase activity		1.383e-05	0.1675	0.0003706	0.003698	148	451	CARD16,ADORA2A,GRK2,AKT1,ALOX12,MRTFA,SH3RF1,APAF1,APLP2,CST7,APP,FAS,ARRB1,ARRB2,ASPH,TRADD,TNFSF14,TNFSF10,RIPK2,TNFRSF10B,CFLAR,BOK,BST2,C3,CAST,CASP1,CASP4,CASP5,CASP8,CASP10,WFDC1,CD44,CDKN2D,KLF4,NLRC4,PRDX5,AIM2,ROCK2,CR1,RNF7,PPM1F,CST3,CSTA,CSTB,CTSD,CTSH,ST18,NLRP12,DAPK1,DELE1,BCL2L12,TNFSF15,FAM162A,SERPINB1,PSME3,CRIM1,F3,DLC1,UCHL5,ANP32B,LAMTOR5,SPINT2,WFIKKN1,LAMP3,BBC3,IFI6,CIDEB…
GO: Biological Process	GO:0019216	regulation of lipid metabolic process		2.611e-05	0.3162	0.0006363	0.00635	148	456	ABCA1,ACADM,ACADVL,ACOX1,ABHD6,ADM,ADORA1,ADORA2B,ADRA2A,AKT1,ABCD1,NSMAF,ANXA1,ARF1,ASAH1,PDE8B,AKR1C3,NCOA1,SOCS1,IRS2,DGAT1,AVPR1A,CEACAM1,SOCS2,BMP2,BMP6,BRCA1,SPHK1,TSPO,C3,CAPN2,CAV1,SCARB1,CDK8,KLF4,CISH,CLCN2,MID1IP1,G0S2,NR1D1,CREBL2,ABCG1,RUBCN,DAB2,CCDC3,LPGAT1,ABHD5,SH3GLB1,EGR1,CNEP1R1,GOLM1,ACSL1,ACSL4,VAV3,FGR,PRKAG2,ATG7,FPR2,NPC2,PMVK,DKK3,HCAR2,TNFRSF21,GK,DGAT2,GLIPR1,ELOVL5,HM…
GO: Biological Process	GO:0035690	cellular response to drug		0.000579	1	0.008502	0.08484	148	484	AOC1,ADCY3,ADCY7,GRK2,AHR,AIF1,SORBS2,ANXA1,RHOB,ARRB2,NCOA1,ADAM15,B2M,RIPK2,RGS9,IL18RAP,CFLAR,BRCA1,SPHK1,KLF9,TRIM41,ARHGEF2,KLF4,AIM2,ROCK2,SLC31A1,CRK,PPM1F,CTNNA1,CYBA,CYBB,CYP1B1,PTPN22,SIRPA,DNMT3B,HDAC6,PPIF,EFNA5,EGR1,EIF4EBP1,HRH4,EPOR,SIGMAR1,KLF2,FBP1,PRMT5,FDX1,BAIAP2,FOXO3,ATG7,FOLR2,RTF2,CHMP5,DDI2,GABPA,NDOR1,GAS6,GLRX,PPP1R9B,GNA15,GNAI2,GNAI3,GNAO1,GNAQ,GNB1,RIPK3,GSK3A,ZNF277…
GO: Cellular Component	GO:0098978	glutamatergic synapse		0.004342	1	0.04248	0.3351	148	511	ABR,ABHD6,ACTN1,ADAM10,ADORA2A,ADORA2B,ADRA2A,ADRB2,LRRC7,BEGAIN,DGKE,CAMK1,PPFIA3,ARF1,NUMB,ATP2B1,RAB11A,NAPA,RGS9,NRP2,NRP1,SYNJ1,AP3D1,CACNA1C,CACNB4,ARHGEF2,CDH2,ABHD17C,ARHGAP22,NRXN1,CLTA,HOMER3,HOMER2,ROCK2,CHMP2B,MAPK14,LRRTM2,DNM3,CTBP2,CTNND1,NOS1AP,CLSTN3,RIMS3,DAG1,DBN1,MAGI2,IQSEC1,DLG4,GRIN3A,DRP2,GPC6,ACTR3,CACNG8,EFNB1,EFNB2,EIF4EBP1,FLOT1,EPHB1,EPHB2,EPS8,NRN1,NDRG1,OLFM1,BAIAP2…
Pathway	1269443	Signalling by NGF	BioSystems: REACTOME	0.004152	1	0.04384	0.3863	148	483	ABR,PLEKHG5,ADCY3,ADCY7,ADCY9,ADORA2A,KIDINS220,GRK2,AP2A1,AKT1,PREX1,ADCY4,FGD2,ARRB1,ARRB2,LAMTOR3,ATF1,IRS2,PEA15,RIPK2,IQGAP1,KSR1,IER3,CALM2,CAMK2G,CASP3,CD86,ARHGEF2,CDKN1A,RASGRP4,MAPKAPK2,KL,AP2S1,CLTA,CRK,MAPK14,CSF2RA,CSF2RB,CSK,DNM3,ARHGEF17,DLG4,RBX1,HBEGF,DUSP1,DUSP3,DUSP7,AGO1,EGF,ELK1,PSME3,CNKSR1,ERBB2,EREG,VAV3,FOXO3,AHCYL1,FRS3,GFRA2,GRB2,RAPGEF1,GRIN2D,GSK3A,AKAP13,HGF,NRG1,NR4…
GO: Molecular Function	GO:0005543	phospholipid binding		0.0003887	1	0.01769	0.1524	147	462	CPNE2,ABCA1,SNX21,DYSF,SNX30,ESYT2,JAG1,OSBPL1A,OSBPL5,OSBPL8,AKT1,PREX1,ALOX15,FGD2,ANXA1,ANXA2,PHF12,ANXA3,ANXA4,ANXA5,ANXA11,ZFYVE28,PLA2G4C,SNX3,PXDC1,IQGAP1,VNN1,BTK,BAIAP3,KRIT1,SCARB1,SCARB2,ARHGAP33,CYTH3,TICAM2,PCTP,SNX6,PCYT1B,CPS1,ABCG1,DAB1,DAB2,GAB2,C2CD2L,FCHSD2,OSBPL2,LPAR1,PLEKHA8P1,PLEK2,MYOF,PLEKHN1,F3,FES,ARAP1,ANKFY1,DAPP1,CHMP3,SDCBP2,CPNE7,PRELID1,IQGAP2,GAS6,CHMP2A,PLEKHA8,…
GO: Molecular Function	GO:0016791	phosphatase activity		0.000479	1	0.01977	0.1703	147	464	ACP1,ACP2,ACP3,LMTK3,AHR,PPM1N,ALPL,PHACTR1,BMP2,SYNJ1,SYNJ2,CA3,NUDT16,CALM2,CAMK2G,CD33,CDKN3,PPM1M,ENOPH1,ROCK2,MINPP1,PPM1F,VCAN,PHACTR3,PTPN20,FAM122A,PHACTR2,NANP,PTPN22,DNAJC6,ZEB2,PPP1R26,MAGI2,NUAK1,FIG4,PPP4R1,RCAN1,DUSP1,DUSP3,DUSP7,CTDSP2,ACP6,NT5C3A,FBP1,CD2BP2,FKBP1A,FKBP1B,SEMA4D,PPARGC1B,STYXL1,PALD1,INPP5K,PPP1R17,PPP1R9B,GNAI2,DUSP18,RIPK3,PPP1R15B,CHP1,PPP1R16A,PNKP,CD300A,DUSP…
GO: Biological Process	GO:0001667	ameboidal-type cell migration		0.003658	1	0.03732	0.3725	147	501	ACVR1,ACVR1B,ACVRL1,ADAM8,PLEKHG5,ADORA2B,AKT1,ALOX12,SEMA7A,ANXA1,ANXA3,RHOB,ARHGAP4,HYAL2,STARD13,TNFSF12,ADAM9,RAB11A,CEACAM1,NRP2,NRP1,BMPR2,CALR,KRIT1,SCARB1,CD63,KLF4,MAP4K4,ROCK2,PRKD2,ADGRA2,AKAP12,MAPK14,PPM1F,CTSH,CYP1B1,ZEB2,GAB2,IQSEC1,HDAC6,HDAC5,HBEGF,ACTR3,WDPCP,EFNB1,EFNB2,EGR3,ENG,SEMA3A,FER,CAP1,SEMA6C,SEMA4D,SEMA4B,SEMA3C,FLT4,CIB1,PLK2,GATA2,UTS2,GRN,RFFL,ATOH8,PDCD10,HIF1A,HM…
GO: Biological Process	GO:0002449	lymphocyte mediated immunity		1.109e-09	1.344e-05	7.998e-08	7.981e-07	146	387	CCR2,JAG1,STX7,FAS,ARRB2,STX11,TNFSF13,B2M,BCL6,IL18RAP,IL18R1,CEACAM1,BTK,C1QA,C1R,C2,C3,CD1A,CD1C,CD1D,CD1E,CTSC,LYST,CLC,CR1,CRK,RSAD2,CTSH,CD55,IL23R,TCIRG1,C1RL,TLR8,IGHV1-69D,FCER1A,FCER1G,FCGR2B,IL31RA,BATF,SH2D1B,CD226,KLRC4-KLRK1,LILRB1,GFER,ARID5A,FGL2,KDELR1,RIPK3,BTN3A2,CORO1A,HFE,HLA-A,HLA-B,HLA-C,HLA-DQB1,HLA-E,HLA-F,HLA-G,ICAM1,IGHA1,IGHA2,IGHG1,IGHG3,IGKC,IGLC2,IL1R1,IL2,IL4,IL18,…
GO: Biological Process	GO:0006066	alcohol metabolic process		7.988e-09	9.676e-05	4.79e-07	4.78e-06	146	397	ABCA1,PNPLA4,ACADVL,DYSF,GRK3,OSBPL1A,OSBPL5,ALDH2,DEGS2,ALDH1B1,ALDH3B1,ALDH3A2,APLP2,APOL1,APP,SCARF1,RDH16,ASAH1,AKR1C3,DGAT1,DPM2,BMP2,BMP6,ALDH1A2,SYNJ1,SYNJ2,SPHK1,CAT,SCARB1,CEBPA,DHRS3,CES1,PCTP,CLCN2,CYP7B1,SPTLC2,MINPP1,ABCG1,CYP1B1,CYP27A1,DAB2,CYB5R3,MYOF,RDH11,DHRS9,EPHX1,PCBD2,FDX1,FECH,ACAA2,SPTLC1,NPC2,GK5,GDE1,PMVK,G6PD,DKK3,GALK1,NAAA,CD244,INPP5K,GBA,COQ3,SULT1C4,COQ2,SULT1B1,D…
GO: Biological Process	GO:0002833	positive regulation of response to biotic stimulus		3.728e-07	0.004515	1.568e-05	0.0001565	146	419	ADAM8,IKBKG,ARRB2,MARCO,TICAM1,LRSAM1,PELI3,RIPK2,IL18RAP,BMP6,BTK,PGLYRP1,CASP8,CAV1,CD1D,CD14,CD86,SCARB1,MAPKAPK2,TICAM2,NLRC4,AIM2,LY86,NR1D1,RSAD2,CTSK,CTSL,CTSS,CYBA,PTPN22,CLEC4E,COCH,CLEC4A,PARP9,TANK,RAB34,PSME3,FLOT1,EREG,TLR6,TLR8,FCER1G,FCN1,CLEC10A,FLOT2,FPR2,POLR3G,SH2D1B,CLEC4D,CD226,CNPY3,KLRC4-KLRK1,SMPDL3B,LILRA2,FFAR2,GRN,IRAK3,HCK,CD300A,HLA-E,HLA-F,HLA-G,TRIM6,HRAS,ICAM2,ICAM…
GO: Biological Process	GO:0050808	synapse organization		0.00389	1	0.03927	0.3919	146	498	ACHE,ACTN1,COLQ,ADAM10,FZD1,LRFN2,LRFN1,SORBS2,CAMK1,APP,ARF1,NUMB,ADGRB2,NRP2,NRP1,C1QA,C3,C5AR1,CACNB1,CACNB3,CACNB4,CAST,NEURL1,ADGRE5,CDH2,ARHGAP33,DLG5,CACNA2D2,CHD4,CHRNB1,ABHD17C,ARHGAP22,NRXN1,NRXN2,COL4A1,ROCK2,CHMP2B,MAPK14,LRRTM2,DNM3,CTBP2,CX3CR1,NOS1AP,CLSTN3,RIMS3,DAG1,DBN1,ZNF804A,MAGI2,DLG4,DRP2,HDAC6,ACTR3,EFNA5,EFNB1,EFNB2,EIF4G1,SEZ6,EPHB1,EPHB2,ERBB2,LILRB2,MALAT1,ETV5,NDRG1,F…
GO: Cellular Component	GO:0005769	early endosome		8.841e-11	1.324e-07	3.895e-09	3.073e-08	146	378	CLTCL1,SNX21,DYSF,ADRB1,ADRB2,HYAL3,SORCS2,ARRDC3,STX7,FGD2,ANXA1,ANXA2,APP,GPR107,RHOB,ZFYVE28,ASAH1,AOC3,NUMB,SNX3,B2M,NRP1,BOK,SPHK1,NAE1,NIPA1,BAIAP3,CAV1,CD1D,CD1E,CD4,ATP6V0D1,HGS,TICAM2,WDFY2,CLCN4,CLCN5,SNX6,CLN3,LITAF,VPS26A,CYTIP,RAB11FIP5,RUBCN,TM9SF4,KIAA0319,FIG4,RABGAP1L,DIAPH2,TRAPPC9,ARRDC4,TOM1,WASHC3,ECE1,SH3GLB1,RAB34,FLOT1,EPHB1,STAM2,ABCA7,ANKFY1,RAB14,RNF11,LAMP3,CHMP3,VPS29…
GO: Biological Process	GO:0050727	regulation of inflammatory response		3.997e-07	0.004842	1.653e-05	0.0001649	145	416	ABR,ADAM8,ADCY7,CCR2,ADORA1,ADORA2A,ADORA2B,ADRB2,ABCD1,ALOX5AP,SEMA7A,ANXA1,AOAH,CST7,AOC3,HYAL2,TRADD,TICAM1,TNFRSF11A,BCL6,IER3,BST1,SPHK1,BTK,C3,PGLYRP1,WFDC1,CD44,CEBPA,CEBPB,CTSC,KLF4,VAMP3,SNX6,LILRA5,CNR2,NR1D1,CLOCK,MAPK14,CTSS,CX3CR1,NLRP12,SIRPA,DNASE1,DNASE1L3,TRPV4,CALCRL,TLR6,FCER1A,FCER1G,FCGR2B,FPR2,GBA,GGT1,FFAR4,SMPDL3B,RABGEF1,CREB3L3,FFAR3,FFAR2,GPX4,GRN,IL17RC,GSTP1,HCK,HGF,U…
GO: Biological Process	GO:0044282	small molecule catabolic process		0.0001857	1	0.003434	0.03426	145	462	ABAT,ACAA1,ACADM,ACADS,ACADVL,ACOX1,ACOX2,HYAL3,AKT1,ABCD1,ALDH2,ALDH1B1,ALDH3B1,ALDH3A2,ALDOA,ALDOC,DDO,KMO,ARG2,SCARF1,AKR1C3,ALDH4A1,CYP4F12,IRS2,HYAL2,BCAT2,LDHD,BPGM,SYNJ1,SYNJ2,KYNU,NUDT16,CBR3,SCARB1,ENTPD6,CD44,GLYCTK,CPT1B,CRAT,CRYM,CTH,CYP27A1,DECR1,SESN2,DPYD,DPYS,TYMP,EHHADH,ENO3,RIDA,NT5C3A,BCKDK,PIPOX,GMPR2,AFMID,ACAD11,AIG1,ACAA2,PCYOX1,GK5,FUT7,UPB1,GALE,GALK1,INPP5K,SULT1C4,ADA2,…
GO: Biological Process	GO:0032496	response to lipopolysaccharide		4.256e-12	5.155e-08	5.054e-10	5.044e-09	144	356	ABCA1,ABR,CARD16,ADM,AKT1,ALPL,KMO,ADAM9,TICAM1,RIPK2,TNFRSF11A,BMP6,TSPO,C5AR1,TRIM41,CAPN2,CASP1,CASP3,CASP8,CXCL16,CD14,CD86,SCARB1,CD68,CEBPB,CEBPE,MAPKAPK2,TICAM2,NOCT,LY86,CNP,CNR2,LITAF,PTGES,CPS1,NR1D1,AKAP12,MAPK14,CSF2RB,CX3CR1,CD55,PTPN22,SIRPA,CD300LB,IL23R,HDAC5,TRPV4,MTDH,TRIB1,LILRB2,FCGR3A,FER,CHMP5,GJB6,KLRC4-KLRK1,LILRB1,ARID5A,GGT1,LILRA2,CXCL1,CXCL2,CXCL3,GSTP1,IRAK3,HCK,NLRP7…
GO: Biological Process	GO:0009896	positive regulation of catabolic process		0.0003053	1	0.005101	0.0509	144	463	ADAM8,ADORA1,ADRA2A,ADRB2,HECW2,AKT1,ABCD1,CUL4A,IKBKG,TRIM71,APP,PIAS1,METTL14,ARNT,IRS2,TNFSF12,ADAM9,TICAM1,LRSAM1,RIPK2,ZFP36L1,IER3,PTTG1IP,CAV1,CBFA2T3,CEBPA,CTSC,QKI,PLK3,ATG5,ROCK2,RCHY1,SPTLC2,RNF185,TMEM59,SEC22B,GTPBP1,CSNK1A1,CSNK1D,ULK2,FAM122A,RNF144B,DAB2,DAPK1,DDIT3,FBXL5,MFN2,SESN2,RBX1,HDAC6,ABHD5,SH3GLB1,TOB1,EGF,RNFT1,RNF41,MTDH,TRIB1,RIDA,PLEKHN1,TRIM22,WAC,FOXO3,ATG7,DTL,SPT…
GO: Molecular Function	GO:0004707	MAP kinase activity		3.341e-08	0.0001034	1.034e-05	8.908e-05	142	380	ADAM8,FZD8,ADORA1,ADORA2B,ADRA2A,KIDINS220,TAOK1,FGD2,IKBKG,ARRB1,LAMTOR3,PEA15,HYAL2,ADAM9,RIPK2,TNFRSF11A,IQGAP1,MLKL,BMP2,KSR1,C5AR1,MAP3K14,CAV1,MAP3K6,HGS,MAP3K13,MAPKAPK2,CRK,MAPK14,CSK,DAB2,PTPN22,ZEB2,SH2B3,DUSP1,DUSP3,DUSP7,LPAR1,HIPK3,EGF,TRIB1,EPHB2,SPRY3,ERBB2,ERN1,TLR6,TAOK3,FCER1A,FPR1,RGS14,MAP3K21,MAP3K2,INPP5K,MAP3K20,GBA,GADD45G,ERP29,DUSP18,RAPGEF1,GSTP1,IRAK3,AKAP13,PDCD10,HGF…
GO: Biological Process	GO:0043405	regulation of MAP kinase activity		7.468e-10	9.046e-06	5.689e-08	5.678e-07	142	372	ADAM8,FZD8,ADORA1,ADORA2B,ADRA2A,KIDINS220,TAOK1,FGD2,IKBKG,ARRB1,LAMTOR3,PEA15,HYAL2,ADAM9,RIPK2,TNFRSF11A,IQGAP1,MLKL,BMP2,KSR1,C5AR1,MAP3K14,CAV1,MAP3K6,HGS,MAP3K13,MAPKAPK2,CRK,MAPK14,CSK,DAB2,PTPN22,ZEB2,SH2B3,DUSP1,DUSP3,DUSP7,LPAR1,HIPK3,EGF,TRIB1,EPHB2,SPRY3,ERBB2,ERN1,TLR6,TAOK3,FCER1A,FPR1,RGS14,MAP3K21,MAP3K2,INPP5K,MAP3K20,GBA,GADD45G,ERP29,DUSP18,RAPGEF1,GSTP1,IRAK3,AKAP13,PDCD10,HGF…
GO: Biological Process	GO:0007159	leukocyte cell-cell adhesion		1.485e-09	1.798e-05	1.045e-07	1.043e-06	141	372	ADAM8,CCR2,ADORA2A,AIF1,AKT1,NCK2,ANXA1,AP3B1,ARG2,SOCS1,TNFSF14,RIPK2,BCL6,CEACAM1,VNN1,AP3D1,CASP3,CAV1,RUNX1,SART1,CD1D,CD4,CD86,CD44,DLG5,CEBPB,KLF4,SELENOK,CSK,CX3CR1,CD55,PTPN22,SIRPA,IL23R,DUSP3,ZBTB7B,EFNB1,EFNB2,EGR3,CERCAM,ERBB2,LILRB2,SIRPB1,FCGR2B,SEMA4D,FLOT2,TNFSF13B,NFAT5,CD244,GCNT1,KLRC4-KLRK1,TNFRSF21,LILRB1,FGL2,LOXL3,LILRB4,GRB2,NFKBID,GLMN,CORO1A,HFE,HLA-DMB,HLA-DPA1,HLA-DPB1…
GO: Biological Process	GO:0007015	actin filament organization		1.756e-05	0.2127	0.0004535	0.004525	141	428	ACTN4,ACTN1,AIF1,ALDOA,PREX1,ALOX15,NCK2,SORBS2,ANG,GPR65,GAS7,SHTN1,TCAP,ARF1,RHOB,RHOC,RHOG,ARRB1,PHACTR1,NRP1,CALD1,CAPG,CAPZA2,PSTPIP2,PSTPIP1,TMSB4Y,MYOM2,ARHGEF2,RHOU,LMOD1,ROCK2,GMFG,PPM1F,MYADM,MTSS1,SIRPA,DBN1,FCHSD2,RHOBTB1,VILL,DIAPH1,DIAPH2,ARHGAP25,WDR1,ESPN,WASHC3,ARPC3,LPAR1,ARPC1B,ACTR3,SORBS3,TRPV4,EPS8,DLC1,FER,CDC42EP2,BAIAP2,CAP1,ARAP1,CDC42EP3,PPARGC1B,IQGAP2,INPP5K,PPP1R9B,D…
GO: Biological Process	GO:0009100	glycoprotein metabolic process		2.002e-05	0.2425	0.0005083	0.005073	141	429	ASGR1,ASGR2,B4GALT3,B3GALNT1,B3GALT2,DPY19L3,DPM2,BMP2,BMPR2,ST3GAL5,TMEM258,PLOD3,TRIP11,B4GALT6,B4GALT5,NDST3,OSTC,HS6ST1,ITM2B,RNF185,TMEM59,CHST11,GLCE,VCAN,CST3,DAD1,CANT1,GALNT8,GFPT2,HBEGF,CELA1,B3GNT5,EXT1,EXT2,EXTL2,RXYLT1,ABCA7,ST3GAL6,CHST15,UBE2J1,ST6GALNAC2,B3GAT1,FUT7,GALNT3,GATA1,GCNT1,GCNT2,SERP1,HPSE,GFPT1,B4GALT1,ST6GAL2,OS9,FUT10,B3GNT9,SERP2,POMGNT2,TMTC4,GALNT6,RNF139,CHP1,HE…
GO: Cellular Component	GO:0060205	cytoplasmic vesicle lumen		7.469e-15	1.119e-11	5.594e-13	4.414e-12	141	326	AOC1,ACAA1,APOOL,ACTN4,ACTN1,AGL,LRRC7,ALDOA,ALDOC,ALOX5,AMPD3,ANXA2,APAF1,APP,PDXK,B2M,CREG1,C3,PGLYRP1,CAT,CTSC,CHI3L1,QPCT,GMFG,PRDX6,MAPK14,CSTB,CTSD,CTSH,CTSW,CTSZ,CFD,CANT1,CYB5R3,MVP,DNASE1L1,CRISPLD2,ECM1,ACTR1B,SCCPDH,EGF,SERPINB1,OSTF1,F5,F8,LRG1,FCN1,FGR,CAP1,VAT1,ATG7,FOLR3,CCT2,NPC2,CCT8,FUCA1,FUCA2,CAB39,GALNS,GAS6,HPSE,ADA2,GDI2,GLA,GLB1,GNS,GRN,NHLRC3,CXCL1,GSN,GSTP1,NAPRT,GUSB,GY…
GO: Cellular Component	GO:0031983	vesicle lumen		1.355e-14	2.03e-11	9.665e-13	7.625e-12	141	328	AOC1,ACAA1,APOOL,ACTN4,ACTN1,AGL,LRRC7,ALDOA,ALDOC,ALOX5,AMPD3,ANXA2,APAF1,APP,PDXK,B2M,CREG1,C3,PGLYRP1,CAT,CTSC,CHI3L1,QPCT,GMFG,PRDX6,MAPK14,CSTB,CTSD,CTSH,CTSW,CTSZ,CFD,CANT1,CYB5R3,MVP,DNASE1L1,CRISPLD2,ECM1,ACTR1B,SCCPDH,EGF,SERPINB1,OSTF1,F5,F8,LRG1,FCN1,FGR,CAP1,VAT1,ATG7,FOLR3,CCT2,NPC2,CCT8,FUCA1,FUCA2,CAB39,GALNS,GAS6,HPSE,ADA2,GDI2,GLA,GLB1,GNS,GRN,NHLRC3,CXCL1,GSN,GSTP1,NAPRT,GUSB,GY…
GO: Cellular Component	GO:0099572	postsynaptic specialization		0.0005304	0.7946	0.007426	0.05859	141	461	ABR,ADAM10,ADORA1,ADORA2A,ADRA2A,LRFN2,SORCS2,LRRC7,NCK2,LRFN1,SORBS2,KCNAB2,CAMK1,ARF1,ARRB1,ARRB2,NUMB,EIF3A,RGS9,LIN7A,BMPR2,DST,CACNA1C,CALD1,CAMK2G,CAST,SLC16A3,NEURL1,ARHGEF2,CDH2,DLG5,CHRNB1,ABHD17C,CHRNE,HOMER3,HOMER2,MINK1,CHMP2B,LRRTM2,DNM3,CTNND1,CLSTN3,DAB1,DBN1,DNAJC6,MAGI2,IQSEC1,DLG4,GRIN3A,DRP2,CACNG8,EFNB2,EPS8,SIGMAR1,BAIAP2,PDLIM5,NPTN,RGS14,PPP1R9B,GRIK5,GRIN2D,HNRNPH2,HNRNPK,…
GO: Cellular Component	GO:0034774	secretory granule lumen		5.588e-15	8.371e-12	4.406e-13	3.476e-12	140	322	AOC1,ACAA1,APOOL,ACTN4,ACTN1,AGL,LRRC7,ALDOA,ALDOC,ALOX5,AMPD3,ANXA2,APAF1,APP,PDXK,B2M,CREG1,C3,PGLYRP1,CAT,CTSC,CHI3L1,QPCT,GMFG,PRDX6,MAPK14,CSTB,CTSD,CTSH,CTSW,CTSZ,CFD,CANT1,CYB5R3,MVP,DNASE1L1,CRISPLD2,ECM1,ACTR1B,SCCPDH,EGF,SERPINB1,OSTF1,F5,F8,LRG1,FCN1,FGR,CAP1,VAT1,ATG7,FOLR3,CCT2,NPC2,CCT8,FUCA1,FUCA2,CAB39,GALNS,GAS6,HPSE,ADA2,GDI2,GLA,GLB1,GNS,GRN,NHLRC3,CXCL1,GSN,GSTP1,NAPRT,GUSB,GY…
GO: Cellular Component	GO:0098984	neuron to neuron synapse		0.0004505	0.6748	0.006427	0.0507	139	452	ABR,ADAM10,ADORA1,ADORA2A,ADRA2A,LRFN2,SORCS2,LRRC7,NCK2,LRFN1,SORBS2,KCNAB2,CAMK1,ARF1,ARRB1,ARRB2,NUMB,EIF3A,RGS9,LIN7A,BMPR2,DST,CACNA1C,CALD1,CAMK2G,CAST,SLC16A3,NEURL1,ARHGEF2,CDH2,DLG5,ABHD17C,HOMER3,HOMER2,MINK1,CHMP2B,LRRTM2,DNM3,CTNND1,CLSTN3,DAB1,DBN1,DNAJC6,MAGI2,IQSEC1,DLG4,GRIN3A,DRP2,CACNG8,EFNB2,EPS8,SIGMAR1,BAIAP2,PDLIM5,NPTN,RGS14,PPP1R9B,GRIK5,GRIN2D,HNRNPH2,HNRNPK,IFNGR1,TANC1,…
GO: Molecular Function	GO:0042277	peptide binding		0.001209	1	0.03898	0.3358	138	441	ACHE,ACVR1,CCR2,ADRB2,SORCS2,ANG,ANPEP,ANXA5,APBB2,MARCO,AVPR1A,C1QA,CALR,CD1A,CD1C,CD1D,CD1E,CD14,SCARB1,TPP1,CLTA,CLTB,CCR1,CCR3,CCR8,CMKLR1,LTB4R,ITM2B,NPEPPS,PTGES,CRIP1,CSNK1A1,CST3,CTSD,CX3CR1,MAML1,TOMM20,C2CD2L,POM121,ECE1,PPIF,CALCRL,ENPEP,EPHB2,SIGMAR1,LILRB2,APBB3,NMUR1,TLR6,FCGR2B,FCGRT,OLFM1,FPR1,FPR2,FPR3,PPIL1,CYSLTR1,INPP5K,ARMCX5-GPRASP2,COL25A1,LILRB1,GIPR,KDELR1,KDELR2,XCR1,LIL…
GO: Biological Process	GO:0045089	positive regulation of innate immune response		7.647e-07	0.009263	2.791e-05	0.0002785	138	396	ADAM8,IKBKG,ARRB2,MARCO,TICAM1,PELI3,RIPK2,IL18RAP,BTK,PGLYRP1,CASP8,CAV1,CD1D,CD14,CD86,SCARB1,MAPKAPK2,TICAM2,NLRC4,AIM2,NR1D1,RSAD2,CTSK,CTSL,CTSS,CYBA,PTPN22,CLEC4E,COCH,CLEC4A,PARP9,TANK,PSME3,FLOT1,EREG,TLR6,TLR8,FCER1G,FCN1,CLEC10A,FLOT2,FPR2,POLR3G,SH2D1B,CLEC4D,CD226,CNPY3,KLRC4-KLRK1,SMPDL3B,LILRA2,FFAR2,IRAK3,HCK,CD300A,HLA-E,HLA-F,HLA-G,TRIM6,HRAS,ICAM2,ICAM3,IFI16,TRIM5,IRAK1,IRAK2,I…
GO: Biological Process	GO:0030098	lymphocyte differentiation		2.642e-06	0.032	8.42e-05	0.0008403	138	404	ADAM8,CCR2,FZD8,AHR,PREX1,SH3RF1,ANXA1,AP3B1,FAS,SOCS1,DOCK11,B2M,RIPK2,TNFRSF18,BCL6,IL18R1,ZFP36L1,VNN1,BTK,AP3D1,CACNB4,PGLYRP1,RUNX2,RUNX1,SART1,CD1D,CD4,CD86,TNFSF8,CD44,IL27,ATG5,ADGRG3,KLF6,MINK1,CR1,SOX13,RSAD2,HDAC4,PTPN22,CLEC4E,MAFB,IL23R,HDAC5,ZBTB7B,EGR1,EGR3,RNF41,MPZL2,ERBB2,LILRB2,TCIRG1,FCER1G,FCGR2B,MERTK,BATF,CLEC4D,FUT7,PRELID1,GAS6,FGL2,GADD45G,KDELR1,LOXL3,LILRB4,RIPK3,NFKBI…
GO: Biological Process	GO:0070997	neuron death		0.0001382	1	0.002644	0.02639	138	434	ACHE,ADAM8,ADARB1,FZD1,ADORA1,ADORA2A,AKT1,APAF1,IKBKG,APP,FAS,KMO,ARRB1,ARRB2,NRP1,BOK,NAE1,C1QA,C5AR1,CAPN2,CASP3,CASP8,UBE2M,RILPL1,CBL,CDC34,CEBPB,SNX6,CLN3,AATK,CSF1,CTSZ,CX3CR1,NOS1AP,HDAC4,DDIT3,FAM162A,ATN1,PARP2,NAMPT,EFNB2,EGR1,EIF4G1,ELK1,EPHB1,EPOR,SIGMAR1,TLR6,FCGR2B,FOXO3,ATG7,BBC3,G6PD,ARMCX5-GPRASP2,GBA,TNFRSF21,GFER,GRN,GRIK5,GSK3A,CORO1A,CHP1,HIF1A,HLA-F,HMOX1,HRAS,IGF1,IL18,ILK…
GO: Cellular Component	GO:0045177	apical part of cell		0.002211	1	0.02528	0.1995	138	465	ACP3,ACVR1,ADRB2,GRK2,AP2A1,JAG1,SORBS2,ANXA1,ANXA4,APP,FAS,NUMB,CYP4F12,ATP2B1,HYAL2,ATP6V1A,ATP6V1B2,CEACAM1,BMPR2,BST2,BTD,C5AR1,CA4,CACNA1D,MGAM,CACNB3,CAV1,ATP6V0D1,CD9,CD44,CDH2,VAMP3,KL,CLCN5,OTOF,ABCG2,HOMER2,SLC4A7,CLIC4,CYBA,TRPM6,DAB1,DAB2,MFSD4B,C2CD2L,SLC12A6,WDPCP,TRPV4,FLOT1,ENPEP,MTDH,SLC29A1,NIN,ERBB2,TCIRG1,ABCA7,SLC9B2,FLOT2,CIB1,TCHP,RAB14,DYNC2LI1,AHCYL1,GJB6,PARD6G,PARD6B,RE…
GO: Biological Process	GO:0032386	regulation of intracellular transport		5.934e-07	0.007187	2.267e-05	0.0002263	137	391	ADORA2B,ANXA2,CAMK1,ARF1,ASPH,ATP2A1,HYAL2,SNX3,IER3,CACNB3,RHOU,VAMP3,SNX6,PLK3,TRIM58,NPEPPS,MAPK14,FEZ1,GCC2,TCAF1,TM9SF4,DAB2,PTPN22,DBN1,GAB2,ACTR3,UBL5,SH3GLB1,SAR1B,UBAC2,STOM,ERBB2,FCER1A,MS4A2,FCER1G,FER,FES,FGR,UBE2J1,CIB1,ANP32B,AKAP8L,CHMP3,INPP5K,GAS1,GAS6,GATA2,GDI1,REEP6,OS9,RABGEF1,SFN,GSK3A,PDCD10,RNF139,HCLS1,CHP1,CD300A,HMOX1,HRAS,IFI27,IL4,ITGAM,ITGB2,JUP,KCNB1,KCNE1,KIF5B,LAM…
GO: Biological Process	GO:0043547	positive regulation of GTPase activity		3.705e-05	0.4488	0.0008598	0.00858	136	416	ABR,ADPRH,ADRB1,ARHGAP31,TBC1D14,SIPA1L2,ARHGAP20,PREX1,GPR65,RHOG,ARHGAP4,ARRB1,RGPD6,STARD13,DOCK11,RGS9,IQGAP1,NRP1,BNIP2,ARHGAP33,EVI5L,CHN2,ARHGAP22,ARHGAP29,MAP4K4,CRK,VPS9D1,RIN1,TBC1D10B,USP6NL,DOCK4,STARD8,TBC1D5,ARHGAP11A,F11R,SRGAP3,ARFGAP3,RABGAP1L,IQSEC1,ARHGAP25,FAM13A,RGS17,ERBB2,GMIP,FAM13B,DLC1,CDC42EP2,VAV3,MEX3B,SEC23B,ACAP3,ARAP1,AGAP3,RGPD5,SEMA4D,RGS14,GDI1,GDI2,GNAO1,GNAQ,A…
GO: Biological Process	GO:0010876	lipid localization		0.001289	1	0.01626	0.1623	136	448	NRIP1,ABCA1,ABCA3,DYSF,ESYT2,OSBPL1A,OSBPL5,OSBPL6,OSBPL8,OSBPL11,AKT1,ABCD1,ANXA1,ANXA2,GRAMD1A,APOL1,AQP9,ANO8,NCOA1,IRS2,DGAT1,ABCC3,ATP5PF,TNFRSF11A,CEACAM1,BMP6,TSPO,C3,ATP8B3,CAV1,RUNX1,SCARB1,SCARB2,CES1,PCTP,MID1IP1,SELENOM,CPT1B,CRY1,ABCG1,LRP10,DAB2,C2CD2L,OSBPL2,PLEKHA8P1,ABHD5,EGF,SPNS1,ABCC4,SIGMAR1,ABCA7,ABCA9,ACSL1,ACSL4,KIAA1109,PRKAG2,GULP1,NPC2,ANO9,PRELID1,STARD10,DGAT2,STARD3,…
GO: Cellular Component	GO:0030139	endocytic vesicle		1.524e-13	2.282e-10	1.037e-11	8.185e-11	136	321	CPNE2,ABCA1,CLTCL1,DYSF,ADAM8,PLEKHG5,AP2A1,STX7,ANXA3,ANXA11,SCARF1,ARRB2,STX11,MARCO,HYAL2,SNX3,ATP6V0A1,B2M,RAB11A,SPHK1,FMNL1,ATP6V0E1,PGLYRP1,CALR,CAMK2G,CAPG,CAV1,ATP6V0D1,CD9,SCARB1,SCARB2,CD163,VAMP3,AP2S1,NRXN1,CLTA,CLTB,ATG5,HEATR5A,SEC22B,RAB11FIP5,CYBA,CYBB,TBC1D5,MTSS1,DLG4,HBEGF,LPAR1,CACNG8,RAB34,TCIRG1,TLR6,CDC42EP2,FLOT2,GNLY,RAB14,FZD2,FFAR4,RAB10,GOLIM4,RAB32,RAB35,RAB31,RAPGEF…
GO: Biological Process	GO:0071902	positive regulation of protein serine/threonine kinase activity		3.432e-08	0.0004157	1.732e-06	1.729e-05	135	368	ADAM8,FZD8,ADORA1,ADORA2B,ADRA2A,ADRB2,KIDINS220,AKT1,TAOK1,FGD2,IKBKG,CAMK1,ARRB1,LAMTOR3,PEA15,ADAM9,RIPK2,TNFRSF11A,IQGAP1,MLKL,BMP2,C5AR1,CALM2,MAP3K14,MAP3K6,CCND3,MAP3K13,MAPKAPK2,NRXN1,CRK,HIGD1A,MAPK14,CSF1R,CSK,DAB2,DAZAP2,ZEB2,DUSP7,LPAR1,EGF,EPHB2,ERBB2,ERN1,TLR6,ACSL1,TAOK3,FCER1A,CIB1,FPR1,MAP3K21,MAP3K2,CAB39,MAP3K20,GADD45G,ERP29,RAPGEF1,AKAP13,PDCD10,HGF,NRG1,HRAS,PROK2,DUSP19,IGF…
GO: Cellular Component	GO:0014069	postsynaptic density		0.0001302	0.1951	0.002192	0.01729	135	426	ABR,ADAM10,ADORA1,ADORA2A,ADRA2A,LRFN2,SORCS2,LRRC7,NCK2,LRFN1,SORBS2,KCNAB2,CAMK1,ARF1,ARRB1,ARRB2,NUMB,EIF3A,RGS9,LIN7A,BMPR2,DST,CACNA1C,CALD1,CAMK2G,CAST,SLC16A3,NEURL1,ARHGEF2,CDH2,DLG5,ABHD17C,HOMER3,HOMER2,MINK1,CHMP2B,LRRTM2,DNM3,CTNND1,CLSTN3,DAB1,DBN1,DNAJC6,MAGI2,IQSEC1,DLG4,GRIN3A,DRP2,CACNG8,EFNB2,EPS8,SIGMAR1,BAIAP2,PDLIM5,NPTN,RGS14,PPP1R9B,GRIK5,GRIN2D,HNRNPH2,HNRNPK,IFNGR1,TANC1,…
GO: Cellular Component	GO:0032279	asymmetric synapse		0.0001302	0.1951	0.002192	0.01729	135	426	ABR,ADAM10,ADORA1,ADORA2A,ADRA2A,LRFN2,SORCS2,LRRC7,NCK2,LRFN1,SORBS2,KCNAB2,CAMK1,ARF1,ARRB1,ARRB2,NUMB,EIF3A,RGS9,LIN7A,BMPR2,DST,CACNA1C,CALD1,CAMK2G,CAST,SLC16A3,NEURL1,ARHGEF2,CDH2,DLG5,ABHD17C,HOMER3,HOMER2,MINK1,CHMP2B,LRRTM2,DNM3,CTNND1,CLSTN3,DAB1,DBN1,DNAJC6,MAGI2,IQSEC1,DLG4,GRIN3A,DRP2,CACNG8,EFNB2,EPS8,SIGMAR1,BAIAP2,PDLIM5,NPTN,RGS14,PPP1R9B,GRIK5,GRIN2D,HNRNPH2,HNRNPK,IFNGR1,TANC1,…
GO: Biological Process	GO:0050863	regulation of T cell activation		4.147e-09	5.023e-05	2.745e-07	2.739e-06	134	354	ADAM8,CCR2,ADORA2A,AIF1,AKT1,NCK2,SH3RF1,ANXA1,AP3B1,ARG2,SOCS1,TNFSF14,RIPK2,TNFRSF18,BCL6,CEACAM1,VNN1,AP3D1,CASP3,CAV1,RUNX1,SART1,CD1D,CD4,CD86,TNFSF8,CD44,IL27,DLG5,CEBPB,SELENOK,CLC,CR1,SOX13,CSK,CD55,PTPN22,SIRPA,IL23R,DUSP3,ZBTB7B,EFNB1,EFNB2,EGR3,ERBB2,LILRB2,SIRPB1,FCGR2B,ZNHIT1,FLOT2,TNFSF13B,PRELID1,CD244,KLRC4-KLRK1,TNFRSF21,LILRB1,FGL2,LOXL3,LILRB4,RIPK3,GRB2,NFKBID,GSN,GLMN,CORO1A,…
GO: Biological Process	GO:0042692	muscle cell differentiation		0.004638	1	0.04459	0.445	134	455	ACADM,ACVR1,ARID1A,DYSF,MYORG,ADM,ADRB1,ALPK3,AKT1,MRTFA,TSHZ3,SORBS2,CAMK1,PIAS1,TCAP,ARRB2,TNFSF14,AVPR1A,STAC3,CFLAR,BMP2,BNIP2,KLF5,CACNB4,CALR,CAPN2,CAPN3,CASP3,CD9,CD53,MYOM2,CDH2,HACD1,ALPK2,CDK9,CACNA2D2,CHRNB1,LMOD1,QKI,ASF1A,ATG5,MAPK14,CSRP1,CTH,CTNNA1,CXADR,HDAC4,MAML1,WDR1,HDAC6,HDAC5,RCAN1,PARP2,MYOF,EFNB2,FLOT1,ENG,EREG,SPEG,ATG7,PDLIM5,WFIKKN1,G6PD,FBXO40,HOPX,GSK3A,GLMN,H3-3A,H3-…
GO: Cellular Component	GO:0030133	transport vesicle		0.001401	1	0.01749	0.138	134	445	CLTCL1,ADAM10,AP2A1,STX7,ANXA5,APP,AREG,STX11,STX10,ATP6V0A1,B2M,RAB11A,CEACAM1,SPHK1,AP1G2,CA4,CALM2,ATP6V0D1,SYNGR2,SYNGR1,CD59,TRIP11,VAMP3,OTOF,CLN3,CLTA,CLTB,YIPF3,COPA,SCAMP1,GOSR1,RAB3D,SEC22B,RAB11FIP5,CD55,SEC24D,BLOC1S6,DLG4,CRISPLD2,TOR1A,TMED7,SCAMP2,SLC17A5,SH3GLB1,SAR1B,PLIN3,STX2,COPZ2,BET1,SLC9B2,SEC23B,SCGN,RAB14,TGOLN2,ATP2C1,BRSK1,GABBR1,SEC24A,RAB10,KDELR1,GOLIM4,ERP29,KDELR2,…
GO: Biological Process	GO:0051056	regulation of small GTPase mediated signal transduction		1.918e-08	0.0002324	1.022e-06	1.02e-05	132	355	ABCA1,LZTR1,ABR,PLEKHG5,PLEKHG1,HEG1,ARHGAP31,SIPA1L2,ARHGAP20,PREX1,GPR65,FGD2,RHOB,RHOC,RHOG,ARHGAP4,ARRB1,IRS2,STARD13,BCL6,NRP1,BNIP2,STK19,CBL,ARHGEF2,CDH2,ARHGAP33,RASGRP4,CYTH3,CHN2,RHOU,ARHGAP22,ARHGAP29,MAP4K4,CRK,CSF1,PLEKHG3,RALGPS1,AUTS2,STARD8,ARHGAP11A,ARHGEF17,RHOBTB1,SRGAP3,DENND4B,IQSEC1,MFN2,ARHGAP25,LPAR1,FAM13A,LPAR6,FLOT1,EPHB2,EPOR,EPS8,SPRY3,ERBB2,GMIP,FAM13B,DLC1,FBP1,VAV3…
GO: Biological Process	GO:0007568	aging		3.433e-08	0.0004158	1.732e-06	1.729e-05	132	358	ABAT,ADM,AKT1,ALDOC,ALOX12,APAF1,APP,KMO,ARG2,ATP2B1,HYAL2,TPRA1,B2M,BCL2A1,BCL6,BMPR1A,TSPO,C1QA,MBD2,KYNU,CALR,CAT,CAV1,CD68,CDKN1A,CDKN1C,CDKN2B,CTSC,KL,RAD54B,CNP,LITAF,MAPK14,CTNNA1,DAG1,BCL2L12,FBXO4,NUAK1,YPEL3,ATN1,GLRX2,NAMPT,ENG,ENO3,FOXO3,ATG7,CISD2,BBC3,PLK2,NEK6,GJB6,SERP1,GNAO1,GPX4,GRB2,GSK3A,GSN,RNF165,ZNF277,SEC63,HLA-G,HMGCR,HRAS,ICAM1,ID2,IDE,ILK,ING2,INPP5D,IRAK1,ITGB2,JUN,JUN…
GO: Biological Process	GO:0032535	regulation of cellular component size		0.0002641	1	0.004643	0.04633	132	418	AHR,AKT1,TMEM123,PREX1,ALOX15,NCK2,SEMA7A,SHTN1,ARF1,ARHGAP4,RAB11A,NRP1,BMPR2,CAPG,CAPZA2,TMSB4Y,MAP3K13,CLCN6,MYO3B,LMOD1,GMFG,CRABP2,AATK,PLXNA4,ULK2,MYADM,DBN1,FCHSD2,RHOBTB1,VILL,WDR1,SLC12A6,DPYSL2,ARPC3,ARPC1B,ACTR3,EFNA5,TRPV4,EPS8,CDKL3,SEMA3A,PRR16,FER,TRPV2,CDC42EP2,OLFM1,FGF13,VAV3,BAIAP2,SEMA6C,SEMA4D,SEMA4B,SEMA3C,LAMTOR5,CDC42EP3,CHMP3,IQGAP2,GDI1,DSTN,PEX11G,GRB2,GSN,CORO1A,HCK,HC…
GO: Biological Process	GO:0001505	regulation of neurotransmitter levels		0.0005641	1	0.008394	0.08377	132	425	ABAT,ACHE,COLQ,ADORA2A,ADORA2B,ADRA2A,ADRB2,AIF1,AKT1,PPFIA4,PPFIA3,APP,KMO,ARG2,STX11,TICAM1,NAPA,LIN7A,PER2,SYNJ1,SPHK1,TSPO,BAIAP3,DAGLA,CACNA1D,CACNB4,CAV1,KLF4,CHRNA5,NRXN1,NRXN2,OTOF,CLN3,ROCK2,CPS1,CTBP2,CX3CR1,NOS1AP,CYP1B1,RIMS3,SIRPA,BLOC1S6,GRIN3A,DPYD,DPYS,NAALAD2,TOR1A,FLOT1,SLC29A1,STX2,RIDA,EPOR,TLR6,NRN1,KLF2,BRSK1,UPB1,NAAA,GART,KLRC4-KLRK1,GLA,GRIK5,HNMT,SLC29A2,HTR7,ICAM1,IGF1,…
GO: Cellular Component	GO:0031984	organelle subcompartment		0.0001284	0.1924	0.002192	0.01729	132	415	CLTCL1,ACP3,ADAM10,OSBPL8,APP,AP3B1,ARF1,ASPH,STX10,B4GALT3,RAB11A,BOK,AP1S2,AP1G2,BAIAP3,AP3D1,CA4,PLOD3,B4GALT6,B4GALT5,VAMP3,CLN3,CLTA,CLTB,CHST2,PLK3,MOB4,SCAMP1,GOSR1,TMEM59,ATL3,TMEM87A,GCC2,USP6NL,C2CD2L,CANT1,ARFGAP3,TRAPPC9,DOP1B,SCAMP2,ATL1,RAB34,SAR1B,RNF41,AP3S2,BET1,FAM91A1,FKBP1A,ARAP1,RAB14,COG8,TGOLN2,ATP2C1,FUT7,GALNT3,INPP5K,GBA,GCNT1,B4GALT1,RAB10,ST6GAL2,GOLIM4,PCSK1N,RAB32,GO…
GO: Biological Process	GO:0002793	positive regulation of peptide secretion		4.928e-09	5.97e-05	3.142e-07	3.135e-06	131	345	ABAT,ACHE,ADAM8,ADORA1,ADORA2A,ADRB1,AIF1,ANG,ARF1,ARRB1,AACS,IRS2,HYAL2,ADAM9,RIPK2,BMP6,BAIAP3,CACNA1D,CASP1,CD14,CD33,CD58,VAMP3,SELENOK,AIM2,LILRA5,AKAP12,ABCG1,MAPK14,CSF1R,NLRP12,PTPN22,C2CD2L,CLEC4E,TNFSF15,RAB34,TRPV4,TLR8,FCN1,FGR,ATG7,GABBR1,SELENOT,HCAR2,CD244,SEC24A,TM7SF3,SERP1,ARID5A,NMU,GIPR,GLRX,GLUD1,LILRA2,GPR27,FFAR2,IL17RC,GLMN,HFE,HIF1A,HK1,NLRP7,HLA-E,TRIM6,IFNAR1,IFNGR1,IGF…
GO: Biological Process	GO:0010976	positive regulation of neuron projection development		5.454e-07	0.006606	2.117e-05	0.0002113	131	370	ACHE,FZD1,KIDINS220,AP2A1,LRRC7,STK24,SEMA7A,CAMK1,SHTN1,ARF1,SCARF1,NUMB,ATF1,SNX3,RAB11A,IQGAP1,NRP1,CFLAR,BMPR2,SPHK1,SCARB2,NEURL1,MAP3K13,DLG5,NUMBL,QKI,CHODL,ADAMTS1,CRABP2,FEZ1,PLXNA4,DBN1,ZNF804A,ZEB2,MAGI2,FIG4,DLG4,LPAR1,ACTR3,EFNA5,SH3GLB1,PLXNC1,MARK2,SEZ6,NIN,EPOR,CDKL3,TRPV2,FES,BAIAP2,FKBP1B,SEMA4D,NCKIPSD,NPTN,STAU2,STYXL1,ARMCX5-GPRASP2,GDI1,RAPGEF1,GRN,HGF,NRG1,HNRNPK,NEGR1,HTR7…
GO: Biological Process	GO:0070482	response to oxygen levels		0.0008229	1	0.01129	0.1127	131	425	ABAT,CARD16,ACTN4,ACVRL1,ADAM8,ADM,ADORA1,ADRB2,AK4,AKT1,ALAS2,ANG,APAF1,FAS,ARNT,ASCL2,ATP6V1A,ADAM15,BACH1,CFLAR,BMP2,ZFP36L1,CACNB3,CAMK2G,CAPN2,CASP3,CAT,CAV1,CBFA2T3,CBL,ATP6V0D1,CDKN1A,PLK3,ROCK2,NPEPPS,HIGD1A,CYBA,CYBB,TM9SF4,FAM162A,RBX1,DNMT3B,CPEB2,ECE1,LPAR1,NAMPT,EGR1,EIF4EBP1,PSME3,ENG,EPAS1,MALAT1,PLEKHN1,NDRG1,ACAA2,FOXO3,ATG7,FOSL2,B3GAT1,GNB1,HIF1A,HK2,HMOX1,PRMT2,ICAM1,RBPJ,IL18…
GO: Biological Process	GO:0019058	viral life cycle		9.708e-09	0.0001176	5.627e-07	5.615e-06	130	345	SEH1L,ADAR,ADARB1,GRK2,HYAL3,ANPEP,ANXA2,IFITM1,OASL,HYAL2,SNX3,LRSAM1,BST2,CAV1,CLDN9,CD4,CD86,SCARB1,SCARB2,XPR1,ATG5,ROCK2,CR1,CHMP2B,RSAD2,ISG15,CTBP2,USP6NL,CXADR,CD55,DAG1,POM121,F11R,EFNB2,STOM,IFITM3,FCN1,TRIM38,ATG7,LAMTOR5,CHMP5,IFITM2,LAMP3,CHMP3,INPP5K,GAS6,CHMP2A,NUP42,GSN,PARP10,GYPA,TRIM6,RAB43,ICAM1,IDE,IFI16,IFI27,IFIT1,TRIM5,CXCL8,ISG20,ITGA2,ITGA5,ITGAV,ITGB1,ITGB6,APOBEC3A,KPN…
GO: Biological Process	GO:0006631	fatty acid metabolic process		0.0001198	1	0.002334	0.02329	130	404	ACAA1,ACADM,ACADS,ACADVL,ACOX1,HACD4,ACOX2,AKT1,ABCD1,ALDH3A2,ALOX12,ALOX5,ALOX5AP,ALOX15,ANXA1,AOAH,DEGS1,PLA2G4C,AACS,AKR1C3,CYP4F12,IRS2,DGAT1,AVPR1A,CES2,CEACAM1,BRCA1,PER2,SPHK1,C3,DAGLA,CAV1,CBR1,HACD1,CES1,MID1IP1,FADS2,QKI,PTGES,CPT1B,CRAT,MAPK14,ACOT11,CYB5A,CYP1B1,CYP2C8,CYP2E1,DECR1,LPGAT1,SESN2,ABHD5,EHHADH,ACSL1,ACSL4,ACAD11,AIG1,ACAA2,PRKAG2,NAAA,GGT1,GGT5,GK,DGAT2,HPGDS,MCAT,ABHD1,…
GO: Biological Process	GO:0032970	regulation of actin filament-based process		0.001588	1	0.01941	0.1937	130	428	ADORA1,ADRB1,TAOK1,PREX1,ALOX15,NCK2,GPR65,ARF1,RHOB,RHOC,RHOG,ATP2A1,NRP1,BST1,BST2,CACNA1C,CAPG,CAPZA2,CAV1,TMSB4Y,RHOU,MYO3B,LMOD1,ROCK2,GMFG,CRK,CSF1R,PPM1F,NOS1AP,MYADM,MTSS1,DAPK3,DBN1,FCHSD2,RHOBTB1,F11R,VILL,WDR1,KCNE3,ARPC3,LPAR1,ARPC1B,ACTR3,EFNA5,SORBS3,EPS8,DLC1,FER,FES,CDC42EP2,FGF13,BAIAP2,FGR,ARAP1,CDC42EP3,STAU2,IQGAP2,INPP5K,DSTN,GRB2,GSN,CORO1A,AKAP13,HCK,HCLS1,HRAS,ICAM1,ID1,AR…
Pathway	83105	Pathways in cancer	BioSystems: KEGG	0.0003671	1	0.008851	0.07799	130	395	PLEKHG5,ADCY3,ADCY7,ADCY9,FZD1,FZD8,AKT1,ADCY4,IKBKG,FAS,ARNT,BMP2,CCNA1,CASP3,CASP8,RUNX1,CBL,CCNE2,CDKN1A,CDKN2B,RASGRP4,CEBPA,COL4A1,ROCK2,CRK,CSF1R,CSF2RA,CSF3R,CTBP2,CTNNA1,DAPK1,DAPK3,RASSF5,RBX1,E2F3,LPAR1,EGF,LPAR6,GNB4,EPAS1,ERBB2,MECOM,FGF13,FZD2,STK36,GLI1,GNAI2,GNAI3,GNAQ,GNB1,GNB2,GNG5,LPAR4,GRB2,GSTP1,HGF,HIF1A,HRAS,IGF1,IGF1R,CXCL8,ITGA2,ITGAV,ITGB1,JUN,JUP,LAMA3,LAMB2,LAMB3,GNG8,K…
GO: Biological Process	GO:0044262	cellular carbohydrate metabolic process		2.347e-09	2.843e-05	1.571e-07	1.567e-06	129	335	ACADM,DYSF,ADRB1,AGL,AKT1,ALDOA,ALDOC,AOAH,IRS2,BPGM,PER2,SYNJ1,IER3,SYNJ2,MGAM,STBD1,CBFA2T3,SCARB2,B4GALT5,NDST3,ABCG2,NR1D1,CRY1,SOGA1,HDAC4,SESN2,MYOF,STK40,ENO3,B3GNT5,EXT1,EXT2,EXTL2,PCDH12,FBP1,PRKAG2,GK5,GALE,GALK1,CD244,INPP5K,GBE1,COQ3,GNPTG,GNMT,COQ2,GFPT1,B4GALT1,GK,GLB1,DGAT2,B3GNT9,GRB10,GSK3A,GUSB,GYG1,HIF1A,HK1,HK2,HK3,NDST1,IDH1,IGF1,IGFBP3,SLC45A3,IMPA1,IMPA2,INPP1,INPP5A,INPP5B…
GO: Biological Process	GO:0009615	response to virus		5.021e-08	0.0006082	2.462e-06	2.457e-05	129	350	ADAR,ADARB1,HYAL3,IKBKG,IFITM1,ARF1,PRKRA,OASL,HYAL2,TICAM1,BST2,MAP3K14,CD86,CD37,IL27,XPR1,TICAM2,LYST,SELENOK,AIM2,SAMHD1,RSAD2,MAPK14,ISG15,SLFN11,CXADR,PTPN22,PARP9,IL23R,TSPAN32,HERC5,NT5C3A,TRIM22,TLR8,IRF9,IFITM3,FGR,TRIM38,ATG7,LAMTOR5,IFI44,NPC2,IFITM2,POLR3G,IVNS1ABP,IFI6,LILRB1,FGL2,SERINC3,IFI44L,IRAK3,TRIM6,IFI16,IFI27,IFIT2,IFIT1,IFIT3,TRIM5,IFNAR1,IFNAR2,IFNGR1,IFNGR2,IL2RA,IL4,IL…
GO: Biological Process	GO:0051251	positive regulation of lymphocyte activation		1.973e-06	0.0239	6.53e-05	0.0006517	129	371	ADAM8,CCR2,AIF1,AKT1,NCK2,ANXA1,AP3B1,SOCS1,IRS2,TNFSF14,TNFSF13,TICAM1,RIPK2,BCL6,BST1,VNN1,BTK,AP3D1,CAV1,RUNX1,SART1,CD1D,CD4,CD86,CDKN1A,LYST,SELENOK,CSK,CD55,PTPN22,SIRPA,BLOC1S6,IL23R,ZBTB7B,EFNB1,EFNB2,EGR3,LILRB2,SIRPB1,IGHV1-69D,VAV3,FLOT2,TNFSF13B,CD244,GAS6,KLRC4-KLRK1,LILRB1,LILRB4,GRB2,NFKBID,CORO1A,HLA-DMB,HLA-DPA1,HLA-DPB1,HLA-E,HLA-F,HLA-G,HLX,IGF1,IGHA1,IGHA2,IGHG1,IGHG3,IGKC,IGL…
GO: Cellular Component	GO:0031300	intrinsic component of organelle membrane		0.0006056	0.9072	0.008323	0.06566	129	418	APOOL,ESYT2,ABCD1,STX7,GRAMD1A,ASPH,STX10,ATP6V0A1,B2M,DPM2,TMEM11,CALR,CREB3L1,SYNGR1,VAMP3,CLN3,CHST2,ITM2B,SCAMP1,UNC50,EMC2,CYP2E1,TOMM20,MFN2,SCO2,EMC9,ECE1,IER3IP1,DHRS9,TIMM17B,ERN1,BET1,EXT1,SLC22A17,FAR1,SLC35A1,RAB14,ARMCX3,COQ2,RAB10,YIF1A,DGAT2,RAB35,DUSP18,PEX11G,RER1,FICD,SGMS2,HLA-A,HLA-B,HLA-C,HLA-DPA1,HLA-DPB1,HLA-DQB1,HLA-E,HLA-F,HLA-G,ELOVL5,SAMD8,ITPR1,LAMP1,LAMP2,LBR,LFNG,IRA…
GO: Biological Process	GO:0010769	regulation of cell morphogenesis involved in differentiation		4.754e-07	0.005758	1.894e-05	0.000189	128	359	ACHE,ACTN4,ADAM10,HECW2,PREX1,SEMA7A,ZSWIM5,ZSWIM6,SHTN1,ARHGAP4,NUMB,RAB11A,NRP1,BMPR2,CALR,MAP3K13,CDH2,ARHGAP33,NUMBL,CHODL,CRABP2,CRK,AATK,PLXNA4,DNM3,ULK2,MYADM,DAB1,DAB2,DBN1,ZEB2,DPYSL2,ACTR3,EFNA5,SH3GLB1,PLXNC1,MARK2,NIN,EPHB2,CDKL3,SEMA3A,TRPV2,OLFM1,FGF13,BAIAP2,SEMA6C,SEMA4D,SEMA4B,SEMA3C,CIB1,PDLIM5,STAU2,BRSK1,ARMCX5-GPRASP2,GDI1,NRG1,ID1,IFRD1,KNDC1,ILK,TUBB2B,LIMK1,LRP1,MAP1B,MAP2…
GO: Biological Process	GO:0040013	negative regulation of locomotion		0.004454	1	0.04296	0.4287	128	432	ABR,ABHD6,TMIGD3,ACVRL1,ADARB1,ADORA1,ADORA2A,ADORA3,JAG1,OSBPL8,AIF1,AKT1,ARRDC3,STK24,SEMA7A,IFITM1,FAS,RHOB,ARHGAP4,RAP2C,HYAL2,STARD13,ADAM15,NRP1,BMPR1A,BST2,CALR,KRIT1,CD63,DLG5,KLF4,CLIC4,CRK,CTNNA1,CX3CR1,CYP1B1,TCAF1,DAG1,DBN1,MAGI2,SRGAP3,HDAC5,DUSP1,DUSP3,RNF41,EGFL7,ENG,TRIB1,SEMA3A,DLC1,OLFM1,SEMA6C,FOXO3,SEMA4D,SEMA4B,SEMA3C,SPINT2,CHMP3,KLRC4-KLRK1,RABGEF1,ABHD2,EMILIN1,GSTP1,PDCD1…
GO: Biological Process	GO:0006650	glycerophospholipid metabolic process		2.66e-06	0.03222	8.455e-05	0.0008438	127	366	ACHE,ABHD6,OSBPL5,OSBPL8,ALOX15,ARF1,ARF3,PLA2G4C,SOCS1,DPM2,SOCS2,SYNJ1,SYNJ2,CAPN2,SCARB1,CHKB,KLF4,PCTP,CISH,PCYT1B,PGS1,PRDX6,CSF1R,PITPNM3,RUBCN,FIG4,LPGAT1,ABHD5,SH3GLB1,LPCAT3,ACP6,PIGP,CEPT1,VAV3,FGR,FAR1,FPR2,AGPAT1,AGPAT2,RAB14,GDE1,CPNE7,INPP5K,STARD10,PNPLA6,FAM126A,SERINC3,PLEKHA8,GPAT3,PLCD4,MFSD2A,PIGM,PLB1,IMPA1,IMPA2,INPP1,INPP5A,INPP5B,INPP5D,INPPL1,SERINC2,PIKFYVE,LYN,LIPH,PLD6…
GO: Biological Process	GO:0045862	positive regulation of proteolysis		9.07e-05	1	0.001862	0.01858	127	391	ADAM8,ADRA2A,AKT1,ALOX12,APAF1,APP,FAS,PIAS1,ARRB1,ASPH,TRADD,TNFSF10,ADAM9,RIPK2,TNFRSF10B,CFLAR,BOK,CAPN3,CASP1,CASP4,CASP5,CASP8,CASP10,CAV1,CBFA2T3,EBAG9,CEBPA,CTSC,NLRC4,AIM2,PLK3,ROCK2,RCHY1,RNF185,CR1,RNF7,MAPK14,CSNK1A1,CSNK1D,PPM1F,CTNND1,CTSD,CTSH,ST18,FAM122A,RNF144B,NLRP12,DAB2,DAPK1,TNFSF15,FAM162A,RBX1,TANK,EGF,RNFT1,PSME3,TRIB1,F3,DLC1,SPON1,ATG7,ANP32B,BBC3,CIDEB,PLK2,PRELID1,ACRB…
GO: Molecular Function	GO:0004197	cysteine-type endopeptidase activity		4.981e-05	0.1542	0.003203	0.02759	125	368	CARD16,ADORA2A,GRK2,AKT1,ALOX12,MRTFA,SH3RF1,APAF1,CST7,USP37,FAS,ARRB1,ARRB2,ASPH,CAPN12,TRADD,TNFSF14,TNFSF10,RIPK2,TNFRSF10B,CFLAR,BOK,CAPN5,CAPN2,CAPN3,CAPNS1,CAST,CASP1,CASP3,CASP4,CASP5,CASP8,CASP10,CD44,CDKN2D,CTSC,KLF4,NLRC4,CLC,PRDX5,AIM2,USP49,RNF7,PPM1F,SENP6,CTSD,CTSH,CTSK,ST18,CTSL,CTSO,CTSS,CTSW,CTSZ,NLRP12,DAPK1,DELE1,BCL2L12,USP15,TNFSF15,FAM162A,F3,DLC1,ANP32B,LAMTOR5,USP16,LAMP3…
GO: Biological Process	GO:0007162	negative regulation of cell adhesion		7.307e-09	8.851e-05	4.404e-07	4.395e-06	124	324	ABAT,ACTN4,ACVRL1,ADAM8,ADAM10,ADORA2A,ADRB2,JAG1,AKT1,ALOX12,ANXA1,ARG2,SOCS1,ADAM15,CD164,BCL6,CEACAM1,BMP2,BMP6,CASP3,RUNX1,CD9,CD86,CD44,DLG5,CEBPB,KLF4,MAP4K4,PPM1F,PLXNA4,CYP1B1,MYADM,DAB1,PTPN22,SH2B3,DUSP1,DUSP3,ZBTB7B,EFNA5,PLXNC1,TRPV4,ERBB2,LILRB2,DLC1,FCGR2B,SEMA4D,SPINT2,GCNT2,TNFRSF21,LILRB1,FGL2,ADAMDEC1,LOXL3,NFKBID,GLMN,HFE,CD300A,VSIG4,HLA-G,HLX,IL1RN,IL2,IL2RA,IL4,IDO1,LGALS1,L…
GO: Biological Process	GO:0060326	cell chemotaxis		1.693e-08	0.0002051	9.115e-07	9.096e-06	124	328	DYSF,ADAM8,ADAM10,PLEKHG5,CCR2,AIF1,PREX1,ANXA1,RHOG,ARRB2,TNFSF14,TNFRSF11A,NRP1,BST1,C3AR1,C5AR1,CALR,CXCL16,LYST,CYP7B1,CCR1,CCR3,CCR8,CMKLR1,CNR2,PRKD2,CRK,MAPK14,CSF1,CSF3R,CX3CR1,CXADR,DOCK4,HBEGF,DUSP1,LPAR1,EGR3,SBDS,TRPV4,ENG,CKLF,EPHB1,FCER1G,VAV3,FOLR2,FPR2,GAS6,KLRC4-KLRK1,XCR1,GPR35,FFAR2,IL17RC,CXCL1,CXCL2,CXCL3,GSTP1,CORO1A,PADI2,HGF,MOSPD2,NR4A1,IL1RN,IL4,IL6R,CXCL8,CXCR1,CXCR2,IT…
GO: Biological Process	GO:1903037	regulation of leukocyte cell-cell adhesion		8.329e-08	0.001009	3.926e-06	3.918e-05	124	336	ADAM8,CCR2,ADORA2A,AIF1,AKT1,NCK2,ANXA1,AP3B1,ARG2,SOCS1,TNFSF14,RIPK2,BCL6,CEACAM1,VNN1,AP3D1,CASP3,CAV1,RUNX1,SART1,CD1D,CD4,CD86,CD44,DLG5,CEBPB,KLF4,SELENOK,CSK,CD55,PTPN22,SIRPA,IL23R,DUSP3,ZBTB7B,EFNB1,EFNB2,EGR3,ERBB2,LILRB2,SIRPB1,FCGR2B,FLOT2,TNFSF13B,NFAT5,CD244,KLRC4-KLRK1,TNFRSF21,LILRB1,FGL2,LOXL3,LILRB4,GRB2,NFKBID,GLMN,CORO1A,HFE,HLA-DMB,HLA-DPA1,HLA-DPB1,CD300A,HLA-E,VSIG4,HLA-G,H…
GO: Biological Process	GO:0031589	cell-substrate adhesion		0.0001439	1	0.00274	0.02734	124	384	ACTN4,ACTN1,ACVRL1,ADAM8,JAG1,PREX1,ALOX15,ITGA10,ADAM15,ADAM9,BCL6,IQGAP1,NRP1,BST1,CALR,CD44,CD63,HACD1,VAMP3,MAP4K4,ROCK2,COL17A1,MINK1,CRK,SNED1,CSF1,PPM1F,MYADM,DAB2,DAG1,DAPK3,SIRPA,DBN1,DUSP3,EDIL3,WDPCP,EFNA5,MEGF9,SORBS3,EPHB1,EMILIN2,DLC1,TESK2,FER,MERTK,CIB1,LYPD3,GAS6,GCNT2,HPSE,LYVE1,GP5,EMILIN1,CORO1A,ID1,ILK,ITGA2,ITGA5,ITGAL,ITGAV,ITGB1,ITGB2,ITGB4,ITGB6,ITGB8,JUP,LAMB2,LAMB3,LGAL…
GO: Biological Process	GO:0031331	positive regulation of cellular catabolic process		0.0002937	1	0.00499	0.0498	124	390	ADAM8,ADRA2A,ADRB2,AKT1,ABCD1,IKBKG,TRIM71,APP,PIAS1,METTL14,ARNT,IRS2,ADAM9,TICAM1,LRSAM1,RIPK2,ZFP36L1,PTTG1IP,CAV1,CBFA2T3,CEBPA,CTSC,QKI,PLK3,ATG5,ROCK2,RCHY1,SPTLC2,RNF185,TMEM59,GTPBP1,CSNK1A1,CSNK1D,ULK2,FAM122A,RNF144B,DAB2,DAPK1,DDIT3,FBXL5,MFN2,SESN2,RBX1,HDAC6,ABHD5,SH3GLB1,TOB1,EGF,RNFT1,MTDH,TRIB1,RIDA,PLEKHN1,TRIM22,WAC,FOXO3,ATG7,SPTLC1,CAMKK2,PLK2,GBA,GNAI3,GSK3A,RNF139,HIF1A,HK2,…
GO: Biological Process	GO:1901214	regulation of neuron death		0.0004618	1	0.007117	0.07102	124	394	ADAM8,FZD1,ADORA1,ADORA2A,AKT1,IKBKG,FAS,KMO,ARRB1,ARRB2,NRP1,BOK,NAE1,C1QA,C5AR1,CAPN2,CASP3,CASP8,UBE2M,RILPL1,CBL,CDC34,CEBPB,SNX6,CLN3,CSF1,CTSZ,CX3CR1,NOS1AP,HDAC4,DDIT3,PARP2,EFNB2,EGR1,EIF4G1,ELK1,EPHB1,EPOR,SIGMAR1,TLR6,FCGR2B,FOXO3,ATG7,BBC3,G6PD,ARMCX5-GPRASP2,GBA,GFER,GRN,GRIK5,GSK3A,CORO1A,CHP1,HIF1A,HLA-F,HMOX1,HRAS,IGF1,IL18,ILK,ITGAM,ITGB2,ITPR1,JUN,KCNB1,KIR3DL2,LIG4,LRP1,NCOA7,MC…
GO: Biological Process	GO:0030198	extracellular matrix organization		0.0007925	1	0.01096	0.1094	124	399	COLQ,ADAM8,ADAM10,ANXA2,APBB2,ITGA10,APLP2,APP,ADAM19,ADAM15,CFLAR,BMP1,BSG,PLOD3,CAPG,CAPN2,CAPNS1,CREB3L1,CD44,COL4A1,COL6A2,COL8A2,COL9A3,COL11A2,COL17A1,OLFML2B,VCAN,CST3,CTSK,CTSL,CTSS,CYP1B1,DAG1,F11R,CRISPLD2,FLOT1,ENG,FBN2,P3H4,SPINT2,GAS2,GAS6,COL25A1,B4GALT1,LOXL3,ADAMTS5,EMILIN1,GSN,ICAM1,ICAM2,ICAM3,ICAM4,ITGA2,ITGA5,ITGAD,ITGAE,ITGAL,ITGAM,ITGAV,ITGAX,ITGB1,ITGB2,ITGB4,ITGB6,ITGB8,LA…
GO: Biological Process	GO:0010506	regulation of autophagy		5.591e-07	0.006772	2.157e-05	0.0002152	123	343	ADRB2,TBC1D14,AKT1,ATP6V1E2,BMF,IKBKG,LAMTOR3,EIF4G3,ATP6V1A,ATP6V1B2,ATP6V0A1,TICAM1,LRSAM1,RIPK2,BOK,TSPO,ATP6V0E1,CAPNS1,CASP3,ATP6V0D1,RRAGD,SNX6,PLK3,ATG5,SPTLC2,TMEM59,SEC22B,VPS26A,SOGA1,FEZ1,ULK2,RUBCN,DAPK1,DAPK3,PTPN22,DDIT3,MFN2,SESN2,HDAC6,NAMPT,SH3GLB1,EIF4G1,RNF41,MTDH,ERN1,TRIM22,WAC,PRKAG2,WDR24,FOXO3,ATG7,CISD2,LAMTOR5,SPTLC1,CAMKK2,RRAGA,LAMP3,MFSD8,VPS29,PLK2,GBA,GNAI3,GSK3A,HG…
GO: Biological Process	GO:0071375	cellular response to peptide hormone stimulus		1.561e-06	0.0189	5.355e-05	0.0005344	123	349	ADCY3,ADCY7,ADCY9,GRK2,OSBPL8,AKT1,ADCY4,ANXA5,ATP6V1E2,SOCS1,IRS2,ATP2B1,ATP6V1A,ATP6V1B2,ATP6V0A1,CEACAM1,SOCS2,CFLAR,ZFP36L1,ATP6V0E1,CAV1,CCND3,ATP6V0D1,CISH,KL,ROCK2,CPS1,CRK,SOGA1,CSK,CYBA,CPEB2,HDAC5,ZBTB7B,NAMPT,EIF4EBP1,EIF4EBP2,MZB1,TCIRG1,FER,BAIAP2,FOXO3,SH2B2,AHCYL1,INPP5K,RAB10,GNAI2,RAB31,FFAR3,GRB2,GRB10,GRB14,GSK3A,GSTP1,NR4A1,HNRNPK,IDE,IGF1,IGF1R,IL18,INPPL1,INSR,LEP,LYN,MAP1B,…
GO: Biological Process	GO:0050817	coagulation		8.89e-06	0.1077	0.0002516	0.00251	123	360	ABAT,ACTN1,ADORA2A,ADRA2A,ADRB2,DOCK6,ALOX12,ANXA2,ANXA5,DGKE,DGKD,AP3B1,ARRB1,ARRB2,DOCK11,PABPC4,CEACAM1,C3,CAPZA2,CAV1,PAPSS2,CD9,CD59,LYST,CLIC1,CSRP1,BLOC1S6,MFN2,SH2B3,TSPAN32,F3,F5,F8,PHF21A,HMG20B,MYL9,FCER1G,VAV3,MERTK,SH2B2,MYL12A,GAS6,GATA1,GATA2,HPSE,GGCX,GNA15,GNAQ,GNB1,GP5,H3-3A,H3-3B,AKAP10,HBG1,HBG2,VPS45,ILK,IRF2,ITGA2,ITPK1,ITPR1,LYN,C1GALT1C1,MYH9,P2RX1,P2RX4,P2RY1,SERPINE1,PDG…
GO: Biological Process	GO:0051480	regulation of cytosolic calcium ion concentration		0.004344	1	0.0424	0.4231	123	413	ADM,CCR2,ADORA1,ADRB1,ADRB2,GPR65,ANXA2,ASPH,ATP2B1,AVPR1A,BOK,C3AR1,CACNA1I,C5AR1,CACNA1C,CACNA1D,CACNA1E,CACNB3,CACNB4,CALCB,CALM2,CAPN3,CAV1,CD4,CLN3,CCR1,CCR3,CCR8,CMKLR1,ATG5,CX3CR1,CYBA,CD55,DDIT3,DIAPH1,DLG4,LPAR1,S1PR3,LPAR6,HRH4,TRPV4,EPOR,MS4A2,FKBP1A,FKBP1B,FPR1,FPR2,FPR3,SCGN,NPTN,FZD2,BBC3,SELENOT,JPH4,CYSLTR1,GATA2,NMU,GIPR,UTS2,GNA15,GNAT2,GNB1,XCR1,LPAR4,GPR35,GRIN2D,CORO1A,PROK2,…
GO: Biological Process	GO:0070661	leukocyte proliferation		2.326e-06	0.02817	7.533e-05	0.0007518	122	348	CCR2,AHR,AIF1,NCK2,SH3RF1,ANXA1,ARG2,IRS2,TNFSF14,TICAM1,RIPK2,BCL6,BST1,BST2,BTK,CASP3,CCND3,CD1D,CD4,CD86,TNFSF8,CD44,IL27,CDKN1A,DLG5,CEBPB,SELENOK,CLC,CSF1,CSF1R,CD55,PTPN22,IL23R,ZBTB7B,EFNB1,ELF4,ERBB2,MZB1,LILRB2,TCIRG1,FCGR2B,VAV3,ZNHIT1,FKBP1A,FKBP1B,TNFSF13B,CD244,TNFRSF21,LILRB1,RIPK3,BTN3A1,GSTP1,GLMN,CORO1A,HHEX,HLA-DMB,HLA-DPA1,HLA-DPB1,CD300A,HLA-E,VSIG4,HLA-G,IGF1,IL2,IL2RA,IL4,IL…
GO: Biological Process	GO:0007599	hemostasis		1.108e-05	0.1342	0.0003058	0.003051	122	358	ABAT,ACTN1,ADORA2A,ADRA2A,ADRB2,DOCK6,ALOX12,ANXA2,ANXA5,DGKE,DGKD,AP3B1,ARRB1,ARRB2,DOCK11,PABPC4,CEACAM1,C3,CAPZA2,CAV1,PAPSS2,CD9,CD59,LYST,CLIC1,ZNF385A,CSRP1,BLOC1S6,MFN2,SH2B3,TSPAN32,F3,F5,F8,PHF21A,HMG20B,MYL9,FCER1G,VAV3,MERTK,FLI1,SH2B2,MYL12A,GAS6,GATA1,GATA2,HPSE,GGCX,GNA15,GNAQ,GNB1,GP5,H3-3A,H3-3B,AKAP10,HBG1,HBG2,VPS45,ILK,IRF2,ITGA2,ITPK1,ITPR1,LYN,C1GALT1C1,MYH9,P2RX1,P2RX4,P2RY1…
GO: Biological Process	GO:1990778	protein localization to cell periphery		1.488e-05	0.1803	0.0003945	0.003936	122	360	ADAM10,AKT1,LRRC7,STX7,DPP10,ANXA2,RHOG,ARL3,NUMB,STAC3,RAB11A,BBS1,LIN7A,BSG,CACNB3,CAMK2G,CAV1,RILPL1,CDH2,VAMP3,NRXN1,CLN3,ROCK2,TMEM59,RAB3D,CSK,GCC2,MYADM,DAB2,DAG1,MAGI2,F11R,ATP2C2,DLG4,GPC6,ACTR3,TSPAN5,CACNG8,RAB34,FLOT1,EPB41L2,EPHB2,TMEM88,PRAM1,FCER1G,FGF13,MEX3B,FLOT2,CIB1,BBIP1,FYB1,INPP5K,GAS6,RAB10,FAM126A,PPP1R9B,RAB31,RER1,HRAS,ITGB1,JUP,KCNB1,KIF5B,LGALS3,LRP1,RAB8A,MMP14,ADAM2…
GO: Biological Process	GO:0070371	ERK1 and ERK2 cascade		1.987e-05	0.2407	0.0005057	0.005047	122	362	ALOX15,SEMA7A,APP,ARRB1,ARRB2,ATF3,EIF3A,MARCO,RIPK2,TNFRSF11A,CEACAM1,NRP1,CFLAR,BMP2,ZFP36L1,C3,C5AR1,CAV1,CD4,CD44,CHI3L1,KLF4,NRXN1,CCR1,PRKD2,AKAP12,CSF1R,CSK,CTSH,NLRP12,DAB2,PTPN22,SIRPA,DUSP1,DUSP3,ECE1,APIP,EGF,TRPV4,EPHB1,EPHB2,EPOR,ERBB2,ABCA7,PRMT5,FLT4,CIB1,FPR2,NPTN,RGS14,GAS6,GCNT2,FFAR4,GNAI2,RAPGEF1,EMILIN1,GSTP1,HMGCR,HRAS,SCIMP,ICAM1,IGF1,ITGAV,JUN,LGALS9,LIF,LRP1,LYN,GLIPR2,NQ…
GO: Biological Process	GO:0071496	cellular response to external stimulus		3.999e-05	0.4844	0.0009208	0.009189	122	367	SEH1L,AOC1,ADORA2B,AIF1,AKT1,STK24,BMF,FAS,ASGR1,AKR1C3,NCOA1,ATF3,ATP2B1,TNFSF14,AVPR1A,TNFRSF10B,BMP6,BMPR2,CACNB3,MAP3K14,CASP1,CASP5,CASP8,CAV1,CBL,TNFRSF8,CD68,XPR1,CDKN1A,CDKN2B,RRAGD,ATG5,HIGD1A,CYBA,CYBB,HDAC4,PIEZO1,DAG1,SESN2,GLRX2,NAMPT,SH3GLB1,EIF4G1,ENG,TLR8,FES,BAIAP2,WDR24,ATG7,FOLR2,GAS2L1,RRAGA,MAP3K2,GAS6,GBA,PPP1R9B,GSTP1,WDR45,HFE,GABARAP,GABARAPL2,HMOX1,ICAM1,IFI16,ITGA2,JUN,…
GO: Biological Process	GO:0036293	response to decreased oxygen levels		0.001845	1	0.02188	0.2184	122	400	ABAT,CARD16,ACTN4,ACVRL1,ADAM8,ADM,ADORA1,ADRB2,AK4,AKT1,ALAS2,ANG,APAF1,ARNT,ASCL2,ADAM15,BACH1,CFLAR,BMP2,ZFP36L1,CACNB3,CAMK2G,CAPN2,CASP3,CAT,CAV1,CBFA2T3,CBL,PLK3,ROCK2,NPEPPS,HIGD1A,CYBA,CYBB,TM9SF4,FAM162A,RBX1,DNMT3B,CPEB2,ECE1,NAMPT,EGR1,EIF4EBP1,PSME3,ENG,EPAS1,MALAT1,PLEKHN1,NDRG1,ACAA2,FOXO3,FOSL2,B3GAT1,GNB1,HIF1A,HK2,HMOX1,PRMT2,ICAM1,RBPJ,IL18,IRAK1,ITGA2,ITPR1,KCNMB1,LEP,LMNA,LOXL…
GO: Biological Process	GO:0006869	lipid transport		0.004244	1	0.0415	0.4141	122	409	ABCA1,ABCA3,ESYT2,OSBPL1A,OSBPL5,OSBPL6,OSBPL8,OSBPL11,AKT1,ABCD1,ANXA1,ANXA2,GRAMD1A,APOL1,AQP9,ANO8,NCOA1,IRS2,DGAT1,ABCC3,ATP5PF,TNFRSF11A,CEACAM1,BMP6,TSPO,ATP8B3,CAV1,RUNX1,SCARB1,SCARB2,CES1,PCTP,MID1IP1,SELENOM,CPT1B,CRY1,ABCG1,LRP10,DAB2,C2CD2L,OSBPL2,PLEKHA8P1,EGF,SPNS1,ABCC4,SIGMAR1,ABCA7,ABCA9,ACSL1,ACSL4,PRKAG2,GULP1,NPC2,ANO9,PRELID1,STARD10,STARD3,PLEKHA8,SLC27A4,SLC27A3,MFSD2A,HNRN…
GO: Biological Process	GO:0050714	positive regulation of protein secretion		8.614e-09	0.0001043	5.11e-07	5.099e-06	121	315	ABAT,ACHE,ADAM8,ADORA2A,ADRB1,AIF1,ANG,ARF1,ARRB1,AACS,IRS2,HYAL2,ADAM9,RIPK2,BMP6,BAIAP3,CACNA1D,CASP1,CD14,CD33,CD58,VAMP3,SELENOK,AIM2,LILRA5,AKAP12,ABCG1,MAPK14,CSF1R,NLRP12,PTPN22,C2CD2L,CLEC4E,TNFSF15,RAB34,TRPV4,TLR8,FCN1,FGR,ATG7,HCAR2,CD244,SEC24A,TM7SF3,SERP1,ARID5A,NMU,GIPR,GLRX,GLUD1,LILRA2,GPR27,FFAR2,IL17RC,GLMN,HIF1A,HK1,NLRP7,HLA-E,TRIM6,IFNAR1,IFNGR1,IGF1,IL1RAP,IL2,KIF5B,CLEC6A,…
GO: Biological Process	GO:0001818	negative regulation of cytokine production		1.571e-07	0.001903	7.101e-06	7.086e-05	120	326	CARD16,ADCY7,ABCD1,ANXA1,ANXA4,ARG2,ARRB1,ARRB2,ATP2B1,PELI3,BCL6,CEACAM1,BST2,BTK,TSPO,RPS6KA4,PGLYRP1,NMI,CD33,KLF4,TICAM2,CMKLR1,HOMER3,HOMER2,LILRA5,ISG15,CSK,CX3CR1,NLRP12,PTPN22,SIRPA,CLEC4A,IL23R,SERPINB1,HERC5,TLR6,TLR8,KLF2,FCGR2B,MERTK,NPTN,GAS6,GBA,TNFRSF21,LILRB1,FFAR4,RABGEF1,GSTP1,IRAK3,HFE,HGF,NLRP7,HLA-F,VSIG4,HMOX1,IGF1,IL4,TNFRSF9,IDO1,INPP5D,LGALS9,SMAD7,IFNL1,MC1R,MEFV,MMP8,RG…
GO: Biological Process	GO:0042063	gliogenesis		1.277e-05	0.1547	0.0003477	0.00347	120	352	APCDD1,CCR2,ADORA2A,GRK2,AKT1,ANXA1,APP,FAS,AREG,METTL14,ASCL2,BMP2,BOK,SYNJ1,EIF2B3,TSPO,C1QA,C5AR1,CD9,CDH2,CDKN2C,B4GALT6,B4GALT5,QKI,CNP,NR1D1,CSF1,CSF1R,CSK,VCAN,CX3CR1,DAB1,DAG1,WDR1,OLIG1,LPAR1,ACTR3,TSPAN2,HDAC10,OLIG2,ERBB2,ETV5,NDRG1,PRMT5,FPR2,TNFRSF21,GRN,GSN,GSTP1,HEXB,NRG1,ID2,IFNGR1,IGF1,SLC45A3,ILK,ITGAM,ITGB4,LAMB2,LIF,LRP1,LYN,MATN2,MDK,MMP14,ADAM22,NFE2L1,NFIB,NFIX,NOTCH1,ROR2,…
GO: Biological Process	GO:0007596	blood coagulation		1.482e-05	0.1795	0.0003936	0.003927	120	353	ABAT,ACTN1,ADORA2A,ADRA2A,ADRB2,DOCK6,ALOX12,ANXA2,ANXA5,DGKE,DGKD,AP3B1,ARRB1,ARRB2,DOCK11,PABPC4,CEACAM1,C3,CAPZA2,CAV1,PAPSS2,CD9,CD59,LYST,CLIC1,CSRP1,BLOC1S6,MFN2,SH2B3,TSPAN32,F3,F5,F8,PHF21A,HMG20B,MYL9,FCER1G,VAV3,MERTK,SH2B2,MYL12A,GAS6,GATA1,GATA2,HPSE,GGCX,GNA15,GNAQ,GNB1,GP5,H3-3A,H3-3B,AKAP10,HBG1,HBG2,VPS45,ILK,IRF2,ITGA2,ITPK1,ITPR1,LYN,C1GALT1C1,MYH9,P2RX1,P2RX4,P2RY1,SERPINE1,PDG…
GO: Biological Process	GO:1903829	positive regulation of cellular protein localization		8.978e-05	1	0.001846	0.01843	120	366	AKT1,DPP10,CAMK1,RHOG,MARK4,ASPH,HYAL2,STAC3,RAB11A,IQGAP1,CACNB3,CACNB4,CASP8,RHOU,ABHD17C,NRXN1,PLK3,ROCK2,NPEPPS,MAPK14,TCAF1,TM9SF4,PTPN22,SESN2,PARP9,ACTR3,UBL5,SH3GLB1,EGF,RAB34,SAR1B,EPB41L2,STOM,EPHB2,ERBB2,ABCA7,FCER1G,CIB1,ANP32B,CCT2,NPTN,CCT8,BBC3,GAS6,GAS8,PPP1R9B,SFN,RER1,GSK3A,PDCD10,HCLS1,CHP1,NRG1,HNRNPK,HRAS,SNX33,ITGAM,ITGB1,ITGB2,JUP,KCNB1,KIF5B,LEP,LGALS3,LIF,LRP1,MAP1A,DTX3L…
GO: Molecular Function	GO:0060589	nucleoside-triphosphatase regulator activity		0.0001393	0.4311	0.006953	0.0599	119	355	ABR,ADPRH,ARHGAP31,TBC1D14,SIPA1L2,ARHGAP20,PREX1,ARHGAP4,ARRB1,RGPD6,STARD13,RGS9,IQGAP1,NRP1,BNIP2,KRIT1,ARHGAP33,EVI5L,CHN2,ARHGAP22,ARHGAP29,VPS9D1,RIN1,TBC1D10B,TOR1AIP1,USP6NL,DOCK4,STARD8,TBC1D5,SIRPA,ARHGAP11A,SRGAP3,ARFGAP3,RABGAP1L,ARHGAP25,SESN2,CPEB2,FAM13A,TNK2,RGS17,DNAJA2,GMIP,FAM13B,DLC1,CDC42EP2,VAV3,SEC23B,ACAP3,ARAP1,AGAP3,RGPD5,RGS14,IQGAP2,GDI1,GDI2,GNAQ,ADAP1,DNAJB4,TBC1D8,P…
GO: Cellular Component	GO:0098858	actin-based cell projection		5.097e-05	0.07635	0.0009958	0.007856	119	361	ACP3,ACTN4,ACTN1,AP2A1,CGN,LRRC7,ANPEP,ZSWIM6,APP,SHTN1,RHOC,AOC3,HYAL2,ATP6V1A,ATP6V1B2,CEACAM1,CA4,CAPZA2,CBR1,SCARB1,CD44,CLIC1,MYO3B,HOMER2,CNP,SLC4A7,CLIC4,ADGRA2,CXADR,TRPM6,DOCK4,DAB1,DAG1,DBN1,FCHSD2,DIAPH1,CD302,ESPN,ACTR3,TRPV4,ENPEP,MFSD10,EPHB1,EPS8,ERBB2,RGS19,FGF13,BAIAP2,FLII,CIB1,LOXHD1,IQGAP2,STARD10,B4GALT1,PPP1R9B,SLC27A4,CORO1A,SYTL1,HLA-G,ICAM2,PLB1,IDO1,INPPL1,ITGAV,ITGB1,KC…
GO: Biological Process	GO:0050663	cytokine secretion		1.627e-12	1.97e-08	2.052e-10	2.048e-09	118	272	ABCA1,CARD16,DYSF,AIF1,ANXA1,ANXA4,ARG2,SOCS1,HYAL2,RIPK2,CASP1,CD14,CD58,CHI3L1,NLRC4,SELENOK,AIM2,LILRA5,ATG5,AKAP12,MAPK14,CSF1R,ISG15,NLRP12,PTPN22,CLEC4E,TNFSF15,ZBTB7B,SERPINB1,TRPV4,TCIRG1,TLR6,TLR8,MS4A2,FCGR2B,FCN1,FGR,CD244,GAS6,TNFRSF21,LILRB1,ARID5A,FFAR4,RABGEF1,LILRA2,FFAR2,IL17RC,BTN3A2,BTN3A1,GLMN,HK1,NLRP7,TRIM6,IFNAR1,IFNGR1,RBPJ,IL1RAP,TNFRSF9,ITGAV,ITGB6,CLEC6A,LEP,LGALS9,LRP1…
GO: Biological Process	GO:0009101	glycoprotein biosynthetic process		6.977e-05	0.8451	0.001483	0.0148	118	357	ASGR1,ASGR2,B4GALT3,B3GALNT1,B3GALT2,DPY19L3,DPM2,BMPR2,ST3GAL5,TMEM258,PLOD3,TRIP11,B4GALT6,B4GALT5,NDST3,OSTC,HS6ST1,ITM2B,TMEM59,CHST11,GLCE,VCAN,DAD1,CANT1,GALNT8,GFPT2,HBEGF,B3GNT5,EXT1,EXT2,EXTL2,RXYLT1,ABCA7,ST3GAL6,CHST15,UBE2J1,ST6GALNAC2,B3GAT1,FUT7,GALNT3,GATA1,GCNT1,GCNT2,SERP1,GFPT1,B4GALT1,ST6GAL2,FUT10,B3GNT9,SERP2,POMGNT2,TMTC4,GALNT6,CHP1,NDST1,IGF1,INSR,TET3,LFNG,MAN1A1,MGAT1,MG…
GO: Biological Process	GO:0051235	maintenance of location		0.0002806	1	0.004884	0.04874	118	368	NRIP1,ABCA1,DYSF,GRK2,OSBPL8,OSBPL11,AKT1,ANXA5,ASPH,ATP2A1,DGAT1,TSPO,C3,AP3D1,CACNA1C,CALM2,CALR,CAPN3,CAV1,TMSB4Y,CD4,SCARB1,ATG5,CRY1,ABCG1,CYBA,DAG1,DBN1,DDIT3,DIAPH1,ABHD5,TOPORS,FBN2,MS4A2,KIAA1109,FKBP1A,FKBP1B,GET4,FTH1,BBC3,JPH4,DGAT2,KDELR1,OS9,KDELR2,XCR1,FFAR2,RER1,GRIK5,GSN,CORO1A,GYPA,HEXB,HK1,HK2,ITGAV,ITPR1,JUP,LCN2,LEP,LGALS1,LGALS3,LGALS9,LYN,TPCN1,CCDC22,MSR1,MXI1,MYO5A,NBL1,N…
GO: Biological Process	GO:0046677	response to antibiotic		0.0006284	1	0.009062	0.09043	118	375	ABAT,AOC1,ADCY3,ADCY7,HYAL3,AHR,STK24,ALPL,ANXA1,AREG,RHOB,AOC3,AACS,HYAL2,ADAM9,IL18RAP,SPHK1,CA3,CAPN2,CASP3,CASP8,CAT,CBL,CD14,KLF4,CRIP1,CRK,CYBB,CYP1B1,CYP2E1,SIRPA,GRIN3A,HDAC6,DUSP1,GLRX2,PPIF,EFNA5,EGR1,EIF4EBP1,SDF4,EPOR,EPS8,SIGMAR1,RGS19,KLF2,FDX1,FKBP1B,FOXO3,TXNIP,G6PD,GK,GLRX,GNAO1,DUSP18,RIPK3,GSN,GSTP1,ZNF277,PPP1R15B,PDCD10,HGF,HIF1A,HK3,HMGCR,HMOX1,HNRNPK,HOXA1,HP,HPGD,ICAM1,ID1…
GO: Biological Process	GO:0070588	calcium ion transmembrane transport		0.0002094	1	0.00382	0.03812	117	362	SLC24A3,DYSF,SLC25A25,ADRA2A,ADRB1,ADRB2,SLC24A4,AHR,STIM2,ANXA2,ANXA5,ASPH,ATP2A1,ATP2B1,STAC3,RGS9,CACNA1I,CACNA1C,CACNA1D,CACNA1E,CACNA1F,CACNB1,CACNB3,CACNB4,CALM2,CAPN3,SLC24A1,CACNA2D2,ATG5,NOS1AP,CYBA,TRPM6,PTPN22,DDIT3,ATP2C2,DIAPH1,GRIN3A,KCNE3,CACNG8,TRPV4,MS4A2,TRPV2,FKBP1A,FKBP1B,ATP13A4,ATP2C1,CATSPER1,TSPAN13,BBC3,YME1L1,G6PD,JPH4,GAS6,NIPSNAP2,XCR1,GPR35,GRIN2D,CORO1A,ORAI3,HSPA2,C…
GO: Cellular Component	GO:0098791	Golgi apparatus subcompartment		0.003391	1	0.03528	0.2783	117	391	CLTCL1,ACP3,ADAM10,APP,AP3B1,ARF1,STX10,B4GALT3,RAB11A,BOK,AP1S2,AP1G2,BAIAP3,AP3D1,CA4,PLOD3,B4GALT6,B4GALT5,VAMP3,CLN3,CLTA,CLTB,CHST2,PLK3,MOB4,SCAMP1,GOSR1,TMEM59,TMEM87A,GCC2,USP6NL,CANT1,ARFGAP3,TRAPPC9,DOP1B,SCAMP2,ATL1,RAB34,SAR1B,AP3S2,BET1,FAM91A1,ARAP1,RAB14,COG8,TGOLN2,ATP2C1,FUT7,GALNT3,INPP5K,GBA,GCNT1,B4GALT1,RAB10,ST6GAL2,GOLIM4,PCSK1N,RAB32,GOLGA1,GOLGB1,PLEKHA8,FUT10,RAB31,GRN,P…
GO: Biological Process	GO:0050730	regulation of peptidyl-tyrosine phosphorylation		4.586e-09	5.556e-05	2.98e-07	2.974e-06	116	296	ACVR1,ADORA1,ADRA2A,NCK2,APLP2,APP,AREG,ZFYVE28,ARRB2,FAM72A,SOCS1,RAP2C,HYAL2,RIPK2,TNFRSF18,IQGAP1,NRP1,BMP6,BST1,CAV1,CBL,UNC119,CD4,NEURL1,CD44,ARHGEF2,SNX6,LILRA5,SH3BP5,CSF1R,CTNND1,PTPN22,DLG4,PARP9,MVP,IL23R,SH2B3,HBEGF,EFNA5,EGF,TNK2,EREG,FCER1A,SEMA4D,IL31RA,GAS6,GATA1,AFAP1L2,HCLS1,HGF,NRG1,CD300A,PRMT2,ICAM1,IFNAR1,IGF1,IL2,IL4,IL6R,IL18,ITGA5,ITGB1,ITGB2,LEP,LIF,LYN,IFNL1,KITLG,NEDD9…
GO: Biological Process	GO:0072593	reactive oxygen species metabolic process		6.216e-07	0.007529	2.353e-05	0.0002348	116	320	AIF1,AKT1,ABCD1,PREX1,ALOX12,ARG2,AKR1C3,TICAM1,CFLAR,BRCA1,IER3,BST1,TSPO,CAT,CAV1,CDKN1A,KLF4,PRDX5,ATG5,ROCK2,CPS1,PRDX6,MAPK14,CX3CR1,NOS1AP,CYBA,CYBB,CYP1B1,HDAC4,SIRPA,SESN2,HDAC6,NDUFAF2,RNF41,IMMP2L,EPOR,TLR6,KLF2,FOXO3,FPR2,IFI6,G6PD,NOXA1,KLRC4-KLRK1,GLA,GNAI2,GNAI3,RIPK3,GRB2,GSTP1,HBG1,HBG2,HIF1A,HK2,HP,ICAM1,IGF1,IL4,IL18,INSR,ITGAM,ITGB2,LEP,MMP8,MT-CO2,NCF2,NCF4,NQO2,P2RX4,PRDX1,MI…
GO: Biological Process	GO:1902105	regulation of leukocyte differentiation		1.796e-06	0.02175	6.093e-05	0.000608	116	326	ADAM8,CCR2,CUL4A,SH3RF1,ANXA1,AP3B1,FAS,SOCS1,RIPK2,TNFRSF18,BCL6,CEACAM1,ZFP36L1,VNN1,BTK,AP3D1,PGLYRP1,CASP8,RUNX1,SART1,CD1D,CD4,CD86,CD44,IL27,CEBPB,CD101,TJP2,CCR1,CR1,SOX13,ZBTB46,CSF1,CSF1R,RASSF2,MAFB,IL23R,ZBTB7B,EGR3,RNF41,TRIB1,LRRC17,ERBB2,FSTL3,LILRB2,EVI2B,FCGR2B,SLC9B2,FES,PPARGC1B,TOB2,PRELID1,GAS6,GATA2,LILRB1,FGL2,LOXL3,LILRB4,LILRB3,NFKBID,NFAM1,HCLS1,HLA-G,HLX,ZNF683,ID2,IL2,I…
GO: Biological Process	GO:0045861	negative regulation of proteolysis		0.002757	1	0.0299	0.2984	116	382	CARD16,ADORA2A,GRK2,AKT1,MRTFA,SH3RF1,APLP2,CST7,APP,ARRB1,ARRB2,TNFSF14,CFLAR,BST2,C3,CAST,WFDC1,CD44,CDKN2D,KLF4,CLN3,PRDX5,TMEM59,CR1,CST3,CSTA,CSTB,N4BP1,CTSZ,BCL2L12,HDAC6,ECM1,SERPINB1,UBAC2,CRIM1,WAC,UCHL5,UBE2J1,LAMTOR5,SPINT2,WFIKKN1,LAMP3,IFI6,CPAMD8,GAS1,GAS6,OS9,PCSK1N,SFN,RFFL,HFE,HGF,NLRP7,GABARAPL2,NR4A1,IDE,IFI16,IGF1,ITIH4,SVIP,MAP1A,CD109,MMP9,HIPK2,NAIP,OPHN1,SERPINE1,PAK2,SERP…
GO: Biological Process	GO:0001666	response to hypoxia		0.0048	1	0.04568	0.4558	116	388	ABAT,CARD16,ACTN4,ACVRL1,ADAM8,ADM,ADORA1,ADRB2,AK4,AKT1,ALAS2,ANG,APAF1,ARNT,ASCL2,ADAM15,BACH1,CFLAR,BMP2,ZFP36L1,CAMK2G,CAPN2,CASP3,CAT,CAV1,CBFA2T3,PLK3,ROCK2,NPEPPS,HIGD1A,CYBA,CYBB,TM9SF4,FAM162A,RBX1,DNMT3B,CPEB2,ECE1,EGR1,EIF4EBP1,PSME3,ENG,EPAS1,MALAT1,PLEKHN1,NDRG1,ACAA2,FOXO3,FOSL2,B3GAT1,GNB1,HIF1A,HK2,HMOX1,PRMT2,ICAM1,RBPJ,IL18,IRAK1,ITGA2,ITPR1,KCNMB1,LEP,LMNA,LOXL2,MMP14,RGCC,HIPK…
GO: Biological Process	GO:0006936	muscle contraction		0.0048	1	0.04568	0.4558	116	388	ABAT,DYSF,ADORA1,ADORA2B,ADRA2A,ADRB1,ADRB2,GRK2,ALDOA,TSHZ3,TCAP,ARG2,ASPH,ATP2A1,ATP2B1,STAC3,SPHK1,CACNA1C,CACNA1D,CALD1,CALM2,CAV1,MYOM2,CHRNB1,CHRNE,CCDC78,LMOD1,LTB4R,CNN1,ROCK2,NOS1AP,DOCK4,HDAC4,DAPK3,DBN1,DES,KCNE3,MYOF,SORBS3,CALCRL,NMUR1,RCSD1,IRAG1,MYL9,FGF13,FKBP1A,FKBP1B,MYL12A,PPP1R13L,NMU,UTS2,GNAO1,HSBP1,PROK2,HTR7,RNF207,ITGA2,JUP,KCNE1,KCNH2,SMAD7,MYBPC3,ARHGAP42,MYH11,MYL6,MYL…
GO: Molecular Function	GO:0030246	carbohydrate binding		2.568e-08	7.949e-05	8.833e-06	7.609e-05	115	292	AGL,CRYBG1,ALDOA,ASGR1,ASGR2,CRYBG3,SIGLEC5,BSG,MGAM,PLOD3,STBD1,CALR,CD33,CHI3L1,CLC,CHODL,VCAN,CLEC4E,CLEC4A,GALNT8,CD302,CLEC2B,DGCR2,SIGLEC14,EVA1C,ENG,KLRG1,CLEC1A,FBP1,FCN1,CLEC10A,SIGLEC7,CLEC4D,FUCA1,G6PD,GALK1,GALNT3,SIGLEC9,GBE1,KLRC4-KLRK1,GFPT1,OS9,GUSB,GYG1,GALNT6,HEXB,HK1,HK2,HK3,LGALS12,IGF2R,IL2,KLRD1,CLEC6A,LGALS1,LGALS2,LGALS3,LGALS4,LGALS8,LGALS9,LOXL2,LY75,M6PR,CLEC18A,MAN2B1,…
GO: Biological Process	GO:0002218	activation of innate immune response		6.152e-06	0.07452	0.0001827	0.001823	115	330	IKBKG,ARRB2,MARCO,TICAM1,PELI3,RIPK2,BTK,PGLYRP1,CASP8,CAV1,CD14,CD86,SCARB1,MAPKAPK2,TICAM2,NLRC4,AIM2,NR1D1,RSAD2,CTSK,CTSL,CTSS,CYBA,PTPN22,CLEC4E,CLEC4A,TANK,PSME3,FLOT1,TLR6,TLR8,FCER1G,FCN1,CLEC10A,FLOT2,CLEC4D,CNPY3,KLRC4-KLRK1,SMPDL3B,LILRA2,FFAR2,IRAK3,HCK,CD300A,HRAS,ICAM2,ICAM3,IFI16,TRIM5,IRAK1,IRAK2,IRF7,ITGAM,ITGB2,CLEC6A,LGALS9,LYN,PIK3AP1,MAP3K1,MNDA,MYD88,NFKB1,NFKBIA,PAK1,PAK2,P…
GO: Biological Process	GO:0070372	regulation of ERK1 and ERK2 cascade		5.754e-05	0.697	0.001274	0.01272	115	345	ALOX15,SEMA7A,APP,ARRB1,ARRB2,ATF3,EIF3A,MARCO,RIPK2,TNFRSF11A,CEACAM1,NRP1,CFLAR,BMP2,C3,C5AR1,CAV1,CD4,CD44,CHI3L1,KLF4,NRXN1,CCR1,PRKD2,AKAP12,CSF1R,CSK,NLRP12,DAB2,PTPN22,SIRPA,DUSP1,DUSP3,ECE1,APIP,EGF,TRPV4,EPHB1,EPHB2,EPOR,ERBB2,ABCA7,PRMT5,FLT4,CIB1,FPR2,NPTN,RGS14,GAS6,GCNT2,FFAR4,GNAI2,RAPGEF1,EMILIN1,GSTP1,HMGCR,HRAS,SCIMP,ICAM1,IGF1,JUN,LGALS9,LIF,LRP1,LYN,GLIPR2,NQO2,NOTCH1,NOTCH2,NT…
GO: Biological Process	GO:0016042	lipid catabolic process		6.601e-05	0.7995	0.001428	0.01425	115	346	ACAA1,ACADM,ACADS,PNPLA4,ACADVL,ACOX1,ABHD6,ACOX2,ADORA1,ADRA2A,AKT1,NCEH1,ABCD1,ALDH3A2,AOAH,SCARF1,PLA2G4C,ASAH1,AKR1C3,CYP4F12,IRS2,SPHK1,DAGLA,SCARB1,CES1,CPS1,CPT1B,CRAT,PRDX6,CYP1B1,CYP27A1,DECR1,SESN2,ABHD5,EHHADH,HSD17B11,ACAD11,AIG1,ACAA2,GDE1,FUCA1,HCAR2,GALC,NAAA,GBA,PNPLA6,GLA,SMPDL3B,SMPDL3A,HINT2,MCAT,ABHD1,SLC27A4,ABHD2,PLCD4,HEXB,HSD17B4,LGALS12,IDH1,PLB1,LEP,LRP1,CYP4F3,MGST2,LIP…
GO: Biological Process	GO:0031098	stress-activated protein kinase signaling cascade		0.0001284	1	0.002481	0.02475	115	351	FZD8,ADORA2B,AKT1,TAOK1,STK24,SH3RF1,FGD2,IKBKG,APP,FAS,SH3RF3,RIPK2,TNFRSF11A,MLKL,BMP2,ZFP36L1,SPHK1,MAP3K14,MAP3K6,MAP3K13,MAPKAPK2,MAP4K4,MINK1,MAPK14,RASSF2,DAB2,PTPN22,SIRPA,ZEB2,DUSP1,DUSP3,SH2D3C,HIPK3,TRPV4,TRIB1,EPHB1,ERN1,MECOM,TLR6,SEMA3A,TAOK3,FCER1A,FCGR2B,FLT4,MAP3K21,MAP3K2,NEK6,MAP3K20,GADD45G,RAPGEF1,GSTP1,PDCD10,HGF,HMGCR,HRAS,DUSP19,IGF1R,NKD1,IL1RN,IRAK1,IRAK2,LEP,LGALS9,LMNB…
GO: Biological Process	GO:0032956	regulation of actin cytoskeleton organization		0.001471	1	0.01825	0.1821	115	372	TAOK1,PREX1,ALOX15,NCK2,GPR65,ARF1,RHOB,RHOC,RHOG,NRP1,BST1,BST2,CAPG,CAPZA2,TMSB4Y,RHOU,MYO3B,LMOD1,ROCK2,GMFG,CRK,CSF1R,PPM1F,MYADM,MTSS1,DAPK3,DBN1,FCHSD2,RHOBTB1,F11R,VILL,WDR1,ARPC3,LPAR1,ARPC1B,ACTR3,EFNA5,SORBS3,EPS8,DLC1,FER,FES,CDC42EP2,BAIAP2,FGR,ARAP1,CDC42EP3,STAU2,IQGAP2,INPP5K,DSTN,GRB2,GSN,CORO1A,AKAP13,HCK,HCLS1,HRAS,ICAM1,ID1,ARHGAP18,ILK,ANKRD23,LIMK1,LRP1,MDK,MEF2C,MAP3K1,RGCC,…
GO: Biological Process	GO:0009914	hormone transport		0.005123	1	0.04799	0.4789	115	385	ABAT,ACVR2A,FAM3D,ADM,ADORA1,ADRA2A,LTBP4,ANXA1,ANXA5,ARRB1,KLF7,PDE8B,AACS,IRS2,DGAT1,BMP6,PER2,BTK,BAIAP3,CACNA1C,CACNA1D,CACNA1E,CAMK2G,RUNX1,CACNA2D2,HMGN3,VAMP3,NRXN1,SNX6,LRP5L,MAP4K4,SELENOM,NR1D1,CLOCK,CRY1,CRYM,RAB11FIP5,DAB2,C2CD2L,NDUFAF2,SIDT2,EFNA5,TRPV4,TCIRG1,SLC9B2,FKBP1B,ATG7,GABBR1,SELENOT,ILDR2,HCAR2,TM7SF3,SERP1,FFAR4,NMU,GIPR,UTS2,GLRX,GLUD1,GPR27,FFAR3,FFAR2,HFE,HIF1A,HMGCR,…
GO: Biological Process	GO:0046879	hormone secretion		0.003803	1	0.03855	0.3847	114	378	ABAT,ACVR2A,FAM3D,ADM,ADORA1,ADRA2A,LTBP4,ANXA1,ANXA5,ARRB1,KLF7,PDE8B,AACS,IRS2,DGAT1,BMP6,PER2,BTK,BAIAP3,CACNA1C,CACNA1D,CACNA1E,CAMK2G,RUNX1,CACNA2D2,HMGN3,VAMP3,NRXN1,SNX6,LRP5L,MAP4K4,SELENOM,NR1D1,CLOCK,CRY1,RAB11FIP5,DAB2,C2CD2L,NDUFAF2,SIDT2,EFNA5,TRPV4,TCIRG1,SLC9B2,FKBP1B,ATG7,GABBR1,SELENOT,ILDR2,HCAR2,TM7SF3,SERP1,FFAR4,NMU,GIPR,UTS2,GLRX,GLUD1,GPR27,FFAR3,FFAR2,HFE,HIF1A,HMGCR,IGFBP…
GO: Biological Process	GO:0032943	mononuclear cell proliferation		5.109e-06	0.06188	0.0001537	0.001534	113	322	CCR2,AHR,AIF1,NCK2,SH3RF1,ANXA1,ARG2,IRS2,TNFSF14,TICAM1,RIPK2,BCL6,BST1,BTK,CASP3,CCND3,CD1D,CD4,CD86,TNFSF8,CD44,IL27,CDKN1A,DLG5,CEBPB,SELENOK,CLC,CSF1,CD55,PTPN22,IL23R,ZBTB7B,EFNB1,ELF4,ERBB2,MZB1,LILRB2,FCGR2B,VAV3,ZNHIT1,FKBP1A,FKBP1B,TNFSF13B,CD244,TNFRSF21,LILRB1,RIPK3,BTN3A1,GLMN,CORO1A,HLA-DMB,HLA-DPA1,HLA-DPB1,CD300A,HLA-E,VSIG4,HLA-G,IGF1,IL2,IL2RA,IL4,IL6R,IL18,IMPDH1,IDO1,INPP5D,IT…
GO: Cellular Component	GO:0031301	integral component of organelle membrane		0.004872	1	0.04533	0.3576	113	380	APOOL,ABCD1,STX7,ASPH,STX10,ATP6V0A1,B2M,DPM2,TMEM11,CALR,CREB3L1,SYNGR1,VAMP3,CLN3,ITM2B,SCAMP1,UNC50,EMC2,TOMM20,SCO2,EMC9,IER3IP1,DHRS9,TIMM17B,ERN1,BET1,EXT1,SLC22A17,FAR1,SLC35A1,ARMCX3,COQ2,YIF1A,DGAT2,PEX11G,RER1,FICD,SGMS2,HLA-A,HLA-B,HLA-C,HLA-DPA1,HLA-DPB1,HLA-DQB1,HLA-E,HLA-F,HLA-G,ELOVL5,SAMD8,ITPR1,LAMP1,LAMP2,LBR,LFNG,IRAG2,SCAMP5,XXYLT1,ACER2,A4GALT,SLC37A1,P2RX1,P2RX4,SLC10A4,PEX1…
GO: Biological Process	GO:0002440	production of molecular mediator of immune response		1.389e-06	0.01683	4.809e-05	0.0004799	112	311	CCR2,SEMA7A,FAS,TNFSF13,TICAM1,B2M,BCL6,IL18RAP,IL18R1,BST2,BTK,MCM3AP,CD37,VAMP3,CLC,ATG5,SAMHD1,RSAD2,MAPK14,CD55,PTPN22,MZB1,TCIRG1,FCER1G,FCGR2B,IL31RA,BATF,CD226,TNFSF13B,CD244,GAS6,LILRB1,ARID5A,FGL2,KDELR1,FFAR3,FFAR2,IRAK3,HFE,HK1,HLA-DQB1,HLA-E,HLA-F,HLA-G,HMOX1,TRIM6,IGKC,IL1R1,IL2,IL4,IL18,IGKV1-5,KIR2DL4,TRDV3,LIG4,SMAD7,IGLV10-54,IGLV8-61,IGLV7-43,IGLV6-57,IGLV5-45,IGLV4-69,IGLV4-60,…
GO: Biological Process	GO:0046651	lymphocyte proliferation		5.475e-06	0.06631	0.0001641	0.001638	112	319	CCR2,AHR,AIF1,NCK2,SH3RF1,ANXA1,ARG2,IRS2,TNFSF14,TICAM1,RIPK2,BCL6,BST1,BTK,CASP3,CCND3,CD1D,CD4,CD86,TNFSF8,CD44,IL27,CDKN1A,DLG5,CEBPB,SELENOK,CLC,CD55,PTPN22,IL23R,ZBTB7B,EFNB1,ELF4,ERBB2,MZB1,LILRB2,FCGR2B,VAV3,ZNHIT1,FKBP1A,FKBP1B,TNFSF13B,CD244,TNFRSF21,LILRB1,RIPK3,BTN3A1,GLMN,CORO1A,HLA-DMB,HLA-DPA1,HLA-DPB1,CD300A,HLA-E,VSIG4,HLA-G,IGF1,IL2,IL2RA,IL4,IL6R,IL18,IMPDH1,IDO1,INPP5D,ITGAD,I…
GO: Cellular Component	GO:0016324	apical plasma membrane		0.003617	1	0.03668	0.2894	112	373	ADRB2,GRK2,AP2A1,JAG1,SORBS2,ANXA1,ANXA4,FAS,NUMB,CYP4F12,ATP2B1,HYAL2,ATP6V1A,ATP6V1B2,CEACAM1,BMPR2,BST2,CA4,CACNA1D,MGAM,CACNB3,CAV1,ATP6V0D1,CD9,CD44,CDH2,VAMP3,KL,ABCG2,SLC4A7,CYBA,TRPM6,DAB2,MFSD4B,C2CD2L,SLC12A6,WDPCP,TRPV4,FLOT1,ENPEP,MTDH,SLC29A1,ERBB2,TCIRG1,ABCA7,SLC9B2,FLOT2,CIB1,RAB14,AHCYL1,GJB6,PARD6G,PARD6B,SHROOM1,IL6R,PLB1,IL18,SLCO3A1,ITPK1,KCNE1,KCNK1,EPCAM,SLC6A19,CLIC5,MSN,M…
GO: Biological Process	GO:0034330	cell junction organization		1.774e-06	0.02149	6.035e-05	0.0006023	111	309	ACTN4,ACTN1,ACVRL1,HEG1,CGN,ANG,RHOC,ARVCF,NUMB,IQGAP1,NRP1,BMP6,DST,CAV1,RUNX1,CLDN9,CD9,CDH2,CDH6,DLG5,NUMBL,MAP4K4,ROCK2,COL17A1,CSF1R,CSK,PPM1F,CTNNA1,CTNND1,CXADR,MYADM,MTSS1,DAPK3,F11R,IQSEC1,WDR1,DUSP3,WDPCP,EFNA5,TRPV4,FLOT1,MTDH,DLC1,TESK2,PARD6G,PARD6B,RAPGEF1,ILK,ITGA2,ITGA5,ITGAV,ITGB1,ITGB4,JUP,GPBAR1,KRT5,LAMA3,LAMB3,LRP1,SMAD7,MMP14,MPZ,OPHN1,PECAM1,GRHL1,PKP2,PLEC,PMP22,PRKACA,PRK…
GO: Biological Process	GO:0051348	negative regulation of transferase activity		5.866e-06	0.07106	0.0001746	0.001742	111	316	ADAR,ADARB1,ADORA2A,HEG1,AKT1,ZFYVE28,FAM72A,SOCS1,IRS2,HYAL2,CEACAM1,CASP3,CAV1,CBL,CDKN1A,CDKN1C,CDKN2B,CDKN2C,CDKN2D,CEBPA,SNX6,SH3BP5,GMFG,CSK,PPM1F,RUBCN,NLRP12,PTPN22,MVP,SH2B3,DUSP1,DUSP3,DUSP7,HEXIM2,HIPK3,LATS2,ENG,TRIB1,EPHB2,SPRY3,TAOK3,PRKAG2,CIB1,RGS14,INPP5K,GBA,GFRA2,GADD45G,GNAQ,SFN,DUSP18,GSK3A,GSTP1,IRAK3,CHP1,HHEX,CD300A,STK38,HMGCR,DUSP19,IGF1R,ITPRIP,ILK,INPPL1,JUN,LIMK1,LYN,…
GO: Cellular Component	GO:0005938	cell cortex		0.001441	1	0.01784	0.1407	111	360	ACTN4,ACTN1,OSBPL8,EXOC3L2,ANXA2,PPFIA3,RHOB,RHOC,RHOG,PLA2G4C,ASPH,BFSP1,DST,FMNL1,CALD1,CAPN2,CAPZA2,CAV1,PSTPIP1,CDH2,RHOU,CLTA,CLTB,GMFG,AKAP12,CYTIP,CTBP2,CTNND1,CTSZ,MYADM,RIMS3,DBN1,MELK,C2CD2L,DLG4,CD302,WDR1,ACTR3,WDPCP,ACTR1B,FRY,HMCN1,TRPV4,MARK2,FLOT1,EPB41L2,EPS8,CNKSR1,DLC1,FER,CAP1,FLOT2,TCHP,PARD6G,PARD6B,RAB10,PPP1R9B,DSTN,GRK4,GSN,CORO1A,AKAP13,HCLS1,HFE,HIP1,HNRNPK,SHROOM1,INPP…
Pathway	102279	Endocytosis	BioSystems: KEGG	5.283e-10	1.991e-06	2.845e-07	2.507e-06	111	260	CLTCL1,ADRB1,ADRB2,GRK2,GRK3,AP2A1,ARF1,ARF3,ARRB1,ARRB2,SNX3,RAB11A,CAPZA2,CAV1,CBL,HGS,CYTH3,EPS15L1,AP2S1,SNX6,CLTA,CLTB,VPS26A,CHMP2B,CSF1R,DNM3,RAB11FIP5,DAB2,DNAJC6,ARFGAP3,IQSEC1,WASHC3,ARPC3,ARPC1B,SH3GLB1,EGF,RNF41,STAM2,ACAP3,ARAP1,AGAP3,FOLR2,FOLR3,CHMP5,CHMP3,VPS29,CYTH4,PARD6G,CHMP2A,PARD6B,RAB10,RAB35,RAB31,GRK4,GRK6,HLA-A,HLA-B,HLA-C,VPS45,HLA-E,HLA-F,HLA-G,HRAS,HSPA2,HSPA6,IGF1R,I…
Pathway	1269350	Platelet activation, signaling and aggregation	BioSystems: REACTOME	1.139e-07	0.0004294	1.789e-05	0.0001577	111	282	APOOL,ABHD6,ACTN4,ACTN1,ADRA2A,AKT1,TAGLN2,ALDOA,ANXA5,APLP2,DGKE,DGKD,APP,RHOB,RHOG,ARRB1,ARRB2,DAGLA,CALM2,CALU,CD9,CD63,CRK,MAPK14,CSF2RA,CSF2RB,CSK,CTSW,PHACTR2,GAB2,CFD,WDR1,ECM1,SCCPDH,EGF,GNB4,ABCC4,F5,F8,FCER1G,VAV3,CAP1,BRPF3,GAS6,GNA15,GNAI2,GNAI3,GNAQ,GNB1,GNB2,GNG5,GP5,GRB2,HGF,IGF1,IL2,IL2RA,IL5RA,ITIH4,ITPR1,LAMP2,LYN,GNG8,CD109,P2RY1,SERPINE1,PECAM1,SERPINA1,PIK3CB,PIK3CD,PIK3CG,PL…
GO: Molecular Function	GO:0030695	GTPase regulator activity		2.79e-05	0.08634	0.002158	0.01859	110	313	ABR,ADPRH,ARHGAP31,TBC1D14,SIPA1L2,ARHGAP20,PREX1,ARHGAP4,ARRB1,RGPD6,STARD13,RGS9,IQGAP1,NRP1,BNIP2,KRIT1,ARHGAP33,EVI5L,CHN2,ARHGAP22,ARHGAP29,VPS9D1,RIN1,TBC1D10B,USP6NL,DOCK4,STARD8,TBC1D5,SIRPA,ARHGAP11A,SRGAP3,ARFGAP3,RABGAP1L,ARHGAP25,SESN2,CPEB2,FAM13A,TNK2,RGS17,GMIP,FAM13B,DLC1,CDC42EP2,VAV3,SEC23B,ACAP3,ARAP1,AGAP3,RGPD5,RGS14,IQGAP2,GDI1,GDI2,GNAQ,ADAP1,TBC1D8,PCP2,ARHGAP30,ARHGAP18,R…
GO: Molecular Function	GO:0043177	organic acid binding		0.001305	1	0.04037	0.3478	110	342	ACOX1,ACOX2,CCR2,ADRB2,LRRC7,ALAS2,ALOX5AP,ANXA3,APP,HYAL2,DGAT1,RGS9,PLOD3,CD33,CD44,NRXN1,LTB4R,OXER1,CHODL,MINK1,CPS1,CRABP2,VCAN,CEP104,DAPK1,DLG4,SESN2,GRIN3A,DPYS,CACNG8,SH3GLB1,EPHB2,RIDA,FCN1,FOLR2,FOLR3,CYSLTR1,GNMT,GFPT1,FFAR4,LYVE1,GLUD1,GLUD2,GRIK5,GRIN2D,HBG1,HBG2,PTGDR2,HLCS,HMBS,HMMR,HPGD,IFNGR1,IFNGR2,IGF2R,IDO1,INSR,ITIH4,GPBAR1,MEF2C,SESN3,FTCDNL1,NEFL,P4HA1,PC,PCCA,PGD,NLGN3,PH…
GO: Biological Process	GO:0002758	innate immune response-activating signal transduction		3.801e-06	0.04604	0.0001171	0.001169	110	310	IKBKG,ARRB2,MARCO,TICAM1,PELI3,RIPK2,BTK,PGLYRP1,CASP8,CAV1,CD14,CD86,SCARB1,MAPKAPK2,TICAM2,NR1D1,RSAD2,CTSK,CTSL,CTSS,CYBA,PTPN22,CLEC4E,CLEC4A,TANK,PSME3,FLOT1,TLR6,TLR8,FCER1G,FCN1,CLEC10A,FLOT2,CLEC4D,CNPY3,KLRC4-KLRK1,SMPDL3B,LILRA2,FFAR2,IRAK3,HCK,CD300A,HRAS,ICAM2,ICAM3,TRIM5,IRAK1,IRAK2,IRF7,ITGAM,ITGB2,CLEC6A,LGALS9,LYN,PIK3AP1,MAP3K1,MYD88,NFKB1,NFKBIA,PAK1,PAK2,PLCG2,DHX58,PRKACA,PRKC…
GO: Biological Process	GO:0048872	homeostasis of number of cells		8.716e-06	0.1056	0.0002473	0.002467	110	315	ACVR1B,ACVR2A,ADAR,CCR2,AHR,AKT1,ALAS2,AMPD3,ANXA1,IKBKG,FAS,ARNT,TNFSF14,DOCK11,B2M,BCL6,TNFRSF17,BPGM,ZFP36L1,CACNA1F,CASP3,CD44,CDH2,PRDX5,TRIM58,MAPK14,CSF1,ISG15,RASSF2,MAFB,PTBP3,SH2B3,TSC22D3,EPAS1,ETV2,TCIRG1,MECOM,KLF2,FCER1G,FECH,MERTK,ZBTB18,FOXO3,TMEM14C,SH2B2,GAS2L1,KLF13,TNFSF13B,G6PD,ILDR2,HCAR2,GATA1,GATA2,RIPK3,CORO1A,HCLS1,HIF1A,HMOX1,ID2,IL2,IL2RA,CXCR2,IL18,INPP5D,ITPKB,LGALS9…
GO: Biological Process	GO:0007204	positive regulation of cytosolic calcium ion concentration		0.003743	1	0.03803	0.3795	110	363	ADM,CCR2,ADRB1,ADRB2,GPR65,ASPH,AVPR1A,C3AR1,CACNA1I,C5AR1,CACNA1C,CACNA1D,CACNB3,CACNB4,CALM2,CAPN3,CAV1,CD4,CCR1,CCR3,CCR8,CMKLR1,ATG5,CX3CR1,CYBA,CD55,DDIT3,DIAPH1,DLG4,LPAR1,S1PR3,LPAR6,HRH4,TRPV4,EPOR,MS4A2,FKBP1A,FKBP1B,FPR1,FPR2,FPR3,NPTN,FZD2,BBC3,SELENOT,JPH4,CYSLTR1,GATA2,NMU,GIPR,UTS2,GNA15,GNAT2,GNB1,XCR1,LPAR4,GPR35,GRIN2D,CORO1A,PROK2,IL2,CXCR1,CXCR2,ITGAV,ITPR1,LRP1,LYN,TPCN1,MYO5A…
GO: Biological Process	GO:0043406	positive regulation of MAP kinase activity		4.87e-08	0.0005899	2.401e-06	2.396e-05	109	284	ADAM8,FZD8,ADORA1,ADORA2B,ADRA2A,KIDINS220,TAOK1,FGD2,IKBKG,ARRB1,LAMTOR3,PEA15,ADAM9,RIPK2,TNFRSF11A,IQGAP1,MLKL,BMP2,C5AR1,MAP3K14,MAP3K6,MAP3K13,MAPKAPK2,CRK,MAPK14,CSK,DAB2,ZEB2,DUSP7,LPAR1,EGF,EPHB2,ERBB2,ERN1,TLR6,TAOK3,FCER1A,FPR1,MAP3K21,MAP3K2,MAP3K20,GADD45G,ERP29,RAPGEF1,AKAP13,PDCD10,HGF,NRG1,HRAS,PROK2,DUSP19,IGF1,IGF1R,IL1RN,ILK,INSR,IRAK1,IRAK2,MAP3K1,MAP3K3,MAP3K5,KITLG,MAP3K11,DB…
GO: Biological Process	GO:0051924	regulation of calcium ion transport		2.419e-06	0.0293	7.751e-05	0.0007735	109	304	DYSF,ADORA2A,ADRA2A,ADRB1,ADRB2,AHR,STIM2,ANXA2,ARRB2,ASPH,ATP2A1,ATP2B1,STAC3,RGS9,TSPO,CACNA1C,CACNA1D,CACNA1F,CACNB1,CACNB3,CACNB4,CALM2,CAMK2G,CAPN3,CAV1,CD4,CD33,SELENOK,CCR1,HOMER3,HOMER2,LILRA5,ATG5,NOS1AP,CYBA,PTPN22,ATP2C2,DIAPH1,KCNE3,EGF,LILRB2,MS4A2,TRPV2,FKBP1A,FKBP1B,CATSPER1,TSPAN13,G6PD,JPH4,INPP5K,NIPSNAP2,LILRB1,GNAI2,GNAO1,LILRA2,GPR35,CORO1A,HSPA2,ICAM1,IGF1,ITPR1,KCNE1,LGALS3…
GO: Biological Process	GO:0034599	cellular response to oxidative stress		0.0002891	1	0.004924	0.04914	109	336	FZD1,AIF1,AKT1,ABCD1,ALDH3B1,STK24,ANXA1,NUDT2,PRKRA,RHOB,ARNT,AKR1C3,IL18RAP,CFLAR,VNN1,SPHK1,BTK,CAT,KLF4,PRDX5,PRDX6,CRK,RNF7,CYBA,CYBB,CYP1B1,SRXN1,DAPK1,SIRPA,MELK,SESN2,CPEB2,HDAC6,GLRX2,PPIF,EPAS1,EPOR,SIGMAR1,ETV5,TLR6,KLF2,FER,AGAP3,FOXO3,ATG7,PPARGC1B,CAMKK2,G6PD,GBA,GFER,GLRX,RIPK3,GSTP1,ZNF277,PDCD10,HGF,HIF1A,HK3,HMOX1,JUN,LCN2,NCOA7,TP53INP1,MCL1,MAP3K5,MMP9,MSRA,NCF2,NCF4,NFE2L1,P4…
GO: Biological Process	GO:0051146	striated muscle cell differentiation		0.002219	1	0.02509	0.2504	109	354	ACADM,ACVR1,ARID1A,DYSF,MYORG,ADRB1,ALPK3,AKT1,SORBS2,TCAP,ARRB2,TNFSF14,AVPR1A,STAC3,CFLAR,BMP2,BNIP2,KLF5,CACNB4,CALR,CAPN2,CAPN3,CASP3,CD9,CD53,MYOM2,CDH2,HACD1,ALPK2,CACNA2D2,CHRNB1,LMOD1,ATG5,MAPK14,CSRP1,CXADR,HDAC4,MAML1,WDR1,HDAC6,HDAC5,RCAN1,PARP2,MYOF,EFNB2,FLOT1,SPEG,ATG7,PDLIM5,WFIKKN1,G6PD,HOPX,GSK3A,AKAP13,NRG1,IGF1,RBPJ,TANC1,IL4,ITGB1,ANKRD23,LMNA,LOX,MEF2A,MEF2C,MMP14,MYBPC3,MYH9…
GO: Molecular Function	GO:0016757	transferase activity, transferring glycosyl groups		1.403e-05	0.04343	0.001401	0.01207	108	302	PARP4,AGL,ART4,B4GALT3,B3GALNT1,B3GALT2,DPY19L3,DPM2,ST3GAL5,PLOD3,B4GALT6,B4GALT5,NDST3,OSTC,DAD1,GALNT8,PARP9,PARP2,TYMP,NAMPT,PIGP,B3GNT5,EXT1,EXT2,EXTL2,RXYLT1,ST3GAL6,ST6GALNAC2,B3GAT1,FUT7,GALNT3,INPP5K,GBA,GBE1,GCNT1,GCNT2,B4GALT1,ST6GAL2,FUT10,B3GNT9,GSK3A,PARP10,POMGNT2,TMTC4,NAPRT,GYG1,GALNT6,PIGM,HEXB,HMGN1,NDST1,LFNG,DTX3L,MGAT1,MGAT2,C1GALT1C1,XXYLT1,TMTC2,A4GALT,STT3B,DPY19L2P2,GLT1…
GO: Biological Process	GO:0007249	I-kappaB kinase/NF-kappaB signaling		5.142e-08	0.0006228	2.511e-06	2.506e-05	108	281	CARD16,PLEKHG5,AKT1,IKBKG,ELP1,RHOC,TRADD,TNFSF10,TICAM1,RIPK2,TNFRSF10B,CFLAR,BST2,BTK,CAPN3,MAP3K14,CASP1,CASP8,CASP10,CD4,CD14,TICAM2,ROCK2,LITAF,NR1D1,CTH,CX3CR1,NLRP12,RASSF2,SIRPA,CANT1,TANK,ECM1,LPAR1,MTDH,SHISA5,TLR6,TRIM22,TLR8,FKBP1A,TRIM38,RBCK1,ATP2C1,PLK2,NEK6,CARD6,RIPK3,NFKBID,GSTP1,AKAP13,HMOX1,TRIM5,IL1RN,IRAK1,IRAK2,CLEC6A,NKIRAS1,LGALS1,LGALS9,LTBR,PIK3AP1,MAP3K3,CCDC22,MYD88,N…
GO: Biological Process	GO:0032868	response to insulin		1.258e-06	0.01524	4.443e-05	0.0004434	108	297	ADM,GRK2,OSBPL8,AKT1,ATP6V1E2,SOCS1,IRS2,ATP2B1,ATP6V1A,ATP6V1B2,ATP6V0A1,TNFSF10,CEACAM1,SOCS2,CFLAR,ZFP36L1,ATP6V0E1,CAT,CCND3,ATP6V0D1,CISH,KL,CRY1,SOGA1,SESN2,CPEB2,HDAC5,ZBTB7B,NAMPT,EGR1,EIF4EBP1,EIF4EBP2,TRPV4,MZB1,TCIRG1,FER,BAIAP2,FOXO3,SH2B2,INPP5K,GCNT1,RAB10,GNAI2,RAB31,FFAR3,GRB2,GRB10,GRB14,GSK3A,GSTP1,HNRNPK,ICAM1,IDE,IGF1R,INPPL1,INSR,KHK,LEP,LYN,RAB8A,SESN3,MYO5A,NUCB2,OPA1,ERRFI…
GO: Molecular Function	GO:0031406	carboxylic acid binding		0.0009886	1	0.03368	0.2902	107	329	ACOX1,ACOX2,CCR2,ADRB2,LRRC7,ALAS2,ALOX5AP,ANXA3,APP,HYAL2,DGAT1,RGS9,PLOD3,CD33,CD44,NRXN1,LTB4R,OXER1,CHODL,MINK1,CPS1,CRABP2,VCAN,CEP104,DAPK1,DLG4,SESN2,GRIN3A,DPYS,CACNG8,SH3GLB1,EPHB2,RIDA,FCN1,FOLR2,FOLR3,CYSLTR1,GNMT,GFPT1,FFAR4,LYVE1,GLUD1,GLUD2,GRIK5,GRIN2D,PTGDR2,HLCS,HMBS,HMMR,HPGD,IFNGR1,IFNGR2,IGF2R,IDO1,INSR,ITIH4,GPBAR1,MEF2C,SESN3,FTCDNL1,NEFL,P4HA1,PC,PCCA,PGD,NLGN3,PHYH,PITPNA,…
GO: Biological Process	GO:0016236	macroautophagy		3.214e-05	0.3893	0.0007634	0.007618	107	313	ACP2,ADRB2,TBC1D14,AKT1,ATP6V1E2,BMF,IKBKG,LAMTOR3,ATP6V1A,ATP6V1B2,ATP6V0A1,LRSAM1,RIPK2,STBD1,ATP6V0E1,CAPNS1,CASP3,ATP6V0D1,HGS,CDKN2D,RRAGD,SNX6,CLN3,ATG5,SPTLC2,SEC22B,VPS26A,CHMP2B,FEZ1,UBXN2A,CTSD,ULK2,RUBCN,RAB33B,TBC1D5,TOMM20,MFN2,SESN2,HDAC6,SH3GLB1,RNF41,HDAC10,STAM2,ERN1,TCIRG1,WAC,PRKAG2,ATG7,LAMTOR5,SPTLC1,RRAGA,CHMP3,GBA,CHMP2A,GNAI3,WDR45,HIF1A,GABARAP,GABARAPL2,HMOX1,ATG101,IL4,…
GO: Cellular Component	GO:0005770	late endosome		3.407e-09	5.104e-06	1.187e-07	9.365e-07	107	268	CLTCL1,ACP3,ABHD6,DYSF,KIDINS220,OSBPL1A,OSBPL11,STX7,ANXA2,CST7,ARF1,RHOB,LAMTOR3,RAB11A,BST2,BAIAP3,CCZ1B,CD1D,CD1E,SCARB2,HGS,CD63,CD68,TICAM2,CLCN4,CLN3,SLC31A1,LITAF,TMEM59,CHMP2B,CST3,CTSH,CTSL,RUBCN,CTSS,LAPTM4A,DDIT3,MAGI2,FIG4,TRAPPC9,DYNC1LI2,HDAC6,RAB34,SDF4,TCIRG1,IFITM3,LAMTOR5,RAB14,LAMP3,CHMP3,VPS29,CHMP2A,STARD3,ANKRD13D,RAB31,GRN,HLA-DMB,RNF13,IFNAR1,IGF2R,LAMP1,LAMP2,PIKFYVE,M6P…
GO: Biological Process	GO:0002699	positive regulation of immune effector process		1.071e-11	1.297e-07	1.158e-09	1.155e-08	106	242	CCR2,ADORA2B,STX7,SEMA7A,ANXA1,TNFSF13,TICAM1,B2M,RIPK2,IL18RAP,IL18R1,BTK,C3,CD1A,CD1C,CD1D,CD1E,CD86,CD37,VAMP3,SNX6,RSAD2,MAPK14,PTPN22,GAB2,IL23R,MZB1,FCER1A,MS4A2,FCER1G,FER,FES,FGR,SH2D1B,CD226,CD244,GATA2,KLRC4-KLRK1,LILRB1,ARID5A,RABGEF1,FFAR3,FFAR2,NFKBID,RAPGEF1,HK1,HLA-A,HLA-B,HLA-C,HLA-DMB,CD300A,HLA-E,HLA-F,HLA-G,HLX,HMOX1,TRIM6,IL1R1,IL2,IL4,IL18,ITGAM,ITGB2,KIR2DL4,LAMP1,LGALS9,LYN…
GO: Biological Process	GO:0071216	cellular response to biotic stimulus		3.42e-10	4.143e-06	2.814e-08	2.809e-07	106	254	ABCA1,SMC1A,CARD16,AKT1,APAF1,KMO,ADAM9,TICAM1,RIPK2,BMP6,BTK,TSPO,TRIM41,CAPN2,CASP1,CXCL16,CD14,CD86,SCARB1,CD68,CEBPB,CEBPE,TICAM2,LY86,LITAF,NR1D1,MAPK14,CX3CR1,CD55,PTPN22,SIRPA,DDIT3,CD300LB,HDAC5,MTDH,TRIB1,LILRB2,TLR6,FCGR2B,FCGR3A,CHMP5,TXNIP,KLRC4-KLRK1,LILRB1,ARID5A,LILRA2,CXCL1,CXCL2,CXCL3,GSTP1,PPP1R15B,HCK,NLRP7,ICAM1,TRIM5,IL1RN,IL2,CXCL8,IL18,IRAK1,IRAK2,LCN2,LYN,MEF2C,MRC1,CD274,…
GO: Biological Process	GO:0016358	dendrite development		2.473e-06	0.02996	7.904e-05	0.0007888	106	294	ACHE,ADAM10,KIDINS220,HECW2,PREX1,NCK2,CAMK1,APP,FAS,ARF1,SCARF1,KLF7,NUMB,PHACTR1,BBS1,IQGAP1,NRP1,CACNA1F,NEURL1,ARHGAP33,DLG5,NUMBL,ROCK2,MINK1,CRK,DNM3,DAB1,DBN1,KIAA0319,DLG4,GRIN3A,HDAC6,LPAR1,ACTR3,SH3GLB1,SEZ6,EPHB1,EPHB2,CDKL3,SEMA3A,ACSL4,BAIAP2,SEMA4D,PDLIM5,STAU2,PLK2,ARMCX5-GPRASP2,PPP1R9B,GRN,GSK3A,NRG1,HNRNPK,ID1,KNDC1,IL1RAP,IL2,ILK,ITGB1,MAP1A,MAP1B,MAP2,MATN2,MEF2A,MEF2C,DBNL,MY…
GO: Biological Process	GO:0097193	intrinsic apoptotic signaling pathway		9.543e-05	1	0.001946	0.01942	106	317	AKT1,STK24,NCK2,CUL4A,BMF,APAF1,IKBKG,PRKRA,ATP2A1,BCL2A1,BCL2L2,TNFRSF10B,BOK,BRCA1,IER3,VNN1,MBD4,PTTG1IP,CASP3,CASP4,CAV1,CREB3L1,CD44,ARHGEF2,CDKN1A,CDKN2D,CEBPB,SELENOK,ZNF385A,CRIP1,RNF7,PPM1F,CYP1B1,MELK,DDIT3,BCL2L12,TXNDC12,PPIF,SH3GLB1,TOPORS,ERN1,SHISA5,IVNS1ABP,TAF9B,STYXL1,BBC3,IFI6,CIDEB,SERINC3,ERP29,SFN,RIPK3,GRINA,MAEL,PDCD10,HIC1,HIF1A,HMOX1,HNRNPK,HRAS,LGALS12,IFI16,ING2,ITPR1,…
GO: Biological Process	GO:1903522	regulation of blood circulation		0.002461	1	0.02712	0.2706	106	344	TMIGD3,ADM,ADORA1,ADORA3,ADRA2A,ADRB1,ADRB2,GRK2,AHR,AKT1,ALOX5,ASPH,ATP2A1,ATP2B1,ATP5PF,AVPR1A,BMPR2,PER2,CACNA1C,CACNA1D,CACNA1E,CACNA1F,CACNB1,CACNB3,CACNB4,CALM2,CAV1,CACNA2D2,KCNK6,CXADR,NOS1AP,DOCK4,HDAC4,DES,TMEM65,KCNE3,HBEGF,ECE1,CACNG8,EPAS1,SEMA3A,FGF13,FKBP1B,CORIN,AHCYL1,HOPX,CYSLTR1,NMU,UTS2,GNAI2,GNAI3,GNAO1,FFAR3,GSK3A,HIF1A,HRH2,ICAM1,CACNA2D4,IL2,RNF207,ITPR1,JUP,KCND1,KCNE1,KC…
GO: Biological Process	GO:0006470	protein dephosphorylation		0.001734	1	0.02076	0.2072	105	337	ACP1,ACP2,ADORA1,NCEH1,PPM1N,PHACTR1,CALM2,CAMK2G,CD33,CDKN3,PPM1M,ROCK2,MINPP1,PPM1F,VCAN,PHACTR3,PTPN20,FAM122A,PHACTR2,PTPN22,DNAJC6,PPP1R26,MAGI2,NUAK1,PPP4R1,RCAN1,DUSP1,DUSP3,DUSP7,CTDSP2,CNEP1R1,LILRB2,DLC1,FKBP1A,FKBP1B,DAPP1,STYXL1,PALD1,GBA,PPP1R17,PPP1R9B,GNAI2,DUSP18,PPP1R15B,PPP1R16A,CD300A,DUSP19,IGFBP3,SSH2,LGALS3,PPP1R14A,PPM1L,PPP4R2,PDGFRB,BOD1L1,PGP,PPM1B,PPP1CB,PPP1R7,PPP1R10,…
GO: Cellular Component	GO:0032432	actin filament bundle		6.051e-06	0.009065	0.0001416	0.001117	105	298	ACTN4,ACTN1,CGN,ANPEP,ANXA2,AOC3,HYAL2,ATP6V1A,ATP6V1B2,CEACAM1,DST,CA4,CAPZA2,PSTPIP1,CBR1,SCARB1,CD44,PDLIM7,CLIC1,CNP,CLIC4,CYBA,TRPM6,DAB1,DIAPH1,CD302,ESPN,ACTR3,ENPEP,MFSD10,EPS8,ERBB2,RGS19,DLC1,MYL9,FHL3,FLII,SH2B2,PDLIM5,GAS2L1,IQGAP2,STARD10,B4GALT1,SLC27A4,SYTL1,KLHL2,ICAM2,PLB1,ILK,ITGAV,KCNK1,LCP1,MARCKS,SLC6A19,GRXCR2,MSN,FHOD1,MYH9,MYH11,MYL6,MYLK,MYO1E,MYO6,MYO7A,MYO7B,NEDD4,SCART…
GO: Biological Process	GO:0046777	protein autophosphorylation		4.878e-09	5.908e-05	3.126e-07	3.12e-06	104	258	ACVR1B,AKT1,TAOK1,STK24,MKNK1,RAP2C,IQGAP1,BTK,CALM2,CAMK2G,CAV1,MAP3K13,MAPKAPK2,CLK1,CLK3,MYO3B,PRKD2,MINK1,MAPK14,AATK,CSF1R,CSK,CSNK1G2,CTNND1,ULK2,NLRP12,RASSF2,DAPK1,DAPK3,MELK,MVP,DYRK1A,TNK2,MARK2,ENG,EPHB1,ERBB2,ERN1,TAOK3,FER,FES,FGR,MEX3B,FLT4,HTATIP2,CAMKK2,MAP3K21,NEK6,GFRA2,RIPK3,MKNK2,IRAK3,HCK,CHP1,HK1,IGF1R,INSR,IRAK1,IRAK2,JUN,LYN,MARK3,MAP3K3,MAP3K11,NTRK1,DDR2,UHMK1,ERRFI1,PAK…
GO: Biological Process	GO:0033673	negative regulation of kinase activity		1.352e-06	0.01638	4.72e-05	0.000471	104	284	ADAR,ADARB1,ADORA2A,HEG1,AKT1,ZFYVE28,FAM72A,SOCS1,IRS2,HYAL2,CEACAM1,CASP3,CAV1,CBL,CDKN1A,CDKN1C,CDKN2B,CDKN2C,CDKN2D,CEBPA,SNX6,SH3BP5,GMFG,CSK,PPM1F,RUBCN,NLRP12,PTPN22,MVP,SH2B3,DUSP1,DUSP3,DUSP7,HEXIM2,HIPK3,LATS2,ENG,TRIB1,EPHB2,SPRY3,TAOK3,PRKAG2,CIB1,RGS14,INPP5K,GBA,GFRA2,GADD45G,GNAQ,SFN,DUSP18,GSTP1,IRAK3,CHP1,HHEX,CD300A,STK38,HMGCR,DUSP19,IGF1R,ITPRIP,ILK,INPPL1,JUN,LYN,INKA1,SPRED2…
GO: Biological Process	GO:0051403	stress-activated MAPK cascade		0.0004679	1	0.007185	0.0717	104	322	FZD8,ADORA2B,AKT1,TAOK1,SH3RF1,FGD2,IKBKG,APP,FAS,SH3RF3,RIPK2,TNFRSF11A,MLKL,BMP2,ZFP36L1,SPHK1,MAP3K6,MAP3K13,MAPKAPK2,MAP4K4,MINK1,MAPK14,RASSF2,DAB2,PTPN22,SIRPA,ZEB2,DUSP1,DUSP3,SH2D3C,HIPK3,TRPV4,TRIB1,EPHB1,ERN1,MECOM,TLR6,SEMA3A,TAOK3,FCER1A,FCGR2B,FLT4,MAP3K21,MAP3K2,MAP3K20,GADD45G,RAPGEF1,GSTP1,PDCD10,HGF,HMGCR,HRAS,DUSP19,IGF1R,NKD1,IL1RN,IRAK1,IRAK2,LEP,LGALS9,LMNB1,LTBR,NBR1,MAP3K1,…
Pathway	M12868	Pathways in cancer	MSigDB C2 BIOCARTA (v7.1)	0.003682	1	0.04106	0.3618	104	325	FZD1,FZD8,AKT1,IKBKG,FAS,PIAS1,ARNT,BMP2,CCNA1,CASP3,CASP8,RUNX1,CBL,CCNE2,CDKN1A,CDKN2B,CEBPA,COL4A1,CRK,CSF1R,CSF2RA,CSF3R,CTBP2,CTNNA1,DAPK1,DAPK3,RASSF5,RBX1,E2F3,EGF,EPAS1,ERBB2,MECOM,FGF13,FZD2,STK36,GLI1,GRB2,GSTP1,HGF,HIF1A,HRAS,IGF1,IGF1R,CXCL8,ITGA2,ITGAV,ITGB1,JUN,JUP,LAMA3,LAMB2,LAMB3,KITLG,MITF,MMP1,MMP9,NFKB1,NFKB2,NFKBIA,NKX3-1,NTRK1,PDGFRA,PDGFRB,PIK3CB,PIK3CD,PIK3CG,PLCG2,PLD1,PM…
GO: Molecular Function	GO:0019902	phosphatase binding		4.868e-05	0.1507	0.003203	0.02759	103	293	ADRB2,AKT1,AP3B1,IRS2,PHACTR1,SNX3,CEACAM1,IQGAP1,BMP2,SPHK1,CACNA1C,CALM2,PSTPIP1,CD33,CDH2,CTSC,CRY1,MAPK14,CSF1R,CSK,VCAN,PHACTR3,FAM122A,PHACTR2,SIRPA,ZEB2,GAB2,PPP1R26,MAGI2,DLG4,GRIN3A,MVP,PPP4R1,RCAN1,CACNG8,EIF4EBP1,ERBB2,LILRB2,FER,FLT4,STYXL1,PPP1R17,LILRB1,PPP1R9B,GRB2,PPP1R15B,PPP1R16A,CD300A,HMGCR,HSF4,IGFBP3,INSR,ITPR1,JUP,LGALS3,LMNA,PPP1R14A,MAP3K5,PPP4R2,NCAM1,PECAM1,STRN4,BOD1L1…
GO: Biological Process	GO:0002703	regulation of leukocyte mediated immunity		4.108e-12	4.976e-08	4.927e-10	4.917e-09	103	230	ABR,CCR2,ADORA2B,STX7,ARRB2,TNFSF13,TICAM1,B2M,BCL6,IL18RAP,IL18R1,CEACAM1,BST2,BTK,C3,CD1A,CD1C,CD1D,CD1E,VAMP3,CLC,SNX6,CR1,CRK,RSAD2,GAB2,DNASE1,DNASE1L3,IL23R,PRAM1,FCER1A,MS4A2,FCER1G,FCGR2B,FER,FES,FGR,SH2D1B,CD226,GATA2,KLRC4-KLRK1,LILRB1,GFER,ARID5A,RABGEF1,RIPK3,HFE,HLA-A,HLA-B,HLA-C,CD300A,HLA-E,HLA-F,HLA-G,HMOX1,IL1R1,IL2,IL4,IL18,ITGAM,ITGB2,KIR2DL4,LAMP1,LEP,LGALS9,LYN,SMAD7,IL20RB,U…
GO: Biological Process	GO:0030217	T cell differentiation		1.193e-06	0.01445	4.224e-05	0.0004215	103	280	ADAM8,CCR2,FZD8,PREX1,SH3RF1,ANXA1,AP3B1,FAS,SOCS1,B2M,RIPK2,TNFRSF18,BCL6,IL18R1,ZFP36L1,VNN1,AP3D1,CACNB4,RUNX2,RUNX1,SART1,CD1D,CD4,CD86,TNFSF8,CD44,IL27,ATG5,MINK1,CR1,SOX13,RSAD2,PTPN22,CLEC4E,MAFB,IL23R,ZBTB7B,EGR1,EGR3,MPZL2,ERBB2,LILRB2,TCIRG1,FCER1G,BATF,CLEC4D,FUT7,PRELID1,FGL2,GADD45G,KDELR1,LOXL3,LILRB4,RIPK3,NFKBID,HLA-G,HLX,ZNF683,IL2,IL2RA,IL4,IL18,ITPKB,JAG2,LEP,LFNG,LGALS9,LIG4,S…
GO: Biological Process	GO:0051048	negative regulation of secretion		1.668e-05	0.2021	0.0004355	0.004346	103	295	ABAT,ABR,CARD16,FAM3D,CCR2,ADORA1,ADRA2A,ANPEP,ANXA1,ANXA4,ANXA5,ARG2,KLF7,PDE8B,ATP5PF,CEACAM1,VAMP3,MAP4K4,LILRA5,CRY1,RSAD2,RAB11FIP5,RAB33B,NLRP12,PTPN22,NDUFAF2,EGF,SERPINB1,TLR6,TLR8,ACSL4,FCGR2B,FKBP1B,GABBR1,GAS6,TNFRSF21,LILRB1,FFAR4,NMU,UTS2,RABGEF1,ERP29,GNAI2,NRG1,NLRP7,CD300A,HLA-F,HMGCR,HMOX1,HRH2,HTR7,IGFBP3,IL1RN,TNFRSF9,KCNB1,LEP,LGALS9,LIF,RGCC,NEO1,NOTCH1,NUCB2,OSM,OXTR,P2RY1,M…
GO: Cellular Component	GO:0070820	tertiary granule		2.437e-26	3.65e-23	5.214e-24	4.114e-23	103	164	ADAM8,ADAM10,STX7,ALDOA,ALDOC,KCNAB2,ASAH1,LAMTOR3,RAP2C,ATP6V0A1,B2M,SIGLEC5,CEACAM1,MGAM,STBD1,PGLYRP1,CD33,CD53,CD58,CD59,QPCT,METTL7A,CR1,CST3,CSTB,CTSD,CTSH,CTSS,CYBA,CYBB,CD55,SIRPA,CANT1,DIAPH1,SIGLEC14,ATAD3B,STOM,LILRB2,TCIRG1,LRG1,FCAR,FCER1G,FOLR3,FPR1,FPR2,RAB14,CLEC4D,YPEL5,FTH1,CYSTM1,ADGRE3,CXCL1,MCEMP1,CD300A,OSCAR,HP,IDH1,ITGAM,ITGAX,ITGB2,LAMP1,LAMP2,LGALS3,LTA4H,SVIP,LYZ,MMP8,M…
Pathway	83048	MAPK signaling pathway	BioSystems: KEGG	7.18e-08	0.0002706	1.424e-05	0.0001255	103	255	AKT1,TAOK1,IKBKG,FAS,MKNK1,ARRB1,ARRB2,PLA2G4C,LAMTOR3,JMJD7-PLA2G4B,CACNA1I,CACNA1C,CACNA1D,CACNA1E,CACNA1F,CACNB1,CACNB3,CACNB4,RPS6KA4,MAP3K14,CASP3,MAP3K6,CD14,MAP3K13,RASGRP4,CACNA2D2,MAPKAPK2,MAP4K4,CRK,MAPK14,DDIT3,DUSP1,DUSP3,DUSP7,CACNG8,EGF,ELK1,MECOM,TAOK3,FGF13,MAP3K2,MAP3K20,GADD45G,MKNK2,GRB2,NR4A1,HRAS,HSPA2,HSPA6,CACNA2D4,IL1R1,JUN,JUND,MEF2C,MAP3K1,MAP3K3,MAP3K5,MAP3K11,NFKB1,NFK…
Pathway	M10792	MAPK signaling pathway	MSigDB C2 BIOCARTA (v7.1)	9.948e-07	0.003749	9.373e-05	0.000826	103	267	AKT1,TAOK1,IKBKG,FAS,MKNK1,ARRB1,ARRB2,LAMTOR3,JMJD7-PLA2G4B,CACNA1I,CACNA1C,CACNA1D,CACNA1E,CACNA1F,CACNB1,CACNB3,CACNB4,RPS6KA4,MAP3K14,CASP3,MAP3K6,CD14,MAP3K13,RASGRP4,CACNA2D2,MAPKAPK2,MAP4K4,CRK,MAPK14,DDIT3,DUSP1,DUSP3,DUSP7,CACNG8,EGF,ELK1,MECOM,TAOK3,FGF13,MAP3K2,MAP3K20,GADD45G,MKNK2,GRB2,CHP1,NR4A1,HRAS,HSPA2,HSPA6,CACNA2D4,IL1R1,JUN,JUND,MEF2C,MAP3K1,MAP3K3,MAP3K5,MAP3K11,NFKB1,NFKB2,…
GO: Biological Process	GO:0051607	defense response to virus		4.508e-08	0.000546	2.238e-06	2.233e-05	102	261	ADAR,ADARB1,IFITM1,OASL,HYAL2,TICAM1,BST2,MAP3K14,CD86,CD37,IL27,TICAM2,LYST,SELENOK,AIM2,SAMHD1,RSAD2,ISG15,SLFN11,CXADR,PTPN22,PARP9,IL23R,TSPAN32,HERC5,NT5C3A,TRIM22,TLR8,IRF9,IFITM3,TRIM38,ATG7,IFITM2,POLR3G,IFI6,LILRB1,FGL2,SERINC3,IFI44L,TRIM6,IFI16,IFI27,IFIT2,IFIT1,IFIT3,TRIM5,IFNAR1,IFNAR2,IFNGR1,IFNGR2,IL2RA,IL4,IL10RB,IRF2,IRF5,IRF7,ISG20,ITGAX,APOBEC3A,IFNL1,DTX3L,MX1,MX2,UNC13D,OAS1,…
GO: Biological Process	GO:0034976	response to endoplasmic reticulum stress		2.465e-05	0.2986	0.0006056	0.006044	102	294	ACADVL,ALOX15,NCK2,APAF1,IKBKG,ATF3,ATP2A1,TNFRSF10B,BOK,CALR,CASP3,CASP4,CAV1,CREB3L1,ATP6V0D1,CEBPB,SELENOK,TPP1,RNF185,CTH,DDIT3,SESN2,TOR1A,TXNDC12,CTDSP2,RNFT1,UBAC2,FLOT1,ERN1,EXTL2,FCGR2B,UBE2J1,JKAMP,UFM1,GET4,BBC3,DNAJB11,SERP1,GFPT1,YIF1A,SERINC3,OS9,ERP29,CREB3L3,SERP2,GRINA,GSK3A,FICD,PPP1R15B,RNF139,HDGF,CXCL8,ITPR1,JUN,LMNA,SVIP,MAP3K5,SCAMP5,NFE2L1,OPA1,STT3B,P4HB,USP25,DNAJC10,TMU…
GO: Biological Process	GO:2000116	regulation of cysteine-type endopeptidase activity		2.206e-07	0.002672	9.645e-06	9.625e-05	101	265	CARD16,ADORA2A,GRK2,AKT1,ALOX12,MRTFA,SH3RF1,APAF1,CST7,FAS,ARRB1,ARRB2,ASPH,TRADD,TNFSF14,TNFSF10,RIPK2,TNFRSF10B,CFLAR,BOK,CAST,CASP1,CASP4,CASP5,CASP8,CASP10,CD44,CDKN2D,KLF4,NLRC4,PRDX5,AIM2,RNF7,PPM1F,CTSD,CTSH,ST18,NLRP12,DAPK1,DELE1,BCL2L12,TNFSF15,FAM162A,F3,DLC1,ANP32B,LAMTOR5,LAMP3,BBC3,IFI6,CIDEB,GAS6,SFN,RFFL,GSN,HGF,HIP1,NR4A1,HSPE1,IFI16,IGF1,LGALS9,MEFV,MAP3K5,MMP9,ACER2,NAIP,NKX3-…
GO: Cellular Component	GO:0005788	endoplasmic reticulum lumen		0.0003769	0.5645	0.005535	0.04367	101	312	ACHE,ADAM10,TXNDC16,APLP2,APOL1,APP,ANO8,ARSD,B2M,CES2,C3,PLOD3,CALR,CALU,CD4,CDH2,IL27,CES1,CTSC,COL4A1,COL6A2,COL8A2,COL9A3,COL11A2,COL17A1,MINPP1,CSF1,VCAN,CST3,CTSZ,DAG1,TOR1A,TSPAN5,TXNDC12,CERCAM,FSTL3,MZB1,SHISA5,GOLM1,F5,F8,SPON1,CRTAP,TGOLN2,CNPY3,FUCA2,DNAJB11,GAS6,COL25A1,OS9,ERP29,TOR1B,CKAP4,TOR2A,ADAMTS5,PRSS23,IGFBP3,IGFBP7,LAMB2,LGALS1,LRPAP1,MFGE8,MELTF,TSPAN33,P4HA1,P4HB,COL26A1…
GO: Molecular Function	GO:0005096	GTPase activator activity		4.21e-05	0.1303	0.002961	0.02551	100	282	ABR,ADPRH,ARHGAP31,TBC1D14,SIPA1L2,ARHGAP20,PREX1,ARHGAP4,ARRB1,RGPD6,STARD13,RGS9,IQGAP1,NRP1,BNIP2,ARHGAP33,EVI5L,CHN2,ARHGAP22,ARHGAP29,VPS9D1,RIN1,TBC1D10B,USP6NL,DOCK4,STARD8,TBC1D5,ARHGAP11A,SRGAP3,ARFGAP3,RABGAP1L,ARHGAP25,FAM13A,RGS17,GMIP,FAM13B,DLC1,CDC42EP2,VAV3,SEC23B,ACAP3,ARAP1,AGAP3,RGPD5,RGS14,GDI1,GDI2,GNAQ,ADAP1,TBC1D8,ARHGAP30,ARHGAP18,RINL,JUN,STXBP5,LLGL2,AGAP4,ARHGAP27,ARHGA…
GO: Biological Process	GO:0097191	extrinsic apoptotic signaling pathway		1.947e-08	0.0002359	1.03e-06	1.028e-05	100	251	ACVR1,ACVR1B,HYAL3,AKT1,SH3RF1,FAS,MKNK1,ATF3,PEA15,HYAL2,TRADD,TNFSF12,TNFSF10,PELI3,BCL2A1,BCL2L2,TNFRSF10C,TNFRSF10B,NRP1,CFLAR,BOK,BRCA1,CASP3,CASP8,CAV1,ARHGEF2,ITM2B,ROCK2,G0S2,CTNNA1,CX3CR1,DAB2,DAPK1,DAPK3,DELE1,PARP2,RNF41,PSME3,FOXO3,CIB1,RBCK1,IFI6,GAS1,GATA1,MKNK2,RFFL,GSK3A,GSTP1,HGF,GABARAP,HMOX1,ICAM1,IFI27,IGF1,ITPRIP,IL2,IL4,IL6R,IL18,ITGAV,LCN2,LGALS3,LMNA,LTBR,MCL1,KITLG,BLOC1S…
GO: Biological Process	GO:0022409	positive regulation of cell-cell adhesion		3.884e-05	0.4705	0.0008979	0.008961	100	290	ADAM8,CCR2,AIF1,AKT1,ALOX15,NCK2,ANXA1,AP3B1,SOCS1,ADAM19,TNFSF14,RIPK2,BCL6,VNN1,AP3D1,CAV1,RUNX1,SART1,CD1D,CD4,CD86,CD44,SELENOK,CSK,PIEZO1,CD55,PTPN22,SIRPA,IL23R,ZBTB7B,EFNB1,EFNB2,EGR3,FLOT1,FSTL3,LILRB2,SIRPB1,MEX3B,FLOT2,TNFSF13B,NFAT5,CD244,GCNT2,KLRC4-KLRK1,LILRB1,LILRB4,GRB2,NFKBID,CORO1A,HLA-DMB,HLA-DPA1,HLA-DPB1,HLA-E,HLA-G,HLX,ICAM1,IGF1,IL2,IL2RA,IL4,IL6R,IL18,IRAK1,ITGAL,ITGB2,ITP…
Pathway	83051	Cytokine-cytokine receptor interaction	BioSystems: KEGG	1.129e-05	0.04254	0.0006256	0.005513	100	270	ACVR1,ACVR1B,ACVR2A,CCR2,FAS,TNFSF14,TNFSF13,TNFSF12,TNFSF10,TNFRSF18,TNFRSF11A,TNFRSF10D,TNFRSF10C,TNFRSF10B,TNFRSF17,IL18RAP,IL18R1,BMP2,BMPR1A,BMPR2,CXCL16,IL17RE,TNFRSF8,TNFSF8,CCR1,CCR3,CCR8,CCL4L2,CSF1,CSF1R,CSF2RA,CSF2RB,CSF3R,CX3CR1,TNFSF15,IL23R,EGF,EPOR,FLT4,TNFSF13B,TNFRSF21,XCR1,IL17RC,CXCL1,CXCL2,CXCL3,RELT,HGF,IFNAR1,IFNAR2,IFNGR1,IFNGR2,IL1R1,IL1RAP,IL2,IL2RA,IL4,IL5RA,IL6R,CXCL8,C…
Pathway	1269957	Metabolism of carbohydrates	BioSystems: REACTOME	0.0007111	1	0.01396	0.123	100	297	SEH1L,AGL,HYAL3,ALDOA,ALDOC,HYAL2,B4GALT3,BPGM,MGAM,CALM2,PAPSS2,PAPSS1,CD44,GLYCTK,B4GALT6,B4GALT5,NDST3,HS6ST1,CHST2,CHST11,GLCE,VCAN,POM121,GPC6,SLC25A13,ENO3,EXT1,EXT2,FBP1,ST3GAL6,CHST15,SLC5A10,B3GAT1,G6PD,GALE,GALK1,GBE1,HPSE,B4GALT1,LYVE1,GLB1,GNS,SLC35D2,NUP42,GUSB,GYG1,CHP1,HEXB,HK1,HK2,HK3,HMMR,NDST1,SLC5A9,IDS,SLC45A3,KHK,MAN2B1,MANBA,SLC2A14,NUP43,PC,PCK2,PFKFB1,PFKFB3,PFKFB4,PFKL,PG…
GO: Biological Process	GO:0006469	negative regulation of protein kinase activity		3.761e-07	0.004555	1.576e-05	0.0001573	99	261	ADAR,ADARB1,ADORA2A,HEG1,AKT1,ZFYVE28,FAM72A,SOCS1,HYAL2,CEACAM1,CASP3,CAV1,CBL,CDKN1A,CDKN1C,CDKN2B,CDKN2C,CDKN2D,CEBPA,SNX6,SH3BP5,GMFG,PPM1F,NLRP12,PTPN22,MVP,SH2B3,DUSP1,DUSP3,DUSP7,HEXIM2,HIPK3,LATS2,ENG,TRIB1,EPHB2,SPRY3,TAOK3,PRKAG2,CIB1,RGS14,INPP5K,GBA,GFRA2,GADD45G,GNAQ,SFN,DUSP18,GSTP1,IRAK3,CHP1,HHEX,CD300A,STK38,HMGCR,DUSP19,IGF1R,ITPRIP,ILK,INPPL1,JUN,LYN,INKA1,SPRED2,MLLT1,ERRFI1,P…
GO: Biological Process	GO:0030258	lipid modification		0.0004596	1	0.007091	0.07076	99	304	ACAA1,ACADM,ACADS,ACADVL,ACOX1,ACOX2,AKT1,ABCD1,ALDH3A2,ALOX12,DGKE,DGKD,SOCS1,IRS2,DGAT1,SOCS2,SYNJ1,SYNJ2,SPHK1,KLF4,CISH,CPT1B,CRAT,ABCG1,MAPK14,RUBCN,CYP2C8,CYP2E1,DECR1,SESN2,SH3GLB1,EHHADH,ACAD11,ACAA2,VAV3,FGR,PRKAG2,FPR2,INPP5K,GBA,DGAT2,FAM126A,MCAT,HSD17B4,IMPA1,IMPA2,INPP1,INPP5A,INPP5B,INPP5D,INPPL1,LEP,PIKFYVE,LYN,PIPSL,NUCB2,OCRL,PDGFRA,PDGFRB,PDK4,PEX13,PHYH,PIK3CB,PIK3CD,PIK3CG,PI…
GO: Cellular Component	GO:0030135	coated vesicle		0.000199	0.298	0.003205	0.02528	99	300	CPNE2,CLTCL1,ADRB2,AP2A1,APP,AP3B1,AREG,ARF1,GPR107,NUMB,SNX3,B2M,AP1G2,CD4,CD9,SCARB2,CD59,CTSC,TICAM2,VAMP3,AP2S1,CLTA,CLTB,COPA,SCAMP1,SEC22B,PITPNM3,CTSZ,TBC1D5,DAB2,KIAA0319,SEC24D,ARFGAP3,HBEGF,TMED5,TMED7,ECE1,EGF,IER3IP1,SAR1B,TNK2,EREG,COPZ2,RGS19,F5,F8,SEC23B,RAB14,TGOLN2,FZD2,SEC24A,YIF1A,REEP6,KDELR1,KDELR2,RAB35,PHETA2,HIP1,HLA-A,HLA-B,HLA-C,HLA-DPA1,HLA-DPB1,HLA-DQB1,HLA-E,HLA-F,HLA…
GO: Cellular Component	GO:0031965	nuclear membrane		0.0009114	1	0.01187	0.09366	99	312	AK9,MYORG,OSBPL6,OSBPL8,ALOX5,ALOX5AP,ANXA4,DPY19L3,BOK,MCM3AP,SLC16A3,NRXN1,CLIC1,AHCTF1,UNC50,CST3,FAM169A,TOR1AIP1,NOS1AP,SCRN1,POM121,SH3BGRL2,TOR1A,MYOF,TMEM120A,CNEP1R1,PHF11,JPT1,MTDH,ERN1,SIGMAR1,SHISA5,CEPT1,DTL,STAU2,TNRC18,TMEM97,TOR1B,GNAQ,TENT4A,PLCD4,NUP42,GUCY2D,DDX19B,NRM,RNF13,NR4A1,SLC29A2,IFI27,ITPR1,KPNB1,KPNA4,LBR,LMNA,LMNB1,TMEM176B,MX1,MYO6,NUCB2,P2RX1,P2RX4,PAK1,DPY19L2P2,…
Pathway	M9809	Cytokine-cytokine receptor interaction	MSigDB C2 BIOCARTA (v7.1)	8.189e-06	0.03086	0.0004697	0.004139	99	265	ACVR1,ACVR1B,ACVR2A,ACVRL1,CCR2,FAS,TNFSF14,TNFSF13,TNFSF12,TNFSF10,TNFRSF18,TNFRSF11A,TNFRSF10D,TNFRSF10C,TNFRSF10B,TNFRSF17,IL18RAP,IL18R1,BMP2,BMPR1A,BMPR2,CXCL16,TNFRSF8,TNFSF8,CCR1,CCR3,CCR8,CCL4L2,CSF1,CSF1R,CSF2RA,CSF2RB,CSF3R,CX3CR1,TNFSF15,IL23R,EGF,EPOR,FLT4,TNFSF13B,TNFRSF21,XCR1,CXCL1,CXCL2,CXCL3,RELT,HGF,IFNAR1,IFNAR2,IFNGR1,IFNGR2,IL1R1,IL1RAP,IL2,IL2RA,IL4,IL5RA,IL6R,CXCL8,CXCR1,CX…
GO: Biological Process	GO:0072659	protein localization to plasma membrane		9.538e-05	1	0.001946	0.01942	98	289	AKT1,LRRC7,STX7,DPP10,ANXA2,RHOG,NUMB,STAC3,RAB11A,BBS1,BSG,CACNB3,CAMK2G,RILPL1,CDH2,VAMP3,NRXN1,CLN3,ROCK2,TMEM59,RAB3D,CSK,GCC2,MYADM,DAB2,F11R,ATP2C2,ACTR3,TSPAN5,RAB34,FLOT1,EPHB2,TMEM88,PRAM1,FCER1G,FGF13,FLOT2,CIB1,FYB1,INPP5K,GAS6,RAB10,FAM126A,PPP1R9B,RAB31,RER1,ITGB1,JUP,KCNB1,KIF5B,LGALS3,LRP1,RAB8A,MMP14,TSPAN33,MYO5A,TAMALIN,P2RY1,PKP2,PLS1,PPP2R5A,PRKCE,PRKCI,PRKCZ,PRNP,PTCH1,RAB3A,…
GO: Biological Process	GO:0034612	response to tumor necrosis factor		0.005184	1	0.04845	0.4835	98	322	CARD16,ACTN4,ADAM10,HYAL3,AKT1,IKBKG,FAS,ASAH1,HYAL2,TRADD,TNFSF14,TNFSF13,TNFSF12,ADAM9,PELI3,TNFRSF18,TNFRSF11A,TNFRSF17,BRCA1,ZFP36L1,SPHK1,MAP3K14,CASP1,CASP3,CASP4,CASP8,CXCL16,CD14,TNFRSF8,TNFSF8,CD58,ARHGEF2,CEBPA,CHI3L1,TJP2,AIM2,NR1D1,AKAP12,MAPK14,ST18,CYBA,HDAC4,DBN1,CCDC3,TNFSF15,TANK,ACTR3,PSME3,KLF2,FOXO3,CIB1,RBCK1,TNFSF13B,INPP5K,GAS6,GBA,GBP2,TNFRSF21,GGT1,RFFL,GSTP1,ICAM1,CXCL8,…
GO: Cellular Component	GO:0042581	specific granule		6.293e-24	9.426e-21	1.178e-21	9.296e-21	98	160	AOC1,ACAA1,ADAM8,ADAM10,LRRC7,ALDH3B1,ANXA3,ANXA11,KCNAB2,DEGS1,PDXK,LAMTOR3,DGAT1,B2M,CEACAM1,BST1,C3AR1,PGLYRP1,SLCO4C1,MS4A3,CD33,CD53,CD59,CEACAM3,CHI3L1,QPCT,ADGRG3,SCAMP1,CTSD,CTSZ,CYBA,CYBB,CANT1,DNASE1L1,TOM1,STOM,LRG1,FCAR,FOLR3,FPR2,AGPAT2,CLEC4D,HPSE,CKAP4,CXCL1,MCEMP1,MOSPD2,OSCAR,HP,ITGAL,ITGAM,ITGAV,ITGB2,JUP,KPNB1,LCN2,LYZ,MMP8,NEU1,NFKB1,P2RX1,CFP,PLAU,PLAUR,PLD1,QSOX1,PTPN6,PTPRB…
Pathway	1270244	Extracellular matrix organization	BioSystems: REACTOME	0.001881	1	0.02648	0.2333	98	298	ACTN1,ADAM8,ADAM10,LTBP4,ITGA10,CAPN12,ADAM15,ADAM9,CEACAM1,BMP1,BMP2,DST,BSG,CAPN5,PLOD3,CAPN2,CAPN3,CAPNS1,CAST,CASP3,CD44,NRXN1,COL4A1,COL6A2,COL8A2,COL9A3,COL11A2,COL17A1,ADAMTS1,VCAN,CTSD,CTSK,CTSL,CTSS,DAG1,F11R,COL6A5,FBN2,CRTAP,COL25A1,LOXL3,ADAMTS5,CAPN11,ICAM1,ICAM2,ICAM3,ICAM4,ITGA2,ITGA5,ITGAD,ITGAE,ITGAL,ITGAM,ITGAV,ITGAX,ITGB1,ITGB2,ITGB4,ITGB6,ITGB8,LAMA3,LAMB2,LAMB3,LOX,LOXL1,LOXL…
GO: Biological Process	GO:0002573	myeloid leukocyte differentiation		1.053e-08	0.0001275	6.016e-07	6.004e-06	97	239	ADAM8,CUL4A,ANXA2,APP,GAB3,TNFRSF11A,CEACAM1,ZFP36L1,CASP8,RUNX1,CBFA2T3,CD4,CEBPA,CEBPB,CEBPE,CD101,TJP2,CCR1,ZBTB46,MAPK14,CSF1,CSF1R,RASSF2,GAB2,MAFB,IL23R,TSPAN2,EFNA4,TRIB1,LRRC17,FSTL3,TCIRG1,EVI2B,GMPR2,FCER1G,SLC9B2,FES,IL31RA,BATF,PPARGC1B,TOB2,GATA1,GATA2,LILRB1,LILRB4,LILRB3,HCLS1,HHEX,OSCAR,ID2,IFI16,RBPJ,IL4,INPP5D,IRF7,ITGAM,JUN,JUNB,LBR,LGALS9,LIF,LTBR,LYN,CD109,MEF2C,KITLG,MITF,MM…
GO: Biological Process	GO:0030595	leukocyte chemotaxis		2.821e-08	0.0003417	1.46e-06	1.457e-05	97	243	DYSF,ADAM8,ADAM10,CCR2,AIF1,PREX1,ANXA1,TNFSF14,TNFRSF11A,BST1,C3AR1,C5AR1,CALR,CXCL16,LYST,CYP7B1,CCR1,CMKLR1,CNR2,MAPK14,CSF1,CSF3R,CX3CR1,CXADR,DUSP1,SBDS,TRPV4,CKLF,FCER1G,VAV3,FOLR2,FPR2,GAS6,KLRC4-KLRK1,GPR35,FFAR2,IL17RC,CXCL1,CXCL2,CXCL3,CORO1A,PADI2,MOSPD2,IL1RN,IL4,IL6R,CXCL8,CXCR1,CXCR2,ITGAM,ITGB2,LGALS3,LGALS9,LYN,MDK,MST1,MYO9B,NBL1,SERPINE1,TREM1,PDE4B,PF4V1,PIK3CD,PIK3CG,TMEM102,M…
GO: Biological Process	GO:0070663	regulation of leukocyte proliferation		4.214e-07	0.005104	1.713e-05	0.0001709	97	255	CCR2,AHR,AIF1,NCK2,SH3RF1,ANXA1,ARG2,IRS2,TICAM1,RIPK2,BCL6,BST1,BST2,BTK,CASP3,CD1D,CD4,CD86,TNFSF8,CD44,IL27,CDKN1A,DLG5,CEBPB,SELENOK,CLC,CSF1,CD55,PTPN22,IL23R,ZBTB7B,EFNB1,ERBB2,MZB1,LILRB2,FCGR2B,VAV3,ZNHIT1,TNFSF13B,CD244,TNFRSF21,LILRB1,RIPK3,GSTP1,GLMN,CORO1A,HHEX,HLA-DMB,HLA-DPA1,HLA-DPB1,CD300A,HLA-E,VSIG4,HLA-G,IGF1,IL2,IL2RA,IL4,IL5RA,IL6R,IL18,IDO1,INPP5D,ITGAL,LEP,LGALS3,LGALS9,LYN…
GO: Biological Process	GO:0045637	regulation of myeloid cell differentiation		6.536e-05	0.7917	0.001419	0.01416	97	283	ACVR1B,ACVR2A,ADAM8,JAG1,CUL4A,FAS,ARNT,B2M,CEACAM1,ZFP36L1,CASP8,RUNX1,CD4,CEBPB,CD101,TJP2,CCR1,TRIM58,ZBTB46,MAPK14,CSF1,CSF1R,CSF3R,ISG15,KMT2B,RASSF2,MAFB,IL23R,AGO1,RNF41,TRIB1,LRRC17,FSTL3,EVI2B,MYL9,SLC9B2,FES,FOXO3,CIB1,GAS2L1,PPARGC1B,KLF13,GABPA,TOB2,GATA1,GATA2,LILRB1,LILRB4,LILRB3,H3-3A,H3-3B,HCLS1,HIF1A,HOXA9,ID2,IL4,INPP5D,IRF7,ITPKB,JUN,LEP,LGALS3,LIF,LMO2,LOX,LYN,MEF2C,MEIS1,MEIS…
GO: Biological Process	GO:0005996	monosaccharide metabolic process		0.004119	1	0.0406	0.4052	97	316	ACADM,AKT1,ALDOA,ALDOC,ATF3,IRS2,OMA1,FPGT,BPGM,PER2,GLYCTK,NR1D1,CRY1,MAPK14,SOGA1,CYB5A,CYB5R3,SESN2,SLC25A13,ENO3,FBP1,CHST15,FUCA1,FUCA2,FUT7,G6PD,GALE,GALK1,INPP5K,SERP1,GNMT,GFPT1,B4GALT1,DHDH,GLB1,DGAT2,FUT10,GRB10,GSK3A,HIF1A,HK1,HK2,HK3,IGF1,IGFBP3,SLC45A3,CRTC2,INPPL1,INSR,KHK,LEP,MAN2B1,MST1,PGM2L1,NFE2L1,OAS1,PC,PCK2,PDHA1,PDK4,ENPP1,PFKFB1,PFKFB3,PFKFB4,PFKL,PGD,PGK1,PGM5,PHKG2,PGP,P…
GO: Biological Process	GO:0071219	cellular response to molecule of bacterial origin		9.893e-10	1.198e-05	7.176e-08	7.161e-07	96	227	ABCA1,CARD16,AKT1,KMO,ADAM9,TICAM1,RIPK2,BMP6,TSPO,TRIM41,CAPN2,CASP1,CXCL16,CD14,CD86,SCARB1,CD68,CEBPB,CEBPE,TICAM2,LY86,LITAF,NR1D1,MAPK14,CX3CR1,CD55,PTPN22,SIRPA,CD300LB,HDAC5,MTDH,TRIB1,LILRB2,TLR6,FCGR2B,FCGR3A,CHMP5,KLRC4-KLRK1,LILRB1,ARID5A,LILRA2,CXCL1,CXCL2,CXCL3,GSTP1,HCK,NLRP7,ICAM1,TRIM5,IL1RN,CXCL8,IL18,IRAK1,IRAK2,LCN2,LYN,MEF2C,MRC1,CD274,MYD88,NFKB1,NFKBIA,NFKBIB,SERPINE1,PDE4B,…
GO: Biological Process	GO:0097529	myeloid leukocyte migration		8.467e-09	0.0001026	5.052e-07	5.042e-06	96	235	DYSF,ADAM8,CCR2,AIF1,PREX1,ANXA1,TNFRSF11A,BST1,C3AR1,C5AR1,CD9,CCR1,CMKLR1,MAPK14,CSF1,CSF3R,CX3CR1,CXADR,SIRPA,WDR1,DUSP1,TRPV4,CKLF,FCER1G,VAV3,FOLR2,FPR2,GPR35,IL17RC,CXCL1,CXCL2,CXCL3,EMILIN1,MOSPD2,CD300A,IL1R1,IL1RN,IL4,IL6R,CXCL8,CXCR1,CXCR2,ITGAM,ITGB2,LGALS3,LYN,MDK,MMP14,MST1,MYD88,MYO9B,NBL1,ROR2,P2RX4,SERPINE1,TREM1,PDE4B,PECAM1,PF4V1,PIK3CD,PIK3CG,MAPK3,MIR24-2,PTGER4,JAML,RAC1,AKIR…
GO: Biological Process	GO:0050707	regulation of cytokine secretion		1.406e-08	0.0001703	7.67e-07	7.654e-06	96	237	CARD16,AIF1,ANXA1,ANXA4,ARG2,SOCS1,HYAL2,RIPK2,CASP1,CD14,CD58,SELENOK,AIM2,LILRA5,ATG5,AKAP12,MAPK14,CSF1R,NLRP12,PTPN22,CLEC4E,TNFSF15,SERPINB1,TRPV4,TLR6,TLR8,FCGR2B,FCN1,FGR,CD244,GAS6,TNFRSF21,LILRB1,ARID5A,FFAR4,RABGEF1,LILRA2,FFAR2,IL17RC,GLMN,HK1,NLRP7,TRIM6,IFNAR1,IFNGR1,IL1RAP,TNFRSF9,CLEC6A,LGALS9,LRP1,LYN,MBP,MDK,SCAMP5,MMP8,RGCC,CD274,CLEC9A,OSM,MIR590,PML,SRGN,PRKCZ,MAPK3,MIR24-2,LG…
GO: Biological Process	GO:0042593	glucose homeostasis		0.0005015	1	0.007584	0.07569	96	294	ADRA2A,GRK2,AKT1,ARRB1,KLF7,PDE8B,AACS,IRS2,BAIAP3,CACNA1C,CACNA1D,CACNA1E,CEBPA,HMGN3,NRXN1,LRP5L,MAP4K4,NR1D1,CRY1,RAB11FIP5,CYBA,C2CD2L,SESN2,NDUFAF2,SIDT2,EFNA5,RAB34,TRPV4,ERN1,SLC9B2,FKBP1B,FOXO3,ATG7,SH2B2,SELENOT,INPP5K,GJB6,GAS6,GK,GPR27,FFAR3,FFAR2,GRIK5,HIF1A,HK1,HK2,HK3,HMGCR,ICAM1,IGF1,IGF1R,CRTC2,INSR,KCNB1,KIF5B,LEP,LGALS1,LRP1,SESN3,OAS1,FAM3B,OPA1,PCK2,PDK4,SERPINF1,POMC,PIM3,PPP…
GO: Biological Process	GO:0033500	carbohydrate homeostasis		0.00057	1	0.008472	0.08454	96	295	ADRA2A,GRK2,AKT1,ARRB1,KLF7,PDE8B,AACS,IRS2,BAIAP3,CACNA1C,CACNA1D,CACNA1E,CEBPA,HMGN3,NRXN1,LRP5L,MAP4K4,NR1D1,CRY1,RAB11FIP5,CYBA,C2CD2L,SESN2,NDUFAF2,SIDT2,EFNA5,RAB34,TRPV4,ERN1,SLC9B2,FKBP1B,FOXO3,ATG7,SH2B2,SELENOT,INPP5K,GJB6,GAS6,GK,GPR27,FFAR3,FFAR2,GRIK5,HIF1A,HK1,HK2,HK3,HMGCR,ICAM1,IGF1,IGF1R,CRTC2,INSR,KCNB1,KIF5B,LEP,LGALS1,LRP1,SESN3,OAS1,FAM3B,OPA1,PCK2,PDK4,SERPINF1,POMC,PIM3,PPP…
GO: Biological Process	GO:0051258	protein polymerization		0.001682	1	0.02022	0.2018	96	304	AIF1,PREX1,ALOX15,NCK2,ANG,GAS7,ARF1,CAPG,CAPZA2,CAV1,PSTPIP2,PSTPIP1,TMSB4Y,MID1IP1,LMOD1,GMFG,CSNK1D,MYADM,MTSS1,DBN1,FCHSD2,RHOBTB1,VILL,DIAPH1,DIAPH2,DYRK1A,WASHC3,ARPC3,ARPC1B,ACTR3,TRPV4,NIN,EPS8,FER,FES,CDC42EP2,FGF13,BAIAP2,CDC42EP3,CHMP3,TPPP3,IQGAP2,CHMP2A,GPX4,TPPP,GRB2,GSN,CORO1A,HCK,HCLS1,TRIM6,ICAM1,ARHGAP18,MAP1B,MAP2,MAP3K1,DBNL,MX1,MX2,MYH9,NEFL,OPA1,PAK1,PECAM1,TMOD2,PRKCD,PRKCE…
GO: Biological Process	GO:0007411	axon guidance		0.00235	1	0.02604	0.2599	96	307	ALCAM,SEMA7A,ZSWIM5,APBB2,ZSWIM6,APP,KLF7,IRS2,NRP2,NRP1,BMPR2,BSG,DOK2,PDLIM7,NRXN1,CSF1R,FEZ1,PLXNA4,NEXN,DAB1,DAG1,GAB2,DPYSL2,EFNA4,EFNA5,EFNB1,EFNB2,PLXNC1,FLOT1,EPHB1,EPHB2,ERBB2,EXT1,SEMA3A,SEMA6C,SEMA4D,SEMA4B,SEMA3C,EMB,NPTN,GAS1,GFRA2,NTNG2,GRB2,GRB10,RNF165,HOXA1,TUBB2B,KIF5A,KIF5C,LAMB2,LRP1,MATN2,NCAM1,NEO1,NFIB,NTRK1,OPHN1,PIK3CB,PIK3CD,PLXNA2,PLXNB1,SH3KBP1,MAPK1,MAPK3,MAPK7,PSPN,P…
GO: Biological Process	GO:0097485	neuron projection guidance		0.002619	1	0.02855	0.2849	96	308	ALCAM,SEMA7A,ZSWIM5,APBB2,ZSWIM6,APP,KLF7,IRS2,NRP2,NRP1,BMPR2,BSG,DOK2,PDLIM7,NRXN1,CSF1R,FEZ1,PLXNA4,NEXN,DAB1,DAG1,GAB2,DPYSL2,EFNA4,EFNA5,EFNB1,EFNB2,PLXNC1,FLOT1,EPHB1,EPHB2,ERBB2,EXT1,SEMA3A,SEMA6C,SEMA4D,SEMA4B,SEMA3C,EMB,NPTN,GAS1,GFRA2,NTNG2,GRB2,GRB10,RNF165,HOXA1,TUBB2B,KIF5A,KIF5C,LAMB2,LRP1,MATN2,NCAM1,NEO1,NFIB,NTRK1,OPHN1,PIK3CB,PIK3CD,PLXNA2,PLXNB1,SH3KBP1,MAPK1,MAPK3,MAPK7,PSPN,P…
GO: Molecular Function	GO:0097153	cysteine-type endopeptidase activity involved in apoptotic process		9.219e-07	0.002853	0.0001585	0.001366	95	245	CARD16,ADORA2A,AKT1,ALOX12,MRTFA,SH3RF1,APAF1,FAS,ARRB1,ARRB2,TRADD,TNFSF14,TNFSF10,RIPK2,TNFRSF10B,CFLAR,BOK,CASP1,CASP3,CASP4,CASP5,CASP8,CASP10,CD44,CDKN2D,KLF4,NLRC4,CLC,PRDX5,RNF7,PPM1F,CTSD,CTSH,ST18,NLRP12,DAPK1,DELE1,BCL2L12,TNFSF15,FAM162A,F3,DLC1,ANP32B,LAMTOR5,LAMP3,BBC3,IFI6,GAS6,SFN,RFFL,GSN,HGF,HIP1,NR4A1,HSPE1,IGF1,LGALS9,MAP3K5,MMP9,ACER2,NAIP,NKX3-1,P2RX1,PAK2,PLAUR,PMAIP1,PML,PO…
GO: Biological Process	GO:0050866	negative regulation of cell activation		7.592e-10	9.196e-06	5.747e-08	5.736e-07	95	223	ABAT,ABR,CCR2,ADORA2A,ADRB2,ALOX12,ANXA1,CST7,FAS,ARG2,SOCS1,BCL6,CEACAM1,BTK,PGLYRP1,CASP3,RUNX1,CD9,CD86,CD37,CD44,DLG5,CEBPB,CNR2,NR1D1,PTPN22,SH2B3,DUSP3,TSPAN32,ZBTB7B,ERBB2,LILRB2,FCGR2B,FER,MERTK,IL31RA,TNFRSF21,LILRB1,FGL2,RABGEF1,LOXL3,GP5,NFKBID,GRN,EMILIN1,GLMN,HFE,CD300A,HLA-F,VSIG4,HLA-G,HLX,HMOX1,ID2,IL2,IL2RA,IL4,IDO1,INPP5D,LGALS3,LGALS9,LYN,SMAD7,IFNL1,MDK,MNDA,CD274,IL20RB,PDGFR…
GO: Biological Process	GO:2001234	negative regulation of apoptotic signaling pathway		7.334e-06	0.08884	0.000211	0.002106	95	263	ACVR1,AKT1,MRTFA,SH3RF1,BMF,IKBKG,FAS,ARRB2,PEA15,TRADD,TNFSF10,PELI3,BCL2A1,BCL2L2,TNFRSF10B,NRP1,CFLAR,BOK,BRCA1,IER3,VNN1,PTTG1IP,CASP8,CREB3L1,CD44,CDK11B,ARHGEF2,CDKN2D,ZNF385A,HIGD1A,CTH,CTNNA1,CX3CR1,DAB2,DAPK1,BCL2L12,TXNDC12,PPIF,SH3GLB1,PSME3,ACAA2,IVNS1ABP,TAF9B,IFI6,PRELID1,GAS1,GATA1,GNAI2,GNAI3,RFFL,GRINA,GSTP1,HGF,HIF1A,HMOX1,ICAM1,IGF1,ITPRIP,IL4,ING2,ITGAV,LGALS3,LMNA,MCL1,MMP9,M…
GO: Biological Process	GO:0031348	negative regulation of defense response		1.336e-05	0.1618	0.0003588	0.00358	94	263	ABR,ADAR,ADCY7,ADORA1,ADORA2A,ADRB2,ABCD1,AOAH,CST7,ARG2,ARRB2,CEACAM1,IER3,PGLYRP1,WFDC1,NMI,CD44,KLF4,CNR2,SAMHD1,CR1,NR1D1,CRK,CX3CR1,NLRP12,SIRPA,CALCRL,FCGR2B,TRIM38,FPR2,GBA,LILRB1,GFER,FFAR4,FGL2,TRAFD1,SMPDL3B,RABGEF1,GRN,GSTP1,IRAK3,HGF,NLRP7,HLA-E,HLA-F,VSIG4,HLA-G,IFI16,IGF1,IL2,IL2RA,IL4,KIR2DL4,LGALS9,MDK,MEFV,IL20RB,NFKB1,MIR590,PCBP2,ENPP3,SERPINF1,DHX58,PARP14,PPM1B,PRKCD,MAPK7,ME…
GO: Biological Process	GO:0031668	cellular response to extracellular stimulus		0.0006581	1	0.009356	0.09337	94	289	SEH1L,AOC1,ADORA2B,AIF1,STK24,BMF,FAS,ASGR1,AKR1C3,NCOA1,ATF3,ATP2B1,AVPR1A,BMP6,BMPR2,CACNB3,CBL,CD68,XPR1,CDKN1A,CDKN2B,RRAGD,ATG5,HIGD1A,CYBA,CYBB,SESN2,GLRX2,NAMPT,SH3GLB1,EIF4G1,FES,BAIAP2,WDR24,ATG7,FOLR2,GAS2L1,RRAGA,GAS6,GBA,PPP1R9B,GSTP1,WDR45,HFE,GABARAP,GABARAPL2,HMOX1,ICAM1,IFI16,JUN,KCNB1,LAMP2,LCN2,LEP,FADS1,LYN,MAP3K5,MAP1LC3B2,MMP9,SESN3,OPA1,P2RX4,P2RY1,P2RY2,PDK4,PMAIP1,SIK1B,ME…
GO: Biological Process	GO:0002685	regulation of leukocyte migration		3.21e-09	3.888e-05	2.136e-07	2.132e-06	93	222	ABR,DYSF,ADAM8,ADAM10,CCR2,ADORA1,AIF1,AKT1,ANXA1,APP,AOC3,TNFSF14,TNFRSF18,BST1,C3AR1,C5AR1,CALR,CD9,SELENOK,CCR1,CMKLR1,GCSAML,CRK,MAPK14,CSF1,CX3CR1,PTPN22,DUSP1,ECM1,TRPV4,FPR2,GAS6,KLRC4-KLRK1,RABGEF1,RIPK3,EMILIN1,PADI2,MOSPD2,CD300A,HMOX1,ICAM1,IL1R1,IL4,IL6R,CXCL8,CXCR2,ITGA2,LGALS3,LGALS9,LYN,MDK,KITLG,MMP9,MMP14,MSN,MST1,MYD88,NBL1,P2RX4,SERPINE1,PECAM1,TMEM102,MAPK3,MIR24-2,PTAFR,PTGER…
GO: Biological Process	GO:0043281	regulation of cysteine-type endopeptidase activity involved in apoptotic process		2.191e-07	0.002654	9.616e-06	9.596e-05	93	239	CARD16,ADORA2A,AKT1,ALOX12,MRTFA,SH3RF1,APAF1,FAS,ARRB1,ARRB2,TRADD,TNFSF14,TNFSF10,RIPK2,TNFRSF10B,CFLAR,BOK,CASP1,CASP4,CASP5,CASP8,CASP10,CD44,CDKN2D,KLF4,NLRC4,PRDX5,RNF7,PPM1F,CTSD,CTSH,ST18,NLRP12,DAPK1,DELE1,BCL2L12,TNFSF15,FAM162A,F3,DLC1,ANP32B,LAMTOR5,LAMP3,BBC3,IFI6,GAS6,SFN,RFFL,GSN,HGF,HIP1,NR4A1,HSPE1,IGF1,LGALS9,MAP3K5,MMP9,ACER2,NAIP,NKX3-1,P2RX1,PAK2,PLAUR,PMAIP1,PML,POR,PPP2CA,M…
GO: Biological Process	GO:0030100	regulation of endocytosis		3.415e-07	0.004137	1.446e-05	0.0001443	93	241	ACTN4,AP2A1,ALOX15,ANXA2,APP,ARF1,ARRB1,ARRB2,NUMB,B2M,LRSAM1,SYNJ1,SPHK1,C3,CAV1,CBL,UNC119,CD14,CD63,AP2S1,LRRTM2,RUBCN,TBC1D5,DAB2,DNAJC6,MAGI2,IQSEC1,DLG4,TOR1A,EFNB2,EGF,TNK2,FLOT1,ABCA7,ANKFY1,GATA2,LILRB1,RABGEF1,ANKRD13D,RAB31,PACSIN2,HFE,HIP1,CD300A,HNRNPK,SNX33,STON2,IL4,ITGA2,ITGB1,LGALS3,LRP1,LRPAP1,SCAMP5,MKLN1,NEDD4,OPHN1,SERPINE1,PIK3CB,EEF2K,PLCG2,PLD2,NECAB2,PPP3CA,PPP3CB,PPP3R1,…
GO: Biological Process	GO:1903531	negative regulation of secretion by cell		1.701e-05	0.206	0.0004419	0.004409	93	261	ABAT,ABR,CARD16,FAM3D,CCR2,ADORA1,ADRA2A,ANXA1,ANXA4,ANXA5,ARG2,KLF7,PDE8B,CEACAM1,VAMP3,MAP4K4,LILRA5,CRY1,RSAD2,RAB11FIP5,RAB33B,NLRP12,PTPN22,NDUFAF2,SERPINB1,TLR6,TLR8,FCGR2B,FKBP1B,GABBR1,GAS6,TNFRSF21,LILRB1,FFAR4,UTS2,RABGEF1,ERP29,GNAI2,NLRP7,CD300A,HLA-F,HMGCR,HMOX1,HTR7,IGFBP3,IL1RN,TNFRSF9,KCNB1,LEP,LGALS9,LIF,RGCC,NEO1,NOTCH1,NUCB2,OSM,P2RY1,MIR590,PFKL,PML,PIM3,PPP3CA,SRGN,PRKG1,MIR2…
GO: Molecular Function	GO:0004713	protein tyrosine kinase activity		1.285e-06	0.003978	0.0002094	0.001804	92	237	ADORA1,ADRA2A,NCK2,APLP2,APP,ZFYVE28,FAM72A,RAP2C,HYAL2,RIPK2,NRP2,NRP1,BTK,CAV1,CBL,UNC119,NEURL1,SNX6,CLK1,CLK3,LILRA5,SH3BP5,AATK,CSF1R,CSK,MELK,DLG4,MVP,DYRK1A,HIPK3,EFNA4,EFNA5,EGF,TNK2,EPHB1,EPHB2,ERBB2,EREG,CRIM1,TESK2,FER,FES,FGR,MERTK,FLT4,CAMKK2,GAS6,AFAP1L2,HCK,NRG1,IGF1R,IGF2R,INSR,LTK,LYN,HIPK2,FGFRL1,NEDD9,NEK1,NTRK1,ROR2,DDR2,ERRFI1,PAK2,PDGFRA,PDGFRB,PRKCD,MAP2K1,MAP2K3,MAP2K5,MAP…
GO: Biological Process	GO:0043122	regulation of I-kappaB kinase/NF-kappaB signaling		1.583e-06	0.01917	5.416e-05	0.0005405	92	245	CARD16,PLEKHG5,AKT1,IKBKG,RHOC,TRADD,TNFSF10,TICAM1,RIPK2,TNFRSF10B,CFLAR,BST2,CAPN3,MAP3K14,CASP1,CASP8,CASP10,CD4,TICAM2,LITAF,NR1D1,CTH,CX3CR1,NLRP12,SIRPA,CANT1,TANK,ECM1,LPAR1,MTDH,SHISA5,TLR6,TRIM22,FKBP1A,TRIM38,RBCK1,ATP2C1,PLK2,NEK6,CARD6,NFKBID,GSTP1,AKAP13,HMOX1,TRIM5,IL1RN,IRAK1,CLEC6A,LGALS1,LGALS9,LTBR,PIK3AP1,MAP3K3,CCDC22,MYD88,NDFIP2,PPM1B,PRKCE,CC2D1A,RNF31,NLRX1,REL,C18orf32,TN…
GO: Biological Process	GO:0046578	regulation of Ras protein signal transduction		1.071e-05	0.1297	0.0002976	0.002969	92	255	ABCA1,LZTR1,ABR,PLEKHG5,PLEKHG1,HEG1,PREX1,GPR65,FGD2,ARRB1,IRS2,BCL6,NRP1,STK19,CBL,ARHGEF2,CDH2,RASGRP4,CYTH3,MAP4K4,CRK,CSF1,PLEKHG3,RALGPS1,AUTS2,ARHGEF17,DENND4B,IQSEC1,MFN2,LPAR1,LPAR6,FLOT1,EPHB2,EPOR,EPS8,SPRY3,ERBB2,DLC1,FBP1,VAV3,SH2B2,CYTH4,RABGEF1,LPAR4,GPR35,GRB2,RAPGEF1,AKAP13,PDCD10,NRG1,HRAS,IGF1,ITGB1,ITPKB,LYN,KITLG,ARHGAP42,MYO9B,NOTCH1,NOTCH2,NTRK1,OPHN1,PDGFRB,MAP2K1,EPS8L1,R…
GO: Biological Process	GO:0017157	regulation of exocytosis		4.223e-05	0.5115	0.0009688	0.009668	92	263	ABR,CCR2,ADORA2A,ADORA2B,ADRA2A,ADRB2,HYAL3,ANXA1,ARF1,NAPA,CEACAM1,CACNA1I,BAIAP3,CACNA1D,CACNB4,HGS,CHRNA5,VAMP3,SNX6,RAB3D,RAB33B,RIMS3,GAB2,GRIN3A,NRN1,PRAM1,FCER1A,MS4A2,FCER1G,FCGR2B,FER,FES,FGR,CHMP3,GATA2,CHMP2A,RAB10,GLRX,RABGEF1,GNAI2,GRIK5,RAB2B,CD300A,HLA-F,HMOX1,HTR7,IL4,ITGAM,ITGB2,KCNB1,STXBP5,LAMP1,LGALS9,LYN,RAB8A,SCAMP5,MYO5A,MYO6,NCAM1,UNC13D,NOTCH1,P2RX1,P2RY1,P2RY2,PLD2,PRKCE…
GO: Biological Process	GO:0009743	response to carbohydrate		0.0001961	1	0.003605	0.03598	92	273	ADRA2A,GRK2,ARRB1,KLF7,PDE8B,AACS,IRS2,ZFP36L1,EIF2B3,BAIAP3,CACNA1D,CACNA1E,CASP3,CAT,HMGN3,NRXN1,LRP5L,MAP4K4,COL6A2,NR1D1,RAB11FIP5,CYBA,C2CD2L,SESN2,NDUFAF2,SIDT2,NAMPT,EFNA5,RAB34,EGR1,CALCRL,ERN1,SLC9B2,FKBP1B,FOXO3,ATG7,TXNIP,SELENOT,ILDR2,GJB6,GAS6,GIPR,GPR27,GRIK5,GSTP1,HIF1A,HMGCR,ICAM1,IGF1,IGF1R,ITGA2,KCNB1,KHK,KIF5B,LEP,LGALS1,LRP1,LYN,MAP1B,ME1,NCF2,NFKB1,OPA1,PCK2,SERPINF1,PFKL,PIM…
GO: Biological Process	GO:0070085	glycosylation		0.0002999	1	0.00507	0.05059	92	276	ASGR1,ASGR2,B4GALT3,B3GALNT1,B3GALT2,DPY19L3,DPM2,ST3GAL5,TMEM258,PLOD3,TRIP11,B4GALT6,B4GALT5,OSTC,TMEM59,DAD1,GALNT8,GFPT2,B3GNT5,EXT1,EXT2,EXTL2,RXYLT1,ST3GAL6,UBE2J1,ST6GALNAC2,B3GAT1,FUT7,GALNT3,GBA,GCNT1,GCNT2,SERP1,GFPT1,B4GALT1,ST6GAL2,FUT10,B3GNT9,SERP2,POMGNT2,TMTC4,GALNT6,CHP1,PIGM,TET3,LFNG,MAN1A1,MGAT1,MGAT2,C1GALT1C1,XXYLT1,ACER2,OST4,TMTC2,A4GALT,STT3B,DPY19L2P2,ALG8,PLOD1,PLOD2,AL…
GO: Biological Process	GO:0051701	interaction with host		9.962e-09	0.0001207	5.746e-07	5.734e-06	91	220	GRK2,HYAL3,ANPEP,IFITM1,HYAL2,SNX3,CASP8,CAV1,CBL,CLDN9,CD4,CD86,SCARB1,SCARB2,XPR1,ATG5,CR1,CHMP2B,CTNND1,ULK2,CXADR,CD55,DAG1,F11R,EFNB2,IFITM3,FCN1,TRIM38,ATG7,IFITM2,RRAGA,LAMP3,CHMP3,FUCA2,GAS6,CHMP2A,GRB2,GSN,GYPA,ICAM1,IDE,IFIT1,TRIM5,CXCL8,INSR,ITGA2,ITGA5,ITGAV,ITGB1,ITGB6,KPNB1,KPNA4,KPNA5,LAMP1,LGALS1,LGALS9,MMP9,MRC1,HIPK2,NCAM1,NEDD4,P4HB,PC,PML,EIF2AK2,PTX3,PVR,NECTIN1,NECTIN2,SLC52…
GO: Biological Process	GO:0071222	cellular response to lipopolysaccharide		1.297e-08	0.000157	7.171e-07	7.156e-06	91	221	ABCA1,CARD16,AKT1,KMO,ADAM9,TICAM1,RIPK2,BMP6,TSPO,TRIM41,CAPN2,CASP1,CXCL16,CD14,CD86,SCARB1,CD68,CEBPB,CEBPE,TICAM2,LY86,LITAF,NR1D1,MAPK14,CX3CR1,CD55,PTPN22,SIRPA,CD300LB,HDAC5,MTDH,TRIB1,LILRB2,FCGR3A,CHMP5,KLRC4-KLRK1,LILRB1,ARID5A,LILRA2,CXCL1,CXCL2,CXCL3,GSTP1,HCK,NLRP7,ICAM1,TRIM5,IL1RN,CXCL8,IL18,IRAK1,IRAK2,LCN2,LYN,MEF2C,MRC1,CD274,MYD88,NFKB1,NFKBIA,NFKBIB,SERPINE1,PDE4B,PF4V1,PAF1,P…
GO: Biological Process	GO:0043901	negative regulation of multi-organism process		1.368e-06	0.01657	4.763e-05	0.0004753	91	241	CARD16,ADAR,ANXA2,IFITM1,ARG2,ARRB2,OASL,SNX3,CEACAM1,BST2,CALR,NMI,SAMHD1,CR1,CRK,RSAD2,ISG15,TRIB1,IFITM3,FCN1,TRIM38,IFITM2,CHMP3,INPP5K,LILRB1,GFER,FGL2,TRAFD1,SMPDL3B,HPGDS,LILRA2,GRB14,GRN,GSN,PARP10,IRAK3,PTGDR2,HLA-E,HLA-F,VSIG4,HLA-G,TRIM6,IFI16,IFIT1,TRIM5,IGF1,IL2RA,ISG20,ITGAV,APOBEC3A,JUN,KIR2DL4,LGALS9,MX1,OAS1,OAS3,PCBP2,PLSCR1,PML,DHX58,PARP14,PPM1B,EIF2AK2,PTGDS,PTPN2,PTX3,NLRX1,…
GO: Biological Process	GO:0010001	glial cell differentiation		5.327e-05	0.6452	0.001195	0.01192	91	261	ADORA2A,GRK2,AKT1,APP,METTL14,BMP2,BOK,EIF2B3,C1QA,C5AR1,CD9,CDH2,CDKN2C,B4GALT6,B4GALT5,QKI,CNP,NR1D1,CSK,DAB1,DAG1,WDR1,OLIG1,LPAR1,ACTR3,TSPAN2,HDAC10,OLIG2,ERBB2,NDRG1,PRMT5,FPR2,TNFRSF21,GRN,GSN,GSTP1,NRG1,ID2,IFNGR1,IGF1,SLC45A3,ILK,ITGAM,ITGB4,LAMB2,LIF,LRP1,LYN,MDK,ADAM22,NFE2L1,NFIB,NFIX,NOTCH1,ROR2,OMG,NLGN3,PMP22,MXRA8,PPP3R1,MAPK1,MAPK3,MAP2K1,PSEN1,PTEN,PTPN11,HDAC11,S100A8,S100A9,S1…
GO: Biological Process	GO:0043491	protein kinase B signaling		0.001698	1	0.02036	0.2032	91	286	ADAM8,MYORG,OSBPL8,AKT1,AREG,RHOG,ARRB2,AKR1C3,IRS2,HYAL2,ZFP36L1,CD86,CHI3L1,KLF4,KL,NRXN1,PLK3,CX3CR1,DAG1,DDIT3,MAGI2,SESN2,SH2B3,HBEGF,EGF,RNF41,ENG,MTDH,ERBB2,EREG,F3,MERTK,CIB1,INPP5K,GAS6,GCNT2,HPSE,GRB2,RAPGEF1,HCLS1,HGF,NRG1,HIP1,HLA-G,IGF1,IGF1R,IL18,ILK,INSR,ITGB1,LEP,LOX,PIK3AP1,MC1R,KITLG,SESN3,NKX3-1,OSM,P2RX4,PDGFRA,PDGFRB,PIK3CB,PIK3CD,PIK3CG,PTEN,PTPN11,RAC1,RARA,RET,RRAS,CCL2,SM…
GO: Biological Process	GO:0033002	muscle cell proliferation		0.002139	1	0.02436	0.2431	91	288	GRK2,AIF1,AKT1,ALOX12,ANG,CFLAR,BMPR1A,C3AR1,CAV1,CDKN1A,KLF4,CNN1,ADAMTS1,MAPK14,CXADR,CYBA,HDAC4,MFN2,HBEGF,NAMPT,EGR1,CALCRL,TRIB1,EPHB1,ABCC4,EREG,ERN1,GLI1,GNAI2,GNAI3,GNAQ,GSTP1,HIF1A,HMGCR,HMOX1,HPGD,ID2,IGF1,IGF1R,IGFBP3,RBPJ,IL6R,IL18,ILK,IRAK1,ITGA2,JUN,PAXBP1,RBPMS2,MEF2C,MEIS1,MAP3K5,MMP9,MYD88,NCAM1,NQO2,NOTCH1,NOTCH3,MIR548C,P2RY6,MIR590,PAK1,PDGFRB,PRKAR1A,PRKDC,PRKG1,MAPK1,MIR27A,…
GO: Biological Process	GO:0034341	response to interferon-gamma		8.105e-10	9.818e-06	5.986e-08	5.974e-07	90	208	AIF1,IFITM1,PIAS1,OASL,SOCS1,STX11,B2M,BST2,KYNU,CAMK2G,CAPG,CASP1,CXCL16,NMI,CD44,CD58,VAMP3,RAB11FIP5,DAPK1,DAPK3,SIRPA,PARP9,IL23R,ACTR3,TRIM22,IRF9,IFITM3,CDC42EP2,IFI30,TRIM38,IFITM2,GBP2,GSN,HCK,HLA-A,HLA-B,HLA-C,HLA-DPA1,HLA-DPB1,HLA-DQB1,HLA-E,HLA-F,HLA-G,RAB43,ICAM1,TRIM5,IFNGR1,IFNGR2,IRF2,IRF5,IRF6,IRF7,KIF5B,LGALS9,MEFV,MRC1,NCAM1,OAS1,OAS2,OAS3,SEC61A1,PML,MED1,PARP14,PRKCD,PTAFR,PTP…
GO: Biological Process	GO:0016051	carbohydrate biosynthetic process		7.702e-07	0.00933	2.802e-05	0.0002796	90	235	ACADM,AP2A1,AGL,AKT1,ALDOA,ALDOC,ATF3,IRS2,B3GALNT1,B3GALT2,PER2,B4GALT5,NDST3,CHST11,NR1D1,CRY1,SOGA1,SESN2,EGF,SLC25A13,ENO3,B3GNT5,EXT1,EXT2,EXTL2,FBP1,CHST15,G6PD,CD244,INPP5K,GBE1,GNMT,GFPT1,B4GALT1,DGAT2,B3GNT9,GRB10,GSK3A,GYG1,HIF1A,NDST1,IGF1,CRTC2,IMPA1,IMPA2,INSR,LEP,MGAT2,MST1,PGM2L1,NFKB1,NTSR1,P2RY1,P2RY6,NANS,PC,PCK2,ENPP1,PFKFB1,PGD,PGK1,PHKG2,PLCD1,PGP,PLEK,PPP1CB,PRKG1,PTAFR,PTGE…
GO: Biological Process	GO:0032944	regulation of mononuclear cell proliferation		2.183e-06	0.02645	7.167e-05	0.0007152	90	240	CCR2,AHR,AIF1,NCK2,SH3RF1,ANXA1,ARG2,IRS2,TICAM1,RIPK2,BCL6,BST1,BTK,CASP3,CD1D,CD4,CD86,TNFSF8,CD44,IL27,CDKN1A,DLG5,CEBPB,SELENOK,CLC,CSF1,CD55,PTPN22,IL23R,ZBTB7B,EFNB1,ERBB2,MZB1,LILRB2,FCGR2B,VAV3,ZNHIT1,TNFSF13B,CD244,TNFRSF21,LILRB1,RIPK3,GLMN,CORO1A,HLA-DMB,HLA-DPA1,HLA-DPB1,CD300A,HLA-E,VSIG4,HLA-G,IGF1,IL2,IL2RA,IL4,IL6R,IL18,IDO1,INPP5D,ITGAL,LEP,LGALS3,LGALS9,LYN,MEF2C,MNDA,CD274,MYD8…
GO: Biological Process	GO:1901617	organic hydroxy compound biosynthetic process		0.001438	1	0.01792	0.1788	90	281	ACOX2,OSBPL1A,OSBPL6,ALOX12,ALOX15,PDXK,ASAH1,AKR1C3,BMP2,BMP6,PER2,SPHK1,CES1,KL,CLCN2,CYP7B1,SPTLC2,NR1D1,ABCG1,CYP27A1,DAB2,ZEB2,OSBPL2,CYB5R3,EPAS1,EPHX1,PCBD2,ACAA2,PRKAG2,SPTLC1,PMVK,G6PD,DKK3,CD244,GBA,PLCD4,HMGCR,HSD17B4,IMPA1,IMPA2,ITPKB,KPNB1,LBR,LEP,LSS,MC1R,ACER2,MYO5A,NFKB1,NTSR1,P2RY1,P2RY6,PCBD1,PCK2,PLCB2,PLCB3,PLCB4,PLCD1,PLCG2,PGP,PLEK,ELOVL6,POR,PRKG1,PTAFR,PTS,QDPR,MIR548P,DHD…
Pathway	1269311	Interferon Signaling	BioSystems: REACTOME	1.767e-09	6.659e-06	7.398e-07	6.519e-06	90	202	SEH1L,ADAR,IFITM1,PIAS1,OASL,SOCS1,EIF4G3,B2M,BST2,CAMK2G,CD44,SAMHD1,RSAD2,ISG15,POM121,EGR1,EIF4G1,HERC5,TRIM22,IRF9,IFITM3,IFI30,TRIM38,IFITM2,IFI6,GBP2,NUP42,USP18,HLA-A,HLA-B,HLA-C,HLA-DPA1,HLA-DPB1,HLA-DQB1,HLA-E,HLA-F,HLA-G,TRIM6,ICAM1,IFI27,IFI35,IFIT2,IFIT1,IFIT3,TRIM5,IFNAR1,IFNAR2,IFNGR1,IFNGR2,IRF2,IRF5,IRF6,IRF7,ISG20,KPNB1,KPNA4,KPNA5,MX1,MX2,NCAM1,NEDD4,NUP43,OAS1,OAS2,OAS3,USP41,N…
GO: Biological Process	GO:1903708	positive regulation of hemopoiesis		1.044e-07	0.001265	4.827e-06	4.817e-05	89	223	ACVR1B,ACVR2A,ADAM8,CCR2,JAG1,ANXA1,AP3B1,ARNT,SOCS1,RIPK2,BCL6,ZFP36L1,VNN1,BTK,AP3D1,CASP8,RUNX1,SART1,CD1D,CD4,CD86,CD101,CCR1,TRIM58,ZBTB46,MAPK14,CSF1,CSF1R,ISG15,IL23R,ZBTB7B,EGR3,TRIB1,LILRB2,EVI2B,SLC9B2,FES,N4BP2L2,FOXO3,PPARGC1B,GAS6,GATA1,GATA2,LILRB4,NFKBID,HCLS1,HIF1A,HLA-G,HLX,ID2,IL2,IL2RA,IL4,IL18,INPP5D,ITPKB,JUN,LEP,LGALS1,LGALS3,LGALS9,LIF,MDK,KITLG,MMP14,NOTCH2,ROR2,TMEM64,MED…
GO: Biological Process	GO:0050670	regulation of lymphocyte proliferation		2.835e-06	0.03434	8.92e-05	0.0008902	89	238	CCR2,AHR,AIF1,NCK2,SH3RF1,ANXA1,ARG2,IRS2,TICAM1,RIPK2,BCL6,BST1,BTK,CASP3,CD1D,CD4,CD86,TNFSF8,CD44,IL27,CDKN1A,DLG5,CEBPB,SELENOK,CLC,CD55,PTPN22,IL23R,ZBTB7B,EFNB1,ERBB2,MZB1,LILRB2,FCGR2B,VAV3,ZNHIT1,TNFSF13B,CD244,TNFRSF21,LILRB1,RIPK3,GLMN,CORO1A,HLA-DMB,HLA-DPA1,HLA-DPB1,CD300A,HLA-E,VSIG4,HLA-G,IGF1,IL2,IL2RA,IL4,IL6R,IL18,IDO1,INPP5D,ITGAL,LEP,LGALS3,LGALS9,LYN,MEF2C,MNDA,CD274,MYD88,IL2…
GO: Biological Process	GO:0032869	cellular response to insulin stimulus		2.835e-06	0.03434	8.92e-05	0.0008902	89	238	GRK2,OSBPL8,AKT1,ATP6V1E2,SOCS1,IRS2,ATP2B1,ATP6V1A,ATP6V1B2,ATP6V0A1,CEACAM1,SOCS2,CFLAR,ZFP36L1,ATP6V0E1,CCND3,ATP6V0D1,CISH,KL,SOGA1,CPEB2,HDAC5,ZBTB7B,NAMPT,EIF4EBP1,EIF4EBP2,MZB1,TCIRG1,FER,BAIAP2,FOXO3,SH2B2,INPP5K,RAB10,GNAI2,RAB31,FFAR3,GRB2,GRB10,GRB14,GSK3A,GSTP1,HNRNPK,IDE,IGF1R,INPPL1,INSR,LEP,RAB8A,SESN3,MYO5A,NUCB2,OPA1,ERRFI1,PAK1,PCK2,PDK4,ENPP1,EEF2K,PRKCD,PRKCI,PRKCZ,PRKDC,PTEN,…
GO: Biological Process	GO:1903039	positive regulation of leukocyte cell-cell adhesion		1.564e-05	0.1895	0.0004101	0.004092	89	247	ADAM8,CCR2,AIF1,AKT1,NCK2,ANXA1,AP3B1,SOCS1,TNFSF14,RIPK2,BCL6,VNN1,AP3D1,CAV1,RUNX1,SART1,CD1D,CD4,CD86,CD44,SELENOK,CSK,CD55,PTPN22,SIRPA,IL23R,ZBTB7B,EFNB1,EFNB2,EGR3,LILRB2,SIRPB1,FLOT2,TNFSF13B,NFAT5,CD244,KLRC4-KLRK1,LILRB1,LILRB4,GRB2,NFKBID,CORO1A,HLA-DMB,HLA-DPA1,HLA-DPB1,HLA-E,HLA-G,HLX,ICAM1,IGF1,IL2,IL2RA,IL4,IL6R,IL18,IRAK1,ITGAL,ITGB2,ITPKB,LEP,LGALS1,LGALS8,LGALS9,LYN,MDK,CD274,CCD…
GO: Biological Process	GO:0034329	cell junction assembly		5.203e-05	0.6303	0.001169	0.01167	89	254	ACTN4,ACTN1,ACVRL1,HEG1,CGN,RHOC,ARVCF,IQGAP1,NRP1,DST,CAV1,RUNX1,CD9,CDH2,CDH6,DLG5,MAP4K4,ROCK2,COL17A1,PPM1F,CTNNA1,CTNND1,DAPK3,F11R,WDR1,DUSP3,WDPCP,EFNA5,TRPV4,FLOT1,MTDH,DLC1,TESK2,PARD6G,PARD6B,RAPGEF1,ILK,ITGA2,ITGA5,ITGAV,ITGB1,ITGB4,JUP,GPBAR1,KRT5,LAMA3,LAMB3,LRP1,SMAD7,MMP14,OPHN1,PECAM1,PKP2,PLEC,PMP22,PRKACA,PRKCI,PTEN,PXN,RAC1,RAP1A,RAP1B,MICALL2,ROCK1,MARVELD2,PEAK1,POF1B,S100A10…
GO: Biological Process	GO:0070302	regulation of stress-activated protein kinase signaling cascade		0.0004898	1	0.007444	0.07429	89	269	FZD8,AKT1,TAOK1,SH3RF1,FGD2,APP,FAS,SH3RF3,RIPK2,TNFRSF11A,MLKL,BMP2,SPHK1,MAP3K6,MAP3K13,MAP4K4,MINK1,RASSF2,DAB2,PTPN22,SIRPA,ZEB2,DUSP1,DUSP3,HIPK3,TRPV4,EPHB1,ERN1,MECOM,TLR6,SEMA3A,TAOK3,FCER1A,FCGR2B,FLT4,MAP3K21,MAP3K2,MAP3K20,GADD45G,RAPGEF1,GSTP1,PDCD10,HGF,HMGCR,HRAS,DUSP19,IGF1R,IL1RN,IRAK1,LEP,LGALS9,LMNB1,LTBR,LYN,NBR1,MAP3K1,MAP3K3,MAP3K5,MAP3K11,MMP8,DBNL,HIPK2,MYD88,ROR2,PRDX1,PAK…
GO: Biological Process	GO:0008654	phospholipid biosynthetic process		0.0009431	1	0.01264	0.1261	89	274	ACHE,ALOX15,DGKE,ARF1,ARF3,SOCS1,DPM2,SOCS2,SYNJ1,SYNJ2,CAPN2,CHKB,PCTP,CISH,PCYT1B,PGS1,SPTLC2,PITPNM3,FIG4,LPGAT1,ABHD5,SH3GLB1,LPCAT3,ACP6,PIGP,CEPT1,FAR1,FPR2,AGPAT1,AGPAT2,SPTLC1,RAB14,PMVK,CPNE7,INPP5K,STARD10,PLEKHA8,GPAT3,MFSD2A,PIGM,HEXB,SGMS2,IDH1,IMPA1,SAMD8,INPP5D,INPPL1,PIKFYVE,FADS1,LIPH,PLD6,OCRL,PC,PCYT1A,PIGF,PIK3CB,PIK3CD,PIK3CG,PIP4K2A,PLA2G4A,PLCG2,PLD1,PLD2,PLSCR1,MBOAT7,CRLS…
GO: Molecular Function	GO:0035091	phosphatidylinositol binding		0.0008956	1	0.03261	0.2809	88	262	SNX21,SNX30,ESYT2,OSBPL5,OSBPL8,AKT1,ALOX15,FGD2,ANXA2,PHF12,ZFYVE28,SNX3,PXDC1,IQGAP1,VNN1,BTK,KRIT1,SCARB1,ARHGAP33,CYTH3,SNX6,DAB2,GAB2,C2CD2L,FCHSD2,OSBPL2,PLEK2,PLEKHN1,FES,ARAP1,ANKFY1,DAPP1,CHMP3,SDCBP2,IQGAP2,PLEKHA8,RAB35,ADAP1,WDR45,HIP1,SNX33,ING2,INPPL1,ITPR1,TPCN1,SNX24,MYO1E,NCF4,PITPNA,PLEKHA5,PLCD1,PLD1,PLD2,SNX11,PLEK,PLEKHB2,PLEKHF2,PIGU,SNX18,SCP2,SDCBP,KIF16B,MREG,SLC9A1,CCDC8…
GO: Biological Process	GO:2000377	regulation of reactive oxygen species metabolic process		8.59e-07	0.01041	3.088e-05	0.0003081	88	229	AIF1,AKT1,ABCD1,ARG2,AKR1C3,TICAM1,CFLAR,BRCA1,IER3,BST1,TSPO,CAV1,CDKN1A,KLF4,ATG5,ROCK2,MAPK14,CX3CR1,NOS1AP,CYBA,CYP1B1,HDAC4,SIRPA,HDAC6,RNF41,EPOR,TLR6,KLF2,FOXO3,FPR2,G6PD,NOXA1,KLRC4-KLRK1,GLA,GNAI2,GNAI3,RIPK3,GRB2,GSTP1,HIF1A,HK2,HP,ICAM1,IGF1,IL4,IL18,INSR,ITGAM,ITGB2,LEP,MMP8,MT-CO2,NQO2,P2RX4,MIR590,PDGFRB,PLAU,PRCP,PRKCD,MIR24-2,PTGER4,PTGS2,PTX3,PID1,RAC1,SMPD3,SHC1,SIRT2,SNCA,SOD1,…
GO: Biological Process	GO:0043413	macromolecule glycosylation		0.0003478	1	0.005637	0.05625	88	263	ASGR1,ASGR2,B4GALT3,B3GALNT1,B3GALT2,DPY19L3,DPM2,ST3GAL5,TMEM258,PLOD3,TRIP11,B4GALT6,B4GALT5,OSTC,TMEM59,DAD1,GALNT8,GFPT2,B3GNT5,EXT1,EXT2,EXTL2,RXYLT1,ST3GAL6,UBE2J1,ST6GALNAC2,B3GAT1,FUT7,GALNT3,GCNT1,GCNT2,SERP1,GFPT1,B4GALT1,ST6GAL2,FUT10,B3GNT9,SERP2,POMGNT2,TMTC4,GALNT6,CHP1,TET3,LFNG,MAN1A1,MGAT1,MGAT2,C1GALT1C1,XXYLT1,ACER2,OST4,TMTC2,A4GALT,STT3B,DPY19L2P2,ALG8,PLOD1,PLOD2,ALG6,DPY19L…
GO: Biological Process	GO:0006486	protein glycosylation		0.0003478	1	0.005637	0.05625	88	263	ASGR1,ASGR2,B4GALT3,B3GALNT1,B3GALT2,DPY19L3,DPM2,ST3GAL5,TMEM258,PLOD3,TRIP11,B4GALT6,B4GALT5,OSTC,TMEM59,DAD1,GALNT8,GFPT2,B3GNT5,EXT1,EXT2,EXTL2,RXYLT1,ST3GAL6,UBE2J1,ST6GALNAC2,B3GAT1,FUT7,GALNT3,GCNT1,GCNT2,SERP1,GFPT1,B4GALT1,ST6GAL2,FUT10,B3GNT9,SERP2,POMGNT2,TMTC4,GALNT6,CHP1,TET3,LFNG,MAN1A1,MGAT1,MGAT2,C1GALT1C1,XXYLT1,ACER2,OST4,TMTC2,A4GALT,STT3B,DPY19L2P2,ALG8,PLOD1,PLOD2,ALG6,DPY19L…
GO: Biological Process	GO:0032872	regulation of stress-activated MAPK cascade		0.0006023	1	0.008748	0.08729	88	267	FZD8,AKT1,TAOK1,SH3RF1,FGD2,APP,FAS,SH3RF3,RIPK2,TNFRSF11A,MLKL,BMP2,SPHK1,MAP3K6,MAP3K13,MAP4K4,MINK1,RASSF2,DAB2,PTPN22,SIRPA,ZEB2,DUSP1,DUSP3,HIPK3,TRPV4,EPHB1,ERN1,MECOM,TLR6,SEMA3A,TAOK3,FCER1A,FCGR2B,FLT4,MAP3K21,MAP3K2,MAP3K20,GADD45G,RAPGEF1,GSTP1,PDCD10,HGF,HMGCR,HRAS,DUSP19,IGF1R,IL1RN,IRAK1,LEP,LGALS9,LMNB1,LTBR,NBR1,MAP3K1,MAP3K3,MAP3K5,MAP3K11,MMP8,DBNL,HIPK2,MYD88,ROR2,PRDX1,PAK1,MD…
GO: Biological Process	GO:0048588	developmental cell growth		0.002647	1	0.02883	0.2877	88	279	ADRB1,ALCAM,SORBS2,SEMA7A,APP,SHTN1,ARHGAP4,RAB11A,IQGAP1,NRP2,NRP1,BMPR2,MAP3K13,CRABP2,AATK,PLXNA4,AUTS2,ULK2,DBN1,ZEB2,DPYSL2,HDAC6,PARP2,ACTR3,EFNA5,SH3GLB1,NIN,CDKL3,NRN1,SEMA3A,TRPV2,OLFM1,FGF13,SEMA6C,SEMA4D,SEMA4B,SEMA3C,PDLIM5,G6PD,GDI1,GSK3A,AKAP13,NRG1,HNRNPK,PRMT2,IFRD1,IGF1,ILK,ITGB1,LAMB2,LIMK1,LRP1,MAP1B,MAP2,DBNL,OMG,PAK1,NLGN3,PPP3CB,PRKCZ,PRKG1,MIR24-2,RARG,RGS2,RNF6,EIF2AK4,IMP…
GO: Biological Process	GO:0042098	T cell proliferation		5.83e-07	0.007062	2.242e-05	0.0002237	87	224	CCR2,AIF1,NCK2,SH3RF1,ANXA1,ARG2,TNFSF14,RIPK2,CASP3,CCND3,CD1D,CD4,CD86,TNFSF8,CD44,IL27,DLG5,CEBPB,SELENOK,CLC,CD55,PTPN22,IL23R,ZBTB7B,EFNB1,ELF4,ERBB2,LILRB2,ZNHIT1,FKBP1A,FKBP1B,TNFSF13B,CD244,TNFRSF21,LILRB1,RIPK3,BTN3A1,GLMN,CORO1A,HLA-DMB,HLA-DPA1,HLA-DPB1,HLA-E,VSIG4,HLA-G,IGF1,IL2,IL2RA,IL4,IL6R,IL18,IDO1,ITGAD,ITGAL,ITGAM,ITGAX,ITGB2,LEP,LGALS3,LGALS9,MSN,CD274,IL20RB,CCDC88B,PIK3CG,PP…
GO: Biological Process	GO:0038093	Fc receptor signaling pathway		2.137e-05	0.2588	0.0005381	0.00537	87	242	IKBKG,BTK,CRK,GAB2,CLEC4E,ARPC3,ARPC1B,ACTR3,PSME3,FCER1A,MS4A2,FCER1G,FCGR2A,FCGR2B,FCGR3A,FER,VAV3,BAIAP2,FGR,NCKIPSD,CLEC4D,GRB2,RAPGEF1,HCK,OSCAR,IGHG1,IGHG3,IGKC,IGLC2,IGKV1-5,JUN,IGHV4-39,IGHV3-30,IGHV3-23,IGHV3-11,IGHV2-5,LIMK1,LYN,IGLV7-43,IGLV6-57,MAP3K1,IGLV3-27,IGLV3-21,IGLV1-51,IGLV1-47,IGLV1-44,IGLV1-40,IGLC7,IGKV3D-11,IGKV2D-28,IGKV1D-33,IGKV4-1,IGKV3-20,IGKV3-15,IGKV1-16,IGKV1-12,N…
GO: Biological Process	GO:0000302	response to reactive oxygen species		0.000959	1	0.01282	0.1279	87	267	AKT1,STK24,ANXA1,AREG,RHOB,AKR1C3,HYAL2,ADAM9,IL18RAP,CFLAR,SPHK1,BTK,CAPN2,CASP3,CAT,KLF4,PRDX5,PLK3,PRDX6,CRK,CYP1B1,CYP2E1,SIRPA,SESN2,HDAC6,DUSP1,GLRX2,PPIF,EPOR,SIGMAR1,KLF2,FER,FKBP1B,AGAP3,FOXO3,ATG7,TXNIP,PPARGC1B,CAMKK2,GLRX,GNAO1,RIPK3,GSTP1,ZNF277,PPP1R15B,PDCD10,HGF,HK3,HMOX1,HP,ITGAV,JUN,KPNA4,LCN2,MAP3K5,MMP9,SESN3,MT-ND6,PRDX1,PDGFRA,PDGFRB,PLD2,EGLN1,PRKCD,MAPK1,MAPK3,MAPK7,PSAP,P…
GO: Biological Process	GO:0045017	glycerolipid biosynthetic process		0.000959	1	0.01282	0.1279	87	267	ACHE,ALOX15,ANG,ARF1,ARF3,SOCS1,DGAT1,DPM2,SOCS2,SYNJ1,SYNJ2,C3,CAPN2,SCARB1,CHKB,PCTP,CISH,PCYT1B,PGS1,PITPNM3,FIG4,ABHD5,SH3GLB1,CNEP1R1,ACP6,PIGP,ACSL1,ACSL4,CEPT1,FAR1,FPR2,AGPAT1,AGPAT2,RAB14,CPNE7,INPP5K,STARD10,GK,DGAT2,PLEKHA8,GPAT3,MFSD2A,PIGM,IMPA1,INPP5D,INPPL1,PIKFYVE,LIPH,PLD6,OCRL,PCK2,PCYT1A,PIGF,PIK3CB,PIK3CD,PIK3CG,PIP4K2A,PLA2G4A,PLCG2,PLD1,PLD2,PLSCR1,CRLS1,FITM2,PIGG,PTEN,PTPN…
GO: Molecular Function	GO:0051015	actin filament binding		6.527e-07	0.00202	0.0001262	0.001088	86	215	ACTN4,ACTN1,AIF1,GAS7,SHTN1,CTNNAL1,FMNL1,CAPG,CAPZA2,PSTPIP2,PSTPIP1,MYOM2,CTNNA1,NEXN,MTSS1,DBN1,BLOC1S6,VILL,WDR1,ESPN,ARPC3,ARPC1B,ACTR3,TRPV4,RCSD1,FLII,IQGAP2,PPP1R9B,DSTN,GSN,CORO1A,CORO6,HCLS1,HIP1,SHROOM1,ESPNL,LASP1,LCP1,MARCKS,DBNL,SAMD14,MYBPC3,MYH9,MYH11,MYO1E,MYO5A,MYO6,MYO7A,MYO7B,MYO9B,NEB,IGSF22,PLS1,EPS8L1,MICALL2,CLMN,POF1B,PPP1R9A,MYO18A,PKNOX2,SLC6A4,XIRP2,MYH15,CYFIP1,FGD4,S…
GO: Biological Process	GO:0022408	negative regulation of cell-cell adhesion		8.648e-09	0.0001048	5.11e-07	5.099e-06	86	204	ABAT,ADAM8,ADORA2A,ADRB2,JAG1,AKT1,ALOX12,ANXA1,ARG2,SOCS1,BCL6,CEACAM1,BMP2,BMP6,CASP3,RUNX1,CD9,CD86,CD44,DLG5,CEBPB,KLF4,PPM1F,MYADM,PTPN22,SH2B3,DUSP3,ZBTB7B,TRPV4,ERBB2,LILRB2,FCGR2B,SPINT2,TNFRSF21,LILRB1,FGL2,LOXL3,NFKBID,GLMN,HFE,CD300A,VSIG4,HLA-G,HLX,IL1RN,IL2,IL2RA,IL4,IDO1,LGALS3,LGALS9,EPCAM,SMAD7,IFNL1,MBP,MDK,RGCC,CD274,FXYD5,IL20RB,PODXL,PRKAR1A,PRKCD,PRKG1,MAPK7,MAP2K1,MAP2K5,MIR…
GO: Biological Process	GO:0043112	receptor metabolic process		6.136e-07	0.007432	2.337e-05	0.0002332	86	221	ACHE,ADM,GRK2,GRK3,AP2A1,ANXA2,ARF1,ARRB1,ARRB2,NUMB,CEACAM1,SYNJ1,CAV1,CD9,CD63,VAMP3,AP2S1,CLTA,NR1D1,LRRTM2,DNM3,TBC1D5,DAB2,MAGI2,IQSEC1,DLG4,HDAC6,ECE1,CACNG8,EFNB2,SH3GLB1,EGF,CALCRL,FLOT1,FCER1G,ZNRF3,ARAP1,CHMP5,SEC24A,LILRB1,ANKRD13D,RAB31,GRK4,GRB2,PHETA2,GTF2H2,NRG1,HIF1A,HNRNPK,CXCL8,CXCR1,CXCR2,ITGAV,ITGB1,ITGB2,LRP1,LRPAP1,DTX3L,MKLN1,MYLIP,MYO6,NEDD4,OPHN1,PLCG2,PLD2,NECAB2,PHETA1,…
GO: Biological Process	GO:0050920	regulation of chemotaxis		1.322e-05	0.1602	0.0003559	0.003552	86	236	DYSF,ADAM10,CCR2,AIF1,SEMA7A,ZSWIM5,ZSWIM6,TNFSF14,NRP1,BMPR2,BST1,C3AR1,C5AR1,CALR,CCR1,CMKLR1,PRKD2,ADGRA2,MAPK14,CSF1,PPM1F,PLXNA4,DUSP1,DUSP3,LPAR1,EFNB2,TRPV4,F3,SEMA3A,SEMA6C,SEMA4D,SEMA4B,SEMA3C,FPR2,GAS6,KLRC4-KLRK1,GSTP1,PADI2,MOSPD2,IL4,IL6R,CXCL8,CXCR2,TUBB2B,ITGA2,LGALS9,LYN,MDK,MST1,NBL1,NOTCH1,P2RX4,SERPINE1,PDGFRA,PDGFRB,TMEM102,MAPK3,PTPN2,RAC1,AKIRIN1,CCL2,CCL4,SELL,PDGFD,SLIT1,G…
GO: Biological Process	GO:0045444	fat cell differentiation		0.0001664	1	0.003116	0.0311	86	251	JDP2,DYSF,ADRB1,ADRB2,JAG1,OSBPL8,OSBPL11,AKT1,PIAS1,AACS,SOCS1,BBS1,BMP2,PER2,ZFP36L1,KLF5,AP1S2,CEBPA,CEBPB,CEBPD,KLF4,WDFY2,CMKLR1,NOCT,ZNF385A,NR1D1,CREBL2,CREB5,MAPK14,CTBP2,DDIT3,CCDC3,HDAC6,ZBTB7B,TMEM120A,TRPV4,SDF4,MECOM,LRG1,KIAA1109,SH2B2,GATA2,BBS9,FFAR4,FFAR2,NR4A1,ID2,LGALS12,IGF1,LAMB3,LEP,SMAD6,AAMDC,CCDC71L,NUCB2,ENPP1,TMEM64,ERO1A,MED1,TRPM4,METRNL,PTGS2,ZADH2,PID1,STEAP4,TBL1XR…
GO: Biological Process	GO:0097237	cellular response to toxic substance		0.001915	1	0.02252	0.2248	86	269	ADCY7,ALOX5AP,ANXA1,RHOB,B2M,IL18RAP,SPHK1,CAT,KLF4,ABCG2,PRDX5,SLC31A1,CPS1,PRDX6,CYBB,CYP1B1,SRXN1,SIRPA,SESN2,HDAC6,PPIF,RDH11,EGR1,EPOR,SIGMAR1,KLF2,FOXO3,LOXHD1,SELENOT,GLRX,RIPK3,GPX4,GSTA1,GSTP1,ZNF277,PDCD10,HBG1,HBG2,HGF,HK3,HMOX1,HOXA1,HP,KCNMB1,LCN2,TP53INP1,MAP3K5,MGST2,MGST3,PRXL2B,NFKB1,NTRK1,PRDX1,PDGFRB,XRN1,UBIAD1,PRKCD,PRKCE,MAPK7,PSAP,PTEN,PTGS2,IMPACT,S100A8,S100A9,SMPD3,PPP1R…
GO: Biological Process	GO:0050807	regulation of synapse organization		0.002425	1	0.0268	0.2674	86	271	COLQ,ADAM10,FZD1,LRFN2,LRFN1,SORBS2,CAMK1,APP,NUMB,ADGRB2,NRP2,NEURL1,ADGRE5,CDH2,ARHGAP33,DLG5,ABHD17C,ARHGAP22,NRXN1,CHMP2B,MAPK14,LRRTM2,DNM3,CLSTN3,RIMS3,DAG1,DBN1,ZNF804A,MAGI2,ACTR3,EFNA5,EIF4G1,EPHB1,EPHB2,LILRB2,MALAT1,ETV5,FCGR2B,BAIAP2,SEMA4D,LINGO2,PDLIM5,STAU2,ARMCX5-GPRASP2,NTNG2,HNRNPK,TANC1,IL1RAP,IL10RA,MEF2C,DBNL,MDGA1,NEDD4,NTRK1,OPA1,OXTR,NLGN3,LRFN4,EEF2K,EGLN1,SRGN,PRNP,PTEN,…
GO: Biological Process	GO:0019318	hexose metabolic process		0.00305	1	0.0319	0.3184	86	273	ACADM,AKT1,ALDOA,ALDOC,ATF3,IRS2,OMA1,FPGT,BPGM,PER2,GLYCTK,NR1D1,CRY1,MAPK14,SOGA1,SESN2,SLC25A13,ENO3,FBP1,CHST15,FUCA1,FUCA2,FUT7,G6PD,GALE,GALK1,INPP5K,SERP1,GNMT,GFPT1,B4GALT1,GLB1,DGAT2,FUT10,GRB10,GSK3A,HIF1A,HK1,HK2,HK3,IGF1,IGFBP3,SLC45A3,CRTC2,INPPL1,INSR,KHK,LEP,MAN2B1,MST1,PGM2L1,NFE2L1,OAS1,PC,PCK2,PDHA1,PDK4,ENPP1,PFKFB1,PFKFB3,PFKFB4,PFKL,PGK1,PGM5,PHKG2,PGP,PMAIP1,POMC,PPP1CB,PTPN…
GO: Cellular Component	GO:0030027	lamellipodium		5.716e-09	8.563e-06	1.903e-07	1.501e-06	86	204	DYSF,PLEKHG5,ARHGAP31,AIF1,SORBS2,SH3RF1,FGD2,APBB2,APP,SHTN1,CAPG,PSTPIP1,CD44,CDH2,CDC42BPB,CTNNA1,CTNND1,PIEZO1,DAG1,DBN1,ARPC3,ACTR3,PLEK2,TRPV4,FLOT1,STX2,FER,TRPV2,FLOT2,CIB1,RAB3IP,IQGAP2,PPP1R9B,GSN,CORO1A,KLHL2,ILK,INPPL1,ITGAV,ITGB1,LIMK1,MEFV,KITLG,DBNL,MYLK,MYO9B,NEDD9,NHS,PAK1,PLD1,PLD2,APBB1IP,PODXL,PTPN13,PTPRM,PXN,RAC1,ROCK1,ITSN1,PPP1R9A,SLC9A1,CCDC88A,PALLD,SNX2,MYO1G,BRK1,PLXND…
Pathway	373901	HTLV-I infection	BioSystems: KEGG	0.001741	1	0.02485	0.219	86	256	ADCY3,ADCY7,ADCY9,FZD1,FZD8,AKT1,ADCY4,IKBKG,CDC26,POLD4,ATF1,ATF3,CDC23,NRP1,TSPO,CALR,MAP3K14,CCND3,CDKN1A,CDKN2B,CDKN2C,TBPL1,E2F3,EGR1,ELK1,ETS2,ANAPC10,FZD2,HLA-A,HLA-B,HLA-C,HLA-DMB,HLA-DPA1,HLA-DPB1,HLA-DQB1,HLA-E,HLA-F,HLA-G,HRAS,ICAM1,IL1R1,IL2,IL2RA,CRTC2,ITGAL,ITGB2,JUN,LTBR,TP53INP1,MAP3K1,MAP3K3,MYBL1,NFKB1,NFKB2,NFKBIA,PDGFRA,PDGFRB,PIK3CB,PIK3CD,ANAPC4,POLE2,PPP3CA,PPP3CB,PPP3R1,PR…
GO: Biological Process	GO:0002221	pattern recognition receptor signaling pathway		7.474e-08	0.0009054	3.551e-06	3.544e-05	85	209	IKBKG,ARRB2,MARCO,TICAM1,PELI3,RIPK2,BTK,PGLYRP1,CASP8,CAV1,CD14,CD86,SCARB1,MAPKAPK2,TICAM2,NR1D1,RSAD2,CTSK,CTSL,CTSS,CYBA,PTPN22,CLEC4E,TANK,FLOT1,TLR6,TLR8,FCN1,FLOT2,CNPY3,SMPDL3B,LILRA2,FFAR2,IRAK3,CD300A,TRIM5,IRAK1,IRAK2,IRF7,ITGAM,ITGB2,LGALS9,LYN,PIK3AP1,MAP3K1,MYD88,NFKBIA,DHX58,PRKCE,MAP2K6,PTAFR,NLRX1,RPS6KA3,TNIP3,LGR4,S100A8,S100A9,SEC14L1,SFTPD,DDX60,ALPK1,TAB2,GRAMD4,NOD2,IFIH1,T…
GO: Biological Process	GO:0002695	negative regulation of leukocyte activation		5.074e-09	6.146e-05	3.218e-07	3.211e-06	84	196	ABR,CCR2,ADORA2A,ANXA1,CST7,FAS,ARG2,SOCS1,BCL6,CEACAM1,BTK,PGLYRP1,CASP3,RUNX1,CD86,CD37,CD44,DLG5,CEBPB,CNR2,NR1D1,PTPN22,DUSP3,TSPAN32,ZBTB7B,ERBB2,LILRB2,FCGR2B,FER,MERTK,IL31RA,TNFRSF21,LILRB1,FGL2,RABGEF1,LOXL3,NFKBID,GRN,GLMN,HFE,CD300A,HLA-F,VSIG4,HLA-G,HLX,HMOX1,ID2,IL2,IL2RA,IL4,IDO1,INPP5D,LGALS3,LGALS9,LYN,SMAD7,IFNL1,MDK,MNDA,CD274,IL20RB,ENPP3,MILR1,PRKAR1A,MIR27A,PRNP,LGALS9B,PTPN2…
GO: Biological Process	GO:0032388	positive regulation of intracellular transport		1.812e-05	0.2195	0.0004632	0.004622	84	231	ADORA2B,ANXA2,CAMK1,ARF1,ASPH,ATP2A1,HYAL2,CACNB3,RHOU,PLK3,NPEPPS,MAPK14,FEZ1,TCAF1,TM9SF4,DAB2,PTPN22,GAB2,ACTR3,UBL5,SH3GLB1,SAR1B,STOM,ERBB2,FCER1A,MS4A2,FCER1G,FGR,CIB1,ANP32B,GAS6,GATA2,SFN,GSK3A,PDCD10,HCLS1,CHP1,HRAS,IL4,ITGAM,ITGB2,JUP,KCNB1,KIF5B,LEP,MAP2,STX18,MSN,NEDD4,PAK1,PCNT,PLD2,PRKACA,PRKCD,LEPROT,MAPK1,PRNP,TMEM30B,PSEN1,PTGS2,RNF31,UACA,MICALL2,PRR5L,EHD2,SCP2,CCL2,TRIM46,EDEM…
Pathway	868086	Rap1 signaling pathway	BioSystems: KEGG	1.807e-06	0.006812	0.0001555	0.00137	84	210	ADCY3,ADCY7,ADCY9,ADORA2A,ADORA2B,AKT1,SIPA1L2,ADCY4,CALM2,KRIT1,PRKD2,CRK,MAPK14,CSF1,CSF1R,CTNND1,DOCK4,RAPGEF5,MAGI2,RASSF5,CALML4,LPAR1,EFNA4,EFNA5,EGF,FGF13,FLT4,FPR1,RGS14,FYB1,PARD6G,PARD6B,GNAI2,GNAI3,GNAO1,GNAQ,LPAR4,RAPGEF1,HGF,HRAS,ID1,IGF1,IGF1R,INSR,ITGAL,ITGAM,ITGB1,ITGB2,KITLG,P2RY1,PDGFRA,PDGFRB,PIK3CB,PIK3CD,PLCB2,PLCB3,PLCB4,APBB1IP,PRKCI,PRKCZ,MAPK1,MAPK3,MAP2K1,MAP2K3,MAP2K6,R…
GO: Molecular Function	GO:0005085	guanyl-nucleotide exchange factor activity		4.553e-05	0.1409	0.003132	0.02698	83	226	ABR,PLEKHG5,PLEKHG1,ADRB1,BCAR3,DOCK6,PREX1,FGD2,LAMTOR3,DOCK11,EIF2B3,HERC2,ARHGEF2,RASGRP4,CCPG1,CYTH3,RCBTB2,SH3BP5,PLEKHG3,RALGPS1,DOCK4,RAPGEF5,ARHGEF17,DENND4B,IQSEC1,SH2D3C,EGF,EPS8,VAV3,LAMTOR5,RAB3IP,TRAPPC3,CYTH4,RABGEF1,RAPGEF1,AKAP13,TRAPPC5,PCP2,KNDC1,RINL,LAMTOR4,RGL4,DENND6A,TRAPPC3L,RIN2,EPS8L1,PTGIR,RGL2,RAB3IL1,RAP1A,RASGRF1,ARHGEF10L,RIC8B,RPGR,WDR41,RIN3,DOCK5,FNIP1,ITSN1,DENN…
GO: Biological Process	GO:0031099	regeneration		2.789e-05	0.3378	0.0006783	0.006769	83	230	DYSF,ADM,STK24,ANXA1,ANXA3,FAS,SCARF1,ADAM15,CFLAR,KLF5,TSPO,C5AR1,CAPN3,CD9,CDKN1A,CEBPB,KLF4,NREP,MAP4K4,MAPK14,CTNNA1,DAG1,EYS,ENO3,CPQ,PRMT5,FKBP1B,HOPX,GAS6,GFER,GLI1,GRN,GSN,GSTP1,HFE,HGF,HMOX1,IFRD1,IGF1,IGF1R,IGF2R,ITPR1,JUN,LAMB2,LCP1,LIF,LRP1,MAP1B,MATN2,MDK,NEFH,NEFL,NEO1,NINJ1,NINJ2,NOTCH1,OMG,MIR590,SERPINE1,PFKFB1,PNPT1,PLAU,CERS2,MED1,PPP3CA,MAP2K1,PTCH1,PTEN,PTGFRN,PTPN12,PTPRF,RA…
GO: Biological Process	GO:0034284	response to monosaccharide		0.0003746	1	0.00601	0.05997	83	246	ADRA2A,GRK2,ARRB1,KLF7,PDE8B,AACS,IRS2,EIF2B3,BAIAP3,CACNA1D,CACNA1E,CASP3,CAT,HMGN3,NRXN1,LRP5L,MAP4K4,COL6A2,NR1D1,RAB11FIP5,CYBA,C2CD2L,SESN2,NDUFAF2,SIDT2,NAMPT,EFNA5,RAB34,EGR1,ERN1,SLC9B2,FKBP1B,FOXO3,ATG7,TXNIP,SELENOT,ILDR2,GJB6,GAS6,GIPR,GPR27,GRIK5,GSTP1,HIF1A,HMGCR,ICAM1,IGF1,IGF1R,ITGA2,KCNB1,KHK,KIF5B,LEP,LGALS1,LRP1,NCF2,OPA1,PCK2,SERPINF1,PFKL,PIM3,PPP2CA,PPP3CA,PPP3CB,PRKACA,PRKCE…
GO: Biological Process	GO:0099003	vesicle-mediated transport in synapse		0.004219	1	0.04132	0.4123	83	265	ADORA2A,ADORA2B,ADRA2A,ADRB2,PPFIA3,AP3B1,NUMB,STX11,RAB11A,NAPA,SYNJ1,AP1S2,AP3D1,CACNA1D,CACNB4,CDH2,CHRNA5,NRXN1,OTOF,DNM3,CTBP2,RIMS3,DNAJC6,MAGI2,BLOC1S6,IQSEC1,GRIN3A,TOR1A,EFNB2,STX2,NRN1,KIAA1109,BRSK1,GRN,GRIK5,HTR7,STON2,STXBP5,RAB8A,SCAMP5,MYO6,NEDD4,OPHN1,P2RX1,P2RY1,P2RY2,SLC10A4,NLGN3,PLD1,PLD2,PPP3CB,PPP3R1,PRKCE,MAPK10,PSEN1,PTEN,RAB3A,RAB27B,RAP1A,RAP1B,ROCK1,NLGN4Y,ITSN1,SH3GL1,…
GO: Cellular Component	GO:0016323	basolateral plasma membrane		0.001643	1	0.01969	0.1553	83	259	ADORA1,ADRA2A,GRK2,AP2A1,LRRC7,ANXA1,ANXA2,AQP9,ARRB1,ARRB2,NUMB,ATP2B1,ABCC3,ADAM9,LIN7A,CEACAM1,BMPR2,DST,C5AR1,CA4,CAV1,SLC7A7,CD1D,SLCO4C1,KCNQ4,CD44,CDH2,ALPK2,OTOF,SLC4A7,CXADR,DAG1,SLC12A6,FLOT1,SLC29A1,STX2,ERBB2,ABCC4,SLC9B2,FLOT2,B4GALT1,SLC29A2,HPGD,IDE,IL6R,SLCO3A1,ITGB4,LRP1,EPCAM,MPZ,MSN,NAIP,P2RY1,P2RY2,P2RY6,PCMT1,ENPP1,PLEC,RASGRF1,MARVELD2,LIN7C,SLC1A3,SLC8A1,SLC9A1,SLC14A1,SLC1…
GO: Molecular Function	GO:0019903	protein phosphatase binding		0.0004128	1	0.01799	0.155	82	236	ADRB2,AKT1,AP3B1,IRS2,PHACTR1,SNX3,CEACAM1,IQGAP1,SPHK1,CACNA1C,CALM2,PSTPIP1,CD33,CDH2,MAPK14,CSF1R,CSK,VCAN,PHACTR3,FAM122A,PHACTR2,SIRPA,GAB2,PPP1R26,DLG4,GRIN3A,MVP,PPP4R1,RCAN1,CACNG8,EIF4EBP1,ERBB2,LILRB2,FER,FLT4,STYXL1,PPP1R17,LILRB1,PPP1R9B,GRB2,PPP1R15B,PPP1R16A,HMGCR,HSF4,IGFBP3,INSR,ITPR1,JUP,LGALS3,LMNA,PPP1R14A,MAP3K5,PPP4R2,PECAM1,STRN4,BOD1L1,ANAPC4,PPP1R7,PPP1R10,PPP2CA,PPP2R2A,P…
GO: Biological Process	GO:0050870	positive regulation of T cell activation		4.26e-05	0.516	0.0009735	0.009715	82	229	ADAM8,CCR2,AIF1,AKT1,NCK2,ANXA1,AP3B1,SOCS1,TNFSF14,RIPK2,BCL6,VNN1,AP3D1,CAV1,RUNX1,SART1,CD1D,CD4,CD86,SELENOK,CSK,CD55,PTPN22,SIRPA,IL23R,ZBTB7B,EFNB1,EFNB2,EGR3,LILRB2,SIRPB1,FLOT2,TNFSF13B,CD244,KLRC4-KLRK1,LILRB1,LILRB4,GRB2,NFKBID,CORO1A,HLA-DMB,HLA-DPA1,HLA-DPB1,HLA-E,HLA-G,HLX,IGF1,IL2,IL2RA,IL4,IL6R,IL18,ITGAL,ITPKB,LEP,LGALS1,LGALS8,LGALS9,LYN,MDK,CD274,CCDC88B,PAK1,PAK2,PRKCZ,PTPN6,PT…
GO: Biological Process	GO:0043903	regulation of symbiotic process		7.152e-05	0.8663	0.001512	0.01509	82	232	ADAR,ADARB1,ANXA2,IFITM1,OASL,SNX3,BST2,CAV1,CD4,CDK9,CHMP2B,RSAD2,CSF1R,ISG15,STOM,IFITM3,FCN1,TRIM38,IFITM2,LAMP3,CHMP3,FUCA2,INPP5K,RSF1,CHMP2A,GSN,PARP10,TRIM6,IFI16,IFI27,IFIT1,TRIM5,IGF2R,CXCL8,ISG20,ITGAV,APOBEC3A,JUN,LGALS1,LGALS9,MX1,NOTCH1,OAS1,OAS3,P4HB,PC,PLSCR1,PML,MDFIC,POLR2A,POLR2K,POLR2L,EIF2AK2,PTX3,NECTIN2,RAD23A,TRIM27,RNASEL,EIF2AK4,CCL4,CCL8,SFTPD,FAM111A,SLPI,SMARCB1,SP1,RR…
GO: Biological Process	GO:0044242	cellular lipid catabolic process		7.152e-05	0.8663	0.001512	0.01509	82	232	ACAA1,ACADM,ACADS,PNPLA4,ACADVL,ACOX1,ABHD6,ACOX2,AKT1,ABCD1,ALDH3A2,AOAH,PLA2G4C,ASAH1,AKR1C3,CYP4F12,IRS2,SPHK1,DAGLA,SCARB1,CPS1,CPT1B,CRAT,PRDX6,CYP1B1,DECR1,SESN2,ABHD5,EHHADH,ACAD11,AIG1,ACAA2,GDE1,FUCA1,GALC,GBA,PNPLA6,GLA,SMPDL3B,SMPDL3A,MCAT,ABHD1,SLC27A4,ABHD2,HEXB,HSD17B4,IDH1,LEP,LRP1,CYP4F3,MGST2,ACER2,NAGA,NEU1,PCCA,PCK2,PEX13,PHYH,PIK3CG,PLA2G4A,PLCB3,PLCG2,PLD1,PLD2,GDPD3,PRKCD,GD…
GO: Biological Process	GO:0030278	regulation of ossification		0.000162	1	0.003048	0.03041	82	237	ACVR1,ACVR2A,ADRB2,JAG1,AHR,IFITM1,AREG,ATP2B1,BMP2,BMP6,BMPR1A,BMPR2,RUNX2,CREB3L1,CEBPA,CEBPB,CEBPD,DHRS3,PDLIM7,KL,CLIC1,CCR1,NOCT,RSAD2,MAPK14,CSF1,ISG15,HDAC4,RASSF2,HDAC5,ECM1,TOB1,TCIRG1,FBN2,SEMA4D,TOB2,GATA1,GLI1,HGF,HIF1A,ID1,ID2,IGF1,RBPJ,IL6R,ILK,JUND,LMNA,NBR1,SMAD6,MDK,MEF2C,NOTCH1,DDR2,P2RY2,ENPP1,TMEM64,SRGN,PRKACA,MAPK1,MAPK3,TRPM4,PTCH1,PTGER4,RORB,HEMGN,MIA3,CHSY1,SKI,SLC8A1,P3…
GO: Biological Process	GO:0007163	establishment or maintenance of cell polarity		0.000162	1	0.003048	0.03041	82	237	LRRC7,SHTN1,RHOB,RHOC,RHOG,LIN7A,DST,KRIT1,ARHGEF2,ALPK2,DLG5,CYTH3,RHOU,ROCK2,CLIC4,CDC42BPB,CRK,FEZ1,CTNNA1,WDR1,ATN1,ACTR3,WDPCP,ACTR1B,RNF41,MARK2,EPHB1,FGF13,CAP1,FLOT2,SPINT2,BRSK1,PARD6G,PARD6B,RAB10,GSN,IGF1,IGF1R,ILK,LLGL2,LMNA,MAP1B,MAP2,MSN,MYH9,MYO9B,NEK3,OPHN1,PAK1,PRKCI,PRKCZ,NDE1,RAP1B,RAP2A,ROCK1,LIN7C,CCL4,MYO18A,SLC9A1,SPN,GOLPH3,FRMD4B,LIN7B,UBXN2B,NSFL1C,SYNE2,MTCL1,DYNLT1,TEK…
GO: Biological Process	GO:0001649	osteoblast differentiation		0.0008125	1	0.01116	0.1113	82	248	ACHE,ACVR1,ACVR2A,ADAR,FZD1,JAG1,AHR,AKT1,ALPL,SEMA7A,IFITM1,AREG,BMP2,BMP6,BMPR1A,BMPR2,CAT,RUNX2,CREB3L1,CEBPA,CEBPB,CEBPD,PDLIM7,CLIC1,LRP5L,NOCT,ASF1A,VCAN,HDAC4,RASSF2,HDAC5,TOB1,LRRC17,TCIRG1,FBN2,SEMA4D,GABBR1,GLI1,H3-3A,H3-3B,HGF,HSD17B4,HSPE1,ID1,ID2,IGF1,IGFBP3,IL6R,ILK,JUNB,JUND,LMNA,LOX,NBR1,SMAD6,MEF2C,NOTCH1,DDR2,TMEM64,PRKACA,TRPM4,PTCH1,PTGER4,RORB,HEMGN,LGR4,RRBP1,SKI,SNAI1,SPP1,…
GO: Biological Process	GO:0031669	cellular response to nutrient levels		0.001376	1	0.01724	0.172	82	252	SEH1L,AOC1,STK24,BMF,FAS,AKR1C3,NCOA1,ATF3,ATP2B1,BMPR2,CACNB3,CBL,CD68,XPR1,CDKN1A,CDKN2B,RRAGD,ATG5,HIGD1A,CYBA,CYBB,SESN2,NAMPT,SH3GLB1,EIF4G1,FES,BAIAP2,WDR24,ATG7,FOLR2,GAS2L1,RRAGA,GAS6,GBA,WDR45,HFE,GABARAP,GABARAPL2,HMOX1,ICAM1,IFI16,JUN,KCNB1,LAMP2,LCN2,LEP,FADS1,MAP3K5,MAP1LC3B2,SESN3,OPA1,P2RX4,P2RY1,P2RY2,PDK4,PMAIP1,SIK1B,MED1,MAPK1,MAPK3,EIF2AK2,TRPM4,PTGS2,RALB,EIF2AK4,IMPACT,RYR1,…
GO: Biological Process	GO:1904018	positive regulation of vasculature development		0.001563	1	0.01914	0.191	82	253	ACVRL1,ADM,ANXA1,ANXA3,RHOB,TNFSF12,CEACAM1,NRP1,CFLAR,BRCA1,SPHK1,C3,C3AR1,C5AR1,RUNX1,CHI3L1,KLF4,CCR3,PRKD2,CTH,CTSH,CX3CR1,CYBB,CYP1B1,ECM1,EFNB2,EGR1,CELA1,ENG,MTDH,F3,LRG1,CIB1,PLK2,CYSLTR1,GATA2,UTS2,GRN,HGF,HIF1A,HK2,HMOX1,IL6R,CXCL8,CXCR2,ITGA5,ITGAX,ITGB1,ITGB2,ITGB8,JUP,LGALS3,MDK,MAP3K3,MMP9,HIPK2,NOTCH1,NOTCH4,NTRK1,SERPINE1,MIR150,MIR27A,PTGS2,PXN,RAP1A,AGGF1,VASH2,RRAS,PDGFD,SOD2,S…
GO: Biological Process	GO:0033157	regulation of intracellular protein transport		0.002263	1	0.02551	0.2546	82	256	CAMK1,ASPH,HYAL2,SNX3,CACNB3,RHOU,PLK3,NPEPPS,MAPK14,GCC2,TCAF1,TM9SF4,PTPN22,ACTR3,UBL5,SH3GLB1,SAR1B,UBAC2,STOM,ERBB2,UBE2J1,CIB1,ANP32B,AKAP8L,INPP5K,GAS6,GDI1,OS9,SFN,GSK3A,PDCD10,HCLS1,CHP1,HRAS,IFI27,ITGAM,ITGB2,JUP,KCNB1,KCNE1,KIF5B,LCP1,LEP,SVIP,TAMALIN,UHMK1,PAK1,PCNT,MDFIC,PPP2CA,PRKACA,PRKCD,LEPROT,MAPK1,PRNP,TMEM30B,PSEN1,PTGS2,PTPN11,RNF31,UACA,MICALL2,PRR5L,YOD1,CCL2,IWS1,EDEM2,CEP1…
GO: Biological Process	GO:0043393	regulation of protein binding		0.002872	1	0.03065	0.3059	82	258	CARD16,DYSF,ADRB2,AKT1,ANXA2,APLP2,CAMK1,APP,ARRB1,ARRB2,ADAM15,TICAM1,B2M,RIPK2,NRP1,BMP2,CALD1,CAV1,KRIT1,CCPG1,BAMBI,CRK,CTSZ,HDAC4,DAB2,HDAC5,ACTR3,MARK2,FLOT1,SPON1,FKBP1A,WFIKKN1,PLK2,HOPX,GAS8,HFE,NRG1,HNRNPK,ID1,IFIT2,IFIT1,LFNG,LGALS3,LOX,LRP1,LRPAP1,MAP2,MARK3,DTX3L,EFHB,MEF2C,MMP9,HIPK2,NKX3-1,PCBD1,PPP2CA,PRKACA,PRKCD,MAPK3,PSEN1,PSEN2,PTPRF,RALB,RFNG,ROCK1,CCL23,PACS1,MAPRE3,SLPI,MIT…
GO: Biological Process	GO:0002064	epithelial cell development		0.003226	1	0.03349	0.3342	82	259	HEG1,JAG1,CGN,AMPD2,RAP2C,BFSP1,IQGAP1,BMP6,KLF5,PLOD3,RILPL1,CDKN1A,MYO3B,TJP2,ROCK2,SLC4A7,CLIC4,CLOCK,MYADM,MAGI2,F11R,S1PR3,WDPCP,SIDT2,ENG,FOSL2,SPINT2,B4GALT1,SFN,RAPGEF1,GSK3A,HIF1A,HRH2,HSD17B4,ICAM1,ID1,KCNE1,KRT2,KRT10,LAMB2,MAP3K1,CLIC5,MSN,MYD88,MYO1E,MYO7A,NOTCH1,NOTCH2,NOTCH4,NTRK1,PROX2,PECAM1,TFCP2L1,ADAMTSL4,PODXL,PSAP,RAC1,RAP1A,RAP1B,RAP2B,RARA,RARG,ROCK1,MARVELD2,POF1B,PALLD,S…
GO: Biological Process	GO:0010952	positive regulation of peptidase activity		4.549e-06	0.05511	0.0001381	0.001378	81	214	ALOX12,APAF1,APP,FAS,ARRB1,ASPH,TRADD,TNFSF10,RIPK2,TNFRSF10B,CFLAR,BOK,CASP1,CASP4,CASP5,CASP8,CASP10,CAV1,EBAG9,CTSC,NLRC4,AIM2,ROCK2,CR1,RNF7,MAPK14,PPM1F,CTSD,CTSH,ST18,NLRP12,DAPK1,TNFSF15,FAM162A,TANK,PSME3,F3,DLC1,ANP32B,BBC3,CIDEB,PRELID1,ACRBP,GRN,GSN,HIP1,HSPE1,IFI16,LGALS9,LYN,MBP,MEFV,MAP3K5,ACER2,NKX3-1,P2RX1,PCOLCE,PMAIP1,PML,PPP2CA,MAPK3,EGLN3,UACA,AKIRIN2,RET,S100A8,S100A9,SEMG1,C…
GO: Biological Process	GO:0051896	regulation of protein kinase B signaling		0.00435	1	0.04242	0.4233	81	258	ADAM8,MYORG,OSBPL8,AKT1,AREG,RHOG,ARRB2,AKR1C3,IRS2,HYAL2,CD86,CHI3L1,KLF4,KL,NRXN1,CX3CR1,DAG1,DDIT3,MAGI2,SH2B3,HBEGF,EGF,RNF41,ENG,MTDH,ERBB2,EREG,F3,CIB1,INPP5K,GAS6,GCNT2,HPSE,GRB2,RAPGEF1,HCLS1,HGF,NRG1,HIP1,HLA-G,IGF1,IGF1R,IL18,ILK,INSR,ITGB1,LEP,PIK3AP1,MC1R,KITLG,SESN3,OSM,P2RX4,PDGFRA,PDGFRB,PIK3CB,PIK3CD,PIK3CG,PTEN,PTPN11,RAC1,RARA,RET,RRAS,ITSN1,LMBRD1,NRG4,SRC,STK3,PHLPP1,TCF7L2,TE…
GO: Molecular Function	GO:0030674	protein-macromolecule adaptor activity		0.0007237	1	0.02732	0.2353	80	233	NCK2,SORBS2,SH3RF1,ANXA1,TCAP,ARHGAP4,TRADD,NAPA,SOCS2,KSR1,SKAP2,DOK2,CAV1,DLG5,CHN2,TJP2,HOMER2,COL8A2,COL11A2,AKAP12,CRK,GAB2,MAGI2,CLNK,SH2B3,ARRDC4,SH2D3C,ACTR1B,TOB1,EPS8,CNKSR1,EVPL,TRIM22,VAV3,BAIAP2,CIB1,SH2B2,GAS2L1,RGS14,SH2D1B,GAS6,AFAP1L2,GRB2,GRB10,GRB14,RAPGEF1,HSH2D,AKAP13,TRIM6,DUSP19,TRIM5,JCHAIN,LASP1,MAP1A,PPP4R2,MYH9,NEFH,NEFL,PPP2R3A,GATAD2A,PTPN11,PXN,RAPSN,SDCBP,SH3BGRL,SH…
GO: Biological Process	GO:0050770	regulation of axonogenesis		8.909e-06	0.1079	0.0002516	0.00251	80	214	ACHE,SEMA7A,ZSWIM5,ZSWIM6,SHTN1,ARHGAP4,RAB11A,NRP1,BMPR2,MAP3K13,CDH2,CHODL,CRABP2,AATK,PLXNA4,ULK2,DAB1,DBN1,ZEB2,DPYSL2,ACTR3,EFNA5,PLXNC1,MARK2,NIN,EPHB2,CDKL3,SEMA3A,TRPV2,OLFM1,FGF13,SEMA6C,SEMA4D,SEMA4B,SEMA3C,BRSK1,GDI1,NRG1,IFRD1,ILK,TUBB2B,LIMK1,LRP1,MAP1B,MAP2,DBNL,NEFL,OMG,PAK1,PLXNA2,PLXNB1,MAP2K1,PSEN1,PTEN,RET,RNF6,TRIM46,SLIT1,RAB21,ZSWIM8,SPP1,SPART,PLXND1,CYFIP1,SEMA4A,TIAM1,MAC…
GO: Biological Process	GO:0016197	endosomal transport		0.0007133	1	0.01001	0.09991	80	240	ABCA1,CLTCL1,TBC1D14,LRRC7,AP3B1,STX10,RAB11A,AP1S2,BAIAP3,AP3D1,TMEM50B,AP5B1,HGS,LYST,VAMP3,SNX6,GOSR1,HEATR5A,VPS26A,TMEM87A,CHMP2B,TBC1D10B,GCC2,TBC1D5,TOM1,STAM2,VPS26C,ANKFY1,CHMP5,RAB14,CHMP3,VPS29,CHMP2A,RAB10,RAB35,PHETA2,TMEM87B,RAB6D,SNX33,PIKFYVE,RAB8A,CCDC22,BLOC1S2,TAMALIN,CCDC93,PHETA1,LEPROT,VPS37C,TRIM27,MICALL2,SNX18,EHD4,EHD2,SORT1,WASH6P,VPS37A,VPS50,VPS35,TBC1D23,TMCC1,SNX2,S…
GO: Biological Process	GO:0007254	JNK cascade		0.001227	1	0.01558	0.1555	80	244	FZD8,ADORA2B,AKT1,TAOK1,SH3RF1,FGD2,IKBKG,APP,SH3RF3,RIPK2,TNFRSF11A,MLKL,MAP3K6,MAP3K13,MAP4K4,MINK1,RASSF2,DAB2,PTPN22,SIRPA,ZEB2,DUSP3,SH2D3C,HIPK3,TRPV4,TRIB1,EPHB1,ERN1,MECOM,TLR6,SEMA3A,TAOK3,FCER1A,FCGR2B,FLT4,MAP3K21,MAP3K2,MAP3K20,GADD45G,RAPGEF1,GSTP1,HRAS,DUSP19,IGF1R,NKD1,IL1RN,IRAK1,IRAK2,LMNB1,LTBR,MAP3K1,MAP3K5,MAP3K11,MMP8,DBNL,HIPK2,MYD88,ROR2,PAK1,MDFIC,MAPK10,PTGER4,RAP2A,SH3RF…
GO: Biological Process	GO:0070374	positive regulation of ERK1 and ERK2 cascade		0.001591	1	0.01942	0.1938	80	246	ALOX15,SEMA7A,APP,ARRB1,ARRB2,MARCO,RIPK2,TNFRSF11A,NRP1,CFLAR,BMP2,C3,C5AR1,CD4,CD44,CHI3L1,NRXN1,CCR1,PRKD2,AKAP12,CSF1R,PTPN22,EGF,TRPV4,EPOR,ABCA7,FLT4,CIB1,FPR2,NPTN,GAS6,GCNT2,FFAR4,GNAI2,RAPGEF1,HMGCR,HRAS,SCIMP,ICAM1,JUN,LGALS9,LRP1,GLIPR2,NQO2,NOTCH1,NOTCH2,NTRK1,P2RY1,P2RY6,PDGFRA,PDGFRB,NECAB2,PRKCZ,MAPK3,MIR24-2,MAP2K1,MIR27A,PTEN,PTPN11,RAP1A,RAP1B,RARA,CCL2,CCL4,CCL8,CCL23,SHC1,PDGF…
Pathway	M4844	Chemokine signaling pathway	MSigDB C2 BIOCARTA (v7.1)	2.083e-07	0.0007852	2.617e-05	0.0002306	80	189	ADCY3,ADCY7,ADCY9,CCR2,GRK2,GRK3,AKT1,PREX1,ADCY4,IKBKG,ARRB1,ARRB2,CXCL16,CCR1,CCR3,CCR8,ROCK2,CCL4L2,CRK,CSK,CX3CR1,GNB4,VAV3,FGR,FOXO3,GNAI2,GNAI3,GNB1,GNB2,GNG5,XCR1,GRK4,GRK6,GRB2,CXCL1,CXCL2,CXCL3,GSK3A,HCK,HRAS,CXCL8,CXCR1,CXCR2,LYN,GNG8,NFKB1,NFKBIA,NFKBIB,PAK1,PF4V1,PIK3CB,PIK3CD,PIK3CG,PLCB2,PLCB3,PLCB4,PRKACA,PRKCD,PRKCZ,MAPK1,MAPK3,MAP2K1,PXN,RAC1,RAP1A,RAP1B,ROCK1,CCL2,CCL4,CCL8,CCL2…
GO: Biological Process	GO:0002819	regulation of adaptive immune response		3.069e-08	0.0003717	1.575e-06	1.572e-05	79	187	ADCY7,CCR2,STX7,ALOX15,ANXA1,TNFSF13,B2M,RIPK2,BCL6,IL18R1,CEACAM1,BTK,C3,CD1A,CD1C,CD1D,CD1E,CD4,CD44,IL27,CLC,CR1,RSAD2,IL23R,ZBTB7B,FCER1A,FCER1G,FCGR2B,CD226,TNFSF13B,LILRB1,ARID5A,LOXL3,RIPK3,NFKBID,HFE,HLA-A,HLA-B,HLA-C,HLA-E,HLA-F,HLA-G,HLX,IL1R1,IL2,IL4,IL6R,IL18,IRF7,LGALS9,SMAD7,MEF2C,CD274,IL20RB,PPP3CB,PRKCZ,TRPM4,PAGR1,PTPN6,PVR,NECTIN2,TRIM27,RIF1,EIF2AK4,SLC11A1,SPN,SAMSN1,VSIR,STA…
GO: Biological Process	GO:0071346	cellular response to interferon-gamma		5.335e-08	0.0006462	2.585e-06	2.579e-05	79	189	AIF1,PIAS1,OASL,SOCS1,STX11,B2M,CAMK2G,CAPG,CASP1,NMI,CD44,CD58,VAMP3,RAB11FIP5,DAPK1,DAPK3,SIRPA,PARP9,ACTR3,TRIM22,IRF9,CDC42EP2,IFI30,TRIM38,GBP2,GSN,HCK,HLA-A,HLA-B,HLA-C,HLA-DPA1,HLA-DPB1,HLA-DQB1,HLA-E,HLA-F,HLA-G,RAB43,ICAM1,TRIM5,IFNGR1,IFNGR2,IRF2,IRF5,IRF6,IRF7,KIF5B,LGALS9,MRC1,NCAM1,OAS1,OAS2,OAS3,PML,MED1,PARP14,PRKCD,PTAFR,PTPN2,CCL2,CCL4,CCL8,CCL23,KIF16B,MYO18A,RAB20,TRIM21,STXBP1…
GO: Biological Process	GO:0006109	regulation of carbohydrate metabolic process		0.0002346	1	0.004204	0.04195	79	229	SEH1L,ACADM,AP2A1,AKT1,APP,ARNT,IRS2,IER3,CBFA2T3,SCARB2,NR1D1,CRY1,SOGA1,HDAC4,POM121,SESN2,EGF,FBP1,PRKAG2,CD244,INPP5K,GNMT,GFPT1,DGAT2,GRB10,NUP42,GSK3A,SLC2A6,HIF1A,IGF1,IGFBP3,SLC45A3,INSR,KHK,LEP,MST1,NFE2L1,NFKB1,NTSR1,NUP43,P2RY1,P2RY6,PDK4,ENPP1,PFKFB1,PFKFB3,PFKFB4,PHKG2,NUP37,PLCD1,PGP,PLEK,PMAIP1,DDIT4,POMC,PPP1CB,PRKCE,PRKG1,PSEN1,PTAFR,PTGER4,PTPN2,PPP1R3B,RORC,NUP85,SMPD3,SUPT20H,…
GO: Biological Process	GO:0019724	B cell mediated immunity		0.0004997	1	0.007574	0.07559	79	234	FAS,TNFSF13,BCL6,BTK,C1QA,C1R,C2,C3,CR1,CD55,TCIRG1,C1RL,TLR8,IGHV1-69D,FCER1A,FCER1G,FCGR2B,BATF,CD226,FGL2,HLA-DQB1,HLA-E,HLA-G,IGHA1,IGHA2,IGHG1,IGHG3,IGKC,IGLC2,IL2,IL4,INPP5D,IRF7,IGKV1-5,IGHV6-1,IGHV5-51,IGHV4-39,IGHV3-74,IGHV3-72,IGHV3-30,IGHV3-23,IGHV3-21,IGHV3-20,IGHV3-15,IGHV3-11,IGHV2-5,LIG4,IGLV7-43,IGLV6-57,IGLV3-27,IGLV3-21,IGLV1-51,IGLV1-47,IGLV1-44,IGLV1-40,IGLC7,IGKV3D-11,IGKV2D-…
GO: Biological Process	GO:0009746	response to hexose		0.001155	1	0.01487	0.1484	79	240	ADRA2A,GRK2,ARRB1,KLF7,PDE8B,AACS,IRS2,EIF2B3,BAIAP3,CACNA1D,CACNA1E,CASP3,HMGN3,NRXN1,LRP5L,MAP4K4,COL6A2,NR1D1,RAB11FIP5,CYBA,C2CD2L,SESN2,NDUFAF2,SIDT2,NAMPT,EFNA5,RAB34,EGR1,ERN1,SLC9B2,FKBP1B,FOXO3,ATG7,TXNIP,SELENOT,ILDR2,GJB6,GAS6,GIPR,GPR27,GRIK5,HIF1A,HMGCR,ICAM1,IGF1,IGF1R,KCNB1,KHK,KIF5B,LGALS1,LRP1,NCF2,OPA1,PCK2,SERPINF1,PFKL,PIM3,PPP2CA,PPP3CA,PPP3CB,PRKACA,PRKCE,TRPM4,PTEN,PTGS2,PT…
GO: Cellular Component	GO:0001726	ruffle		6.298e-08	9.435e-05	1.747e-06	1.378e-05	79	191	KIF18A,ACTN1,AIF1,FGD2,ANXA2,GAS7,ATP6V1B2,IQGAP1,KSR1,SYNJ2,CAPG,ARHGEF2,PDLIM7,CYTH3,MYADM,MTSS1,DIAPH1,ACTR3,RAB34,TRPV4,EPS8,ABCA7,DLC1,BAIAP2,FGR,CIB1,SH2B2,INPP5K,PPP1R9B,GSN,PACSIN2,KLHL2,RINL,ITGA5,ITGAV,ITGB1,LCP1,MAP2,MEFV,MKLN1,DBNL,MYH9,MYO5A,MYO6,MYO9B,PAK1,PDE4A,PECAM1,PLEK,PODXL,EPS8L1,PTK6,RAC1,RASA1,ROCK1,ADGRE2,S100A6,S100A11,S100B,PALLD,SRC,SAMSN1,FRMD4B,CYFIP1,FGD4,PSD3,ARAP3,…
GO: Biological Process	GO:0000187	activation of MAPK activity		4.367e-06	0.05289	0.0001332	0.00133	78	204	ADORA1,ADORA2B,KIDINS220,TAOK1,IKBKG,ARRB1,LAMTOR3,PEA15,ADAM9,RIPK2,MLKL,BMP2,C5AR1,MAP3K14,MAP3K6,MAP3K13,MAPKAPK2,CRK,MAPK14,DAB2,DUSP7,LPAR1,EGF,EPHB2,ERN1,TAOK3,FCER1A,FPR1,MAP3K21,MAP3K2,MAP3K20,GADD45G,ERP29,RAPGEF1,HGF,NRG1,PROK2,IGF1,IGF1R,INSR,IRAK1,IRAK2,MAP3K1,MAP3K3,MAP3K5,MAP3K11,DBNL,NTRK1,PDE6G,PIK3CB,MDFIC,MAPK1,MAPK3,MAPK10,MAP2K1,MAP2K3,MAP2K5,MAP2K6,EIF2AK2,PSEN1,PTPN11,PXN,RE…
GO: Biological Process	GO:0006643	membrane lipid metabolic process		2.21e-05	0.2677	0.000552	0.005508	78	212	HACD4,ESYT2,DEGS2,ALDH3B1,ALDH3A2,NSMAF,DEGS1,ASAH1,B4GALT3,B3GALNT1,B3GALT2,DPM2,ST3GAL5,SPHK1,HACD1,B4GALT6,B4GALT5,CLN3,PRKD2,SPTLC2,CSNK1G2,CYP1B1,SPTSSB,SCCPDH,PIGP,B3GNT5,ST3GAL6,ATG7,SPTLC1,FUCA1,FUT7,GALC,GBA,GLA,SMPDL3B,GLB1,SMPDL3A,SERINC3,PIGM,HEXB,SGMS2,ELOVL5,SAMD8,SERINC2,ITGB8,MGST2,PPM1L,ACER2,NAGA,NEU1,A4GALT,P2RX1,PIGF,ELOVL6,CERS2,PPP2CA,PRKCD,PSAP,PIGG,PIGU,SPTLC3,SMPD3,ST3GAL…
GO: Biological Process	GO:0050792	regulation of viral process		6.654e-05	0.8061	0.001429	0.01426	78	218	ADAR,ADARB1,ANXA2,IFITM1,OASL,SNX3,BST2,CD4,CDK9,CHMP2B,RSAD2,CSF1R,ISG15,STOM,IFITM3,FCN1,TRIM38,IFITM2,LAMP3,CHMP3,INPP5K,RSF1,CHMP2A,GSN,PARP10,TRIM6,IFI16,IFI27,IFIT1,TRIM5,IGF2R,CXCL8,ISG20,APOBEC3A,JUN,LGALS1,LGALS9,MX1,NOTCH1,OAS1,OAS3,P4HB,PC,PLSCR1,PML,MDFIC,POLR2A,POLR2K,POLR2L,EIF2AK2,PTX3,NECTIN2,RAD23A,TRIM27,RNASEL,EIF2AK4,CCL4,CCL8,FAM111A,SLPI,SMARCB1,SP1,RRP1B,SRPK1,SRPK2,TRIM21,…
GO: Biological Process	GO:1905475	regulation of protein localization to membrane		0.0001556	1	0.002955	0.02949	78	223	ADAM10,AKT1,STX7,SORBS2,DPP10,RHOG,NUMB,STAC3,RAB11A,CACNB3,CAMK2G,CASP8,CDH2,NRXN1,TMEM59,CSK,TCAF1,DAB2,DAG1,DBN1,MAGI2,GPC6,ACTR3,SH3GLB1,STOM,EPHB2,ERBB2,CIB1,BBC3,INPP5K,GDI1,PPP1R9B,SFN,RER1,GSN,CHP1,HRAS,ITGAM,ITGB1,ITGB2,KCNB1,KCNE1,KIF5B,LGALS3,LRP1,MMP14,MYO5A,TAMALIN,PAK1,PLS1,PMAIP1,NECAB2,PPP2R5A,PPP3R1,PRKCE,PRKCI,PRKCZ,MAP2K1,PRNP,PID1,RAP1A,CCL2,IQSEC2,STAC,TMBIM1,STX3,MTCL1,PPP1R…
GO: Biological Process	GO:0010810	regulation of cell-substrate adhesion		0.001242	1	0.01574	0.1571	78	237	ACTN4,ACVRL1,JAG1,PREX1,ALOX15,ADAM15,BCL6,IQGAP1,NRP1,BST1,CALR,HACD1,MAP4K4,ROCK2,MINK1,CRK,CSF1,PPM1F,MYADM,DAB2,DAG1,DAPK3,DBN1,DUSP3,EDIL3,WDPCP,EFNA5,EMILIN2,DLC1,CIB1,GCNT2,EMILIN1,ILK,ITGA5,ITGB1,JUP,LGALS1,LRP1,MDK,MELTF,MMP14,CCDC80,ACER2,UNC13D,NEDD9,NID1,NINJ1,NOTCH1,DDR2,SERPINE1,COL26A1,PIK3CB,PLAU,PRKCE,PRKCZ,PTEN,RAC1,RASA1,ROCK1,PEAK1,RSU1,DOCK5,S100A10,FMN1,MMRN1,SLC9A1,SPOCK1,S…
GO: Biological Process	GO:0007160	cell-matrix adhesion		0.002365	1	0.02616	0.2611	78	242	ACTN1,ACVRL1,ADAM8,JAG1,ITGA10,ADAM15,ADAM9,BCL6,IQGAP1,NRP1,BST1,CD44,CD63,MAP4K4,ROCK2,COL17A1,MINK1,SNED1,CSF1,PPM1F,DAG1,DAPK3,SIRPA,DUSP3,WDPCP,EFNA5,DLC1,TESK2,CIB1,LYPD3,HPSE,LYVE1,GP5,EMILIN1,ILK,ITGA2,ITGAL,ITGAV,ITGB1,ITGB2,ITGB4,ITGB6,ITGB8,JUP,LRP1,MKLN1,MMP14,ACER2,NID1,NINJ1,DDR2,SERPINE1,PECAM1,PIK3CB,PLAU,PRKCZ,PTEN,PXN,RAC1,RASA1,ROCK1,PEAK1,S100A10,FMN1,SLC9A1,SIGLEC1,SRC,AJAP1,…
GO: Biological Process	GO:0009612	response to mechanical stimulus		0.003825	1	0.03871	0.3863	78	246	AKT1,FAS,TCAP,TNFSF14,TNFRSF10B,BMP6,MBD2,CACNB3,MAP3K14,CASP1,CASP5,CASP8,CAV1,TNFRSF8,CHI3L1,ASIC3,CLCN6,NRXN1,NRXN2,MAPK14,CYBA,HDAC4,PIEZO1,DAG1,KIAA0319,TRPV4,ENG,TLR8,TXNIP,MAP3K2,GRIN2D,LRP11,HTR7,IGF1,IL18,ITGA2,JUN,JUNB,JUND,JUP,ANKRD23,LTBR,MAP1B,MDK,MEIS2,MAP3K1,MMP14,MYD88,PKD1L1,NFKB1,NFKBIA,NTRK1,P2RY1,PPL,MAPK3,TIFAB,PSPH,PTCH1,PTGER4,PTGS2,PTPN11,RAC1,PKD1L3,SLC1A3,SLC8A1,SLC9A1,S…
GO: Cellular Component	GO:0030427	site of polarized growth		0.0004126	0.6181	0.005943	0.04689	78	231	PREX1,TSHZ3,ANG,APBB2,APP,SHTN1,ARHGAP4,IQGAP1,NRP1,CALM2,CBL,NRXN1,AATK,FEZ1,AUTS2,CTNND1,CTSZ,CXADR,DBN1,ZNF804A,DPYSL2,TOR1A,ARPC3,TNK2,TRPV4,NIN,EPS8,SIGMAR1,BASP1,TRPV2,OLFM1,FGF13,ACAP3,CIB1,PPP1R9B,HCLS1,KIF3C,KIF5A,KIF5B,KIF5C,KLC1,LIMK1,LRP1,MAP1B,MAP2,DBNL,MYO5A,NCAM1,NEFL,PAK1,TMOD2,PSEN1,PTCH1,PTPRF,NECTIN1,RASGRF1,SNX18,PPP1R9A,SIRT2,CPEB4,SNCA,PALLD,SETX,MAPK8IP3,CYFIP1,STX3,FKBP15,…
Pathway	122191	NOD-like receptor signaling pathway	BioSystems: KEGG	4.223e-09	1.592e-05	1.258e-06	1.109e-05	78	170	CARD16,IKBKG,TICAM1,RIPK2,CASP1,CASP4,CASP5,CASP8,PSTPIP1,NLRC4,AIM2,ATG5,NEK7,MAPK14,CYBA,CYBB,NLRP12,MFN2,TANK,NAMPT,IRF9,TRPV2,RBCK1,TXNIP,GBP2,CARD6,RIPK3,CXCL1,CXCL2,CXCL3,NLRP7,GABARAP,GABARAPL2,IFI16,IFNAR1,IFNAR2,CXCL8,IL18,IRF7,ITPR1,JUN,ANTXR2,MEFV,MYD88,NAIP,NFKB1,NFKBIA,NFKBIB,OAS1,OAS2,OAS3,PLCB2,PLCB3,PLCB4,PRKCD,MAPK1,MAPK3,MAPK10,CARD17,RNF31,NLRX1,RNASEL,CCL2,CARD8,TAB2,STAT2,NOD…
Pathway	99051	Chemokine signaling pathway	BioSystems: KEGG	1.588e-07	0.0005983	2.301e-05	0.0002028	78	182	ADCY3,ADCY7,ADCY9,CCR2,GRK2,GRK3,AKT1,PREX1,ADCY4,IKBKG,ARRB1,ARRB2,CXCL16,CCR1,CCR3,CCR8,ROCK2,CCL4L2,CRK,CX3CR1,GNB4,VAV3,FGR,FOXO3,GNAI2,GNAI3,GNB1,GNB2,GNG5,XCR1,GRK4,GRK6,GRB2,CXCL1,CXCL2,CXCL3,GSK3A,HCK,HRAS,CXCL8,CXCR1,CXCR2,LYN,GNG8,NFKB1,NFKBIA,NFKBIB,PAK1,PF4V1,PIK3CB,PIK3CD,PLCB2,PLCB3,PLCB4,PRKACA,PRKCD,PRKCZ,MAPK1,MAPK3,MAP2K1,PXN,RAC1,RAP1A,RAP1B,ROCK1,CCL2,CCL4,CCL8,CCL23,SHC1,SOS2…
GO: Biological Process	GO:0043123	positive regulation of I-kappaB kinase/NF-kappaB signaling		1.265e-07	0.001532	5.759e-06	5.747e-05	77	186	CARD16,PLEKHG5,AKT1,IKBKG,RHOC,TRADD,TNFSF10,TICAM1,RIPK2,TNFRSF10B,CFLAR,BST2,MAP3K14,CASP1,CASP8,CASP10,CD4,TICAM2,LITAF,CTH,CX3CR1,CANT1,ECM1,LPAR1,MTDH,SHISA5,TLR6,TRIM22,FKBP1A,TRIM38,RBCK1,ATP2C1,PLK2,NEK6,AKAP13,HMOX1,TRIM5,IL1RN,IRAK1,CLEC6A,LGALS1,LGALS9,LTBR,MAP3K3,CCDC22,MYD88,NDFIP2,PRKCE,CC2D1A,RNF31,REL,C18orf32,WLS,S100A4,S100A12,S100A13,S100B,SECTM1,ALPK1,TAB2,TMEM106A,NOD2,CARD9,…
GO: Biological Process	GO:0003018	vascular process in circulatory system		0.0001009	1	0.002039	0.02035	77	217	ABR,ADM,ADORA1,ADORA2A,ADORA2B,ADRA2A,ADRB1,ADRB2,GRK2,AHR,AKT1,ALOX12,ALOX5,ATP2B1,AVPR1A,CEACAM1,BMP6,BMPR2,PER2,CACNA1C,PLOD3,CAV1,ATG5,ROCK2,CPS1,AKAP12,DOCK4,ECE1,TRPV4,SCPEP1,IRAG1,G6PD,CYSLTR1,UTS2,HIF1A,HMGCR,HMOX1,HRH2,UTS2B,HTR7,ICAM1,CXCR2,IL18,KCNMB1,LEP,SMAD6,ARHGAP42,OXTR,P2RX1,P2RX4,P2RY1,P2RY2,PRKG1,MAP2K1,TRPM4,PTAFR,PTGS2,PTPRM,RAP1GDS1,RGS2,ROCK1,DOCK5,SMPD3,SHC1,SLC6A4,SLC8A1,…
GO: Biological Process	GO:0050731	positive regulation of peptidyl-tyrosine phosphorylation		0.0001415	1	0.002698	0.02693	77	219	ACVR1,ADORA1,ADRA2A,AREG,ARRB2,RIPK2,TNFRSF18,IQGAP1,NRP1,BMP6,UNC119,CD4,NEURL1,CD44,ARHGEF2,LILRA5,CSF1R,CTNND1,DLG4,PARP9,IL23R,HBEGF,EFNA5,EGF,TNK2,EREG,FCER1A,SEMA4D,IL31RA,GAS6,GATA1,AFAP1L2,HCLS1,HGF,NRG1,ICAM1,IGF1,IL2,IL4,IL6R,IL18,ITGA5,ITGB1,LEP,LIF,LYN,IFNL1,KITLG,NEDD9,OSM,PAK2,PDGFRA,PECAM1,PARP14,PRNP,PTGER4,PTK6,PTPN11,RASA1,LRRK1,EHD4,STAP2,SRC,STAT3,NOD2,SYK,TGFA,TGFB1,THBS4,TLR…
GO: Biological Process	GO:0046890	regulation of lipid biosynthetic process		0.0003687	1	0.005931	0.05919	77	225	ACADVL,ABHD6,ADM,ADORA2B,AKT1,ABCD1,NSMAF,ANXA1,ASAH1,PDE8B,AKR1C3,DGAT1,AVPR1A,CEACAM1,BMP2,BMP6,BRCA1,SPHK1,TSPO,C3,CAPN2,SCARB1,CLCN2,MID1IP1,NR1D1,CREBL2,ABCG1,DAB2,CCDC3,LPGAT1,EGR1,CNEP1R1,PRKAG2,ATG7,FPR2,PMVK,DKK3,DGAT2,ELOVL5,HMGCR,IDH1,IGF1,IGF1R,IGFBP7,SLC45A3,SAMD8,KPNB1,LEP,LSS,NFKB1,PC,PDK4,PLA2G4A,ELOVL6,POR,PRKCD,PRKG1,FITM2,PTGS2,ADIPOR2,LPCAT1,MIR548P,SCP2,SMPD3,SNAI1,SOD1,SP1,T…
GO: Biological Process	GO:0048167	regulation of synaptic plasticity		0.0004983	1	0.007563	0.07548	77	227	ABHD6,ADORA1,ADORA2A,ADRB1,SORCS2,TSHZ3,PPFIA3,APP,ARF1,RAB11A,SYNGR1,NEURL1,SLC24A1,RIN1,LRRTM2,CX3CR1,RIMS3,DBN1,DLG4,EGR1,EIF4EBP2,EPHB2,LILRB2,BAIAP2,SCGN,NPTN,RGS14,STAU2,BRSK1,PLK2,JPH4,GRIN2D,HNRNPK,HRAS,HRH2,HTR7,KCNB1,MAP1A,MAP1B,MEF2C,RAB8A,MMP9,MYO6,PAK1,NLGN3,PPP3CB,PRKCZ,MAPK1,PRNP,PSEN1,PSEN2,PTEN,PTGS2,RAB3A,RAC1,RARA,RASGRF1,MCTP1,EIF2AK4,S100B,PPP1R9A,CPEB3,SPG11,SNCA,IQSEC2,STAU…
GO: Biological Process	GO:0016064	immunoglobulin mediated immune response		0.0007701	1	0.01068	0.1066	77	230	TNFSF13,BCL6,BTK,C1QA,C1R,C2,C3,CR1,CD55,TCIRG1,C1RL,TLR8,IGHV1-69D,FCER1A,FCER1G,FCGR2B,BATF,CD226,FGL2,HLA-DQB1,HLA-E,IGHA1,IGHA2,IGHG1,IGHG3,IGKC,IGLC2,IL2,IL4,INPP5D,IRF7,IGKV1-5,IGHV6-1,IGHV5-51,IGHV4-39,IGHV3-74,IGHV3-72,IGHV3-30,IGHV3-23,IGHV3-21,IGHV3-20,IGHV3-15,IGHV3-11,IGHV2-5,LIG4,IGLV7-43,IGLV6-57,IGLV3-27,IGLV3-21,IGLV1-51,IGLV1-47,IGLV1-44,IGLV1-40,IGLC7,IGKV3D-11,IGKV2D-28,IGKV1D-…
GO: Biological Process	GO:0019882	antigen processing and presentation		0.001525	1	0.01878	0.1874	77	235	KIF18A,AP2A1,OSBPL1A,IKBKG,AP3B1,ARF1,B2M,AP1S2,AP3D1,CALR,CAPZA2,CD1A,CD1C,CD1D,CD1E,CD68,VAMP3,AP2S1,CLTA,ATG5,SEC22B,CTSD,CTSE,CTSH,CTSL,CTSS,CYBA,CYBB,PTPN22,SEC24D,CLEC4A,DYNC1LI2,ACTR1B,RAB34,SAR1B,PSME3,LILRB2,FCER1G,FCGR2B,IFI30,DCTN6,SEC24A,FGL2,RAB10,RAB32,RAB35,HFE,HLA-A,HLA-B,HLA-C,HLA-DMB,HLA-DPA1,HLA-DPB1,HLA-DQB1,HLA-E,HLA-F,HLA-G,ICAM1,IDE,ITGAV,KIF3C,KIF5A,KLC1,KIF22,NCF2,NCF4,PS…
GO: Biological Process	GO:0009749	response to glucose		0.001525	1	0.01878	0.1874	77	235	ADRA2A,GRK2,ARRB1,KLF7,PDE8B,AACS,IRS2,EIF2B3,BAIAP3,CACNA1D,CACNA1E,CASP3,HMGN3,NRXN1,LRP5L,MAP4K4,COL6A2,NR1D1,RAB11FIP5,CYBA,C2CD2L,SESN2,NDUFAF2,SIDT2,EFNA5,RAB34,EGR1,ERN1,SLC9B2,FKBP1B,FOXO3,ATG7,TXNIP,SELENOT,ILDR2,GJB6,GAS6,GIPR,GPR27,GRIK5,HIF1A,HMGCR,ICAM1,IGF1,IGF1R,KCNB1,KHK,KIF5B,LGALS1,LRP1,NCF2,OPA1,PCK2,SERPINF1,PFKL,PIM3,PPP2CA,PPP3CA,PPP3CB,PRKACA,PRKCE,TRPM4,PTEN,PTPRN,PTPRN2,R…
GO: Cellular Component	GO:0045335	phagocytic vesicle		3.668e-15	5.495e-12	3.232e-13	2.55e-12	77	141	ABCA1,ADAM8,ANXA3,ANXA11,STX11,SNX3,ATP6V0A1,B2M,RAB11A,FMNL1,ATP6V0E1,PGLYRP1,CALR,CAPG,ATP6V0D1,VAMP3,ATG5,SEC22B,RAB11FIP5,CYBA,CYBB,RAB34,TCIRG1,TLR6,CDC42EP2,GNLY,RAB14,RAB10,RAB32,RAB31,RAPGEF1,GSN,CORO1A,HLA-A,HLA-B,HLA-C,HLA-E,HLA-F,HLA-G,RAB43,INPP5B,ITGAV,KIF5B,LAMP1,LAMP2,RAB8A,MYH9,NCF2,NCF4,OCRL,RAB39A,RAP1A,PIP4P2,KIF16B,MYO18A,RAB11FIP1,RAB20,SLC11A1,STXBP1,STXBP2,STXBP3,SYT11,SYK,…
GO: Biological Process	GO:0048771	tissue remodeling		0.0003395	1	0.005542	0.05531	76	221	ABR,ACVRL1,ADAM8,CCR2,ADRB2,JAG1,AHR,ANXA1,TNFRSF11A,CEACAM1,BMPR2,CAV1,TPP1,LRP5L,ATG5,ROCK2,KLF6,RAB3D,CSF1R,CSK,CST3,CTSK,CTSS,RASSF2,EFNA4,CELA1,EPAS1,ERG,TCIRG1,FCGR3A,MERTK,SEMA3C,FLT4,P3H4,PPARGC1B,B4GALT1,HIF1A,OSCAR,IGF1,RBPJ,IL2,IL18,INPP5D,ITGAV,LEP,LIF,MDK,MEF2C,MITF,MMP9,MMP14,NOTCH2,PDK4,ENPP1,TMEM64,PML,PPP3CA,PTGER4,RAC1,LRRK1,ROCK1,LGR4,SPP1,SRC,TMBIM1,CCDC154,SYK,TGFB1,TGFB2,THB…
GO: Cellular Component	GO:0005766	primary lysosome		2.66e-11	3.984e-08	1.423e-09	1.123e-08	76	158	ACP3,STX7,ANXA2,ANXA11,CREG1,BST2,VNN1,C3,C3AR1,SLCO4C1,SYNGR1,CD63,CD68,CTSC,BRI3,RAB3D,PRDX6,CYB5R3,TOM1,STOM,CAP1,VAT1,FPR1,CCT2,NPC2,CCT8,FUCA1,FUCA2,GALNS,ADA2,GDI2,B4GALT1,GLA,GLB1,CKAP4,GNS,GLIPR1,GRN,NHLRC3,NFAM1,NAPRT,GUSB,PADI2,HEXB,IMPDH1,LAMP1,LAMP2,IRAG2,LYZ,MAN2B1,MANBA,MNDA,UNC13D,ARL8A,PRCP,PRKCD,MAPK1,PSAP,PSEN1,RAP1B,RNASE2,CPPED1,LPCAT1,SDCBP,DNAJC5,ACTR10,STX3,STXBP2,DNAJC13,N…
GO: Cellular Component	GO:0042582	azurophil granule		2.66e-11	3.984e-08	1.423e-09	1.123e-08	76	158	ACP3,STX7,ANXA2,ANXA11,CREG1,BST2,VNN1,C3,C3AR1,SLCO4C1,SYNGR1,CD63,CD68,CTSC,BRI3,RAB3D,PRDX6,CYB5R3,TOM1,STOM,CAP1,VAT1,FPR1,CCT2,NPC2,CCT8,FUCA1,FUCA2,GALNS,ADA2,GDI2,B4GALT1,GLA,GLB1,CKAP4,GNS,GLIPR1,GRN,NHLRC3,NFAM1,NAPRT,GUSB,PADI2,HEXB,IMPDH1,LAMP1,LAMP2,IRAG2,LYZ,MAN2B1,MANBA,MNDA,UNC13D,ARL8A,PRCP,PRKCD,MAPK1,PSAP,PSEN1,RAP1B,RNASE2,CPPED1,LPCAT1,SDCBP,DNAJC5,ACTR10,STX3,STXBP2,DNAJC13,N…
GO: Cellular Component	GO:0030426	growth cone		0.000556	0.8329	0.007712	0.06085	76	226	PREX1,TSHZ3,ANG,APBB2,APP,SHTN1,ARHGAP4,IQGAP1,NRP1,CALM2,CBL,NRXN1,AATK,FEZ1,AUTS2,CTNND1,CTSZ,CXADR,DBN1,ZNF804A,DPYSL2,TOR1A,ARPC3,TNK2,TRPV4,NIN,EPS8,SIGMAR1,BASP1,TRPV2,OLFM1,FGF13,ACAP3,CIB1,PPP1R9B,KIF3C,KIF5A,KIF5B,KIF5C,KLC1,LIMK1,LRP1,MAP1B,MAP2,MYO5A,NCAM1,NEFL,PAK1,TMOD2,PSEN1,PTCH1,PTPRF,NECTIN1,RASGRF1,SNX18,PPP1R9A,SIRT2,CPEB4,SNCA,PALLD,SETX,MAPK8IP3,CYFIP1,STX3,FKBP15,DYNLT1,DICE…
GO: Biological Process	GO:0071706	tumor necrosis factor superfamily cytokine production		1.313e-06	0.01591	4.624e-05	0.0004615	75	189	ADAM8,CCR2,APP,ARG2,ARRB2,TICAM1,RIPK2,TSPO,CD14,CD86,TNFRSF8,CD33,ARHGEF2,MAPKAPK2,SELENOK,LILRA5,AKAP12,CX3CR1,CYBA,CYBB,PTPN22,SIRPA,CLEC4A,TLR6,FCER1G,UBE2J1,GAS6,LILRB1,ARID5A,LILRA2,GSTP1,IRAK3,HLA-E,IFNGR1,IGF1,IL4,IL18,LEP,LGALS9,MC1R,MMP8,CD274,MYD88,ERRFI1,POMC,PSEN1,PTAFR,PTGER4,PTPN6,PTPN11,RARA,TRIM27,CCL2,TBC1D23,SELENOS,SPN,VSIR,TMEM106A,NOD2,IFIH1,SYT11,CARD9,SYK,AZI2,DICER1,TLR1,…
GO: Biological Process	GO:0051224	negative regulation of protein transport		0.002594	1	0.02836	0.283	75	232	CARD16,FAM3D,ADRA2A,ANXA1,ANXA4,ANXA5,ARG2,KLF7,PDE8B,SNX3,MAP4K4,LILRA5,RSAD2,CSK,PPM1F,RAB11FIP5,NLRP12,PTPN22,NDUFAF2,SERPINB1,UBAC2,TLR6,TLR8,FCGR2B,FKBP1B,UBE2J1,INPP5K,GAS6,GDI1,TNFRSF21,LILRB1,FFAR4,UTS2,OS9,RABGEF1,ERP29,CHP1,NLRP7,HMGCR,TNFRSF9,KCNB1,KCNE1,LGALS9,SVIP,RGCC,NEO1,MIR590,PFKL,PML,MDFIC,NDFIP2,PIM3,PPP2CA,PPP3CA,SRGN,MIR24-2,PSMD9,PTGER4,PTPN11,CARD17,TRIM27,LGR4,YOD1,RAB11F…
GO: Biological Process	GO:1904950	negative regulation of establishment of protein localization		0.004744	1	0.04521	0.4512	75	237	CARD16,FAM3D,ADRA2A,ANXA1,ANXA4,ANXA5,ARG2,KLF7,PDE8B,SNX3,MAP4K4,LILRA5,RSAD2,CSK,PPM1F,RAB11FIP5,NLRP12,PTPN22,NDUFAF2,SERPINB1,UBAC2,TLR6,TLR8,FCGR2B,FKBP1B,UBE2J1,INPP5K,GAS6,GDI1,TNFRSF21,LILRB1,FFAR4,UTS2,OS9,RABGEF1,ERP29,CHP1,NLRP7,HMGCR,TNFRSF9,KCNB1,KCNE1,LGALS9,SVIP,RGCC,NEO1,MIR590,PFKL,PML,MDFIC,NDFIP2,PIM3,PPP2CA,PPP3CA,SRGN,MIR24-2,PSMD9,PTGER4,PTPN11,CARD17,TRIM27,LGR4,YOD1,RAB11F…
GO: Cellular Component	GO:0055037	recycling endosome		7.38e-07	0.001106	1.874e-05	0.0001478	75	188	LZTR1,CLTCL1,TBC1D14,SORCS2,STX7,APP,RAP2C,B2M,RAB11A,BOK,BAIAP3,ABHD17C,VAMP3,SLC31A1,SCAMP1,ABCG1,AATK,RAB11FIP5,FCHSD2,FIG4,SCAMP2,ZDHHC2,NDRG1,RAB14,RNF11,RAB10,RABGEF1,RAB35,RFFL,PHETA2,PACSIN2,HFE,HLA-A,HLA-B,HLA-C,HLA-E,HLA-F,HLA-G,ITGB1,KCNK1,PANK1,RAB8A,SCAMP5,BLOC1S2,CD274,MYO5A,UNC13D,NTRK1,DENND6A,PHETA1,RAC1,PLEKHB2,RAP2A,RAP2B,MCTP1,MICALL2,EHD4,EHD2,WASH6P,ITSN1,VPS50,SLC39A4,RAB11…
GO: Molecular Function	GO:0019955	cytokine binding		4.027e-07	0.001246	8.309e-05	0.0007158	74	176	ACVR1,ACVR2A,ACVRL1,CCR2,LTBP4,FAS,TCAP,HYAL2,TNFRSF18,TNFRSF11A,IL18RAP,IL18R1,NRP2,NRP1,BMPR2,CD4,IL17RE,CD44,CCR1,CCR3,CCR8,CMKLR1,CSF1R,CSF2RA,CSF2RB,CSF3R,CX3CR1,IL23R,IL18BP,ENG,EPOR,F3,IL31RA,WFIKKN1,GFRA2,XCR1,GPR35,IL17RC,NLRP7,IFNAR1,IFNAR2,IFNGR1,IFNGR2,IL1R1,IL1RAP,IL1RN,IL2RA,IL5RA,IL6R,CXCR1,CXCR2,IL9R,IL10RA,IL10RB,IL13RA1,TNFRSF9,ITGAV,ITGB1,CD109,IL20RB,NBL1,PLP2,CCL23,NRROS,CRLF…
GO: Molecular Function	GO:0019838	growth factor binding		7.202e-05	0.2229	0.004206	0.03623	74	199	ACVR1,ACVR1B,ACVR2A,ACVRL1,ADORA1,ADRA2A,LTBP4,NCK2,APLP2,APP,ZFYVE28,FAM72A,HYAL2,IL18RAP,IL18R1,NRP2,NRP1,BMPR1A,BMPR2,CBL,NEURL1,KL,SNX6,COL4A1,CSF2RB,CSF3R,CEP57,DUSP1,EGF,ENG,ERBB2,EREG,CRIM1,FLT4,WFIKKN1,NLRP7,IGF1R,IGF2R,IGFBP3,IGFBP7,IL1R1,IL1RAP,IL1RN,IL2RA,IL5RA,IL6R,IL9R,IL10RA,IL10RB,INSR,ITGAV,ITGB4,HTRA3,CD109,FGFRL1,NTRK1,ERRFI1,PDGFRA,PDGFRB,PSEN1,PSEN2,SORT1,S100A13,SDCBP,SHC1,NR…
GO: Biological Process	GO:0032635	interleukin-6 production		8.449e-07	0.01023	3.046e-05	0.000304	74	184	ADORA2B,GRK2,AIF1,APP,ARRB1,ARRB2,HYAL2,TICAM1,RIPK2,IL18RAP,CAPN2,ARHGEF2,CEBPB,MAPKAPK2,TICAM2,SELENOK,LILRA5,CSK,CYBA,NLRP12,PTPN22,SIRPA,TRPV4,EREG,LILRB2,TLR6,TLR8,KLF2,FCER1G,GAS6,GBA,ARID5A,AFAP1L2,RABGEF1,LILRA2,IL17RC,IRAK3,HGF,IL1RAP,IL1RN,IL6R,IL18,INPP5D,LEP,LGALS9,MBP,MMP8,MYD88,LGALS9B,PTAFR,PTPN6,PTPN11,NLRX1,AKIRIN2,TBC1D23,SELENOS,STAT3,TMEM106A,NOD2,IFIH1,SYT11,CARD9,SYK,AZI2,TL…
GO: Biological Process	GO:0050806	positive regulation of synaptic transmission		0.0006186	1	0.00893	0.08912	74	218	ABAT,CCR2,ADORA1,ADORA2A,ADRB1,ADRB2,GRK2,TSHZ3,APP,KMO,ARRB2,SPHK1,BAIAP3,CACNA1D,CACNB3,CACNB4,SLC24A1,NRXN1,LRRTM2,CX3CR1,CLSTN3,RIMS3,DBN1,DLG4,CACNG8,FLOT1,EPHB2,LILRB2,BAIAP2,SCGN,NPTN,RGS14,PLK2,NMU,UTS2,GRIN2D,HNRNPK,HTR7,KIF5B,NTRK1,ROR2,NTSR1,OXTR,PAK1,NLGN3,PRKCE,PRKCZ,MAPK1,PRNP,PSEN1,PTEN,PTGER4,PTGS2,RAB3A,RAPSN,EIF2AK4,S100B,CCL2,PPP1R9A,CPEB3,SLC1A3,IGSF9B,SNCA,IQSEC2,STAU1,STX1A,…
Pathway	213780	Tuberculosis	BioSystems: KEGG	1.734e-06	0.006535	0.0001555	0.00137	74	179	AKT1,APAF1,TRADD,ATP6V0A1,RIPK2,KSR1,SPHK1,C3,CALM2,CAMK2G,CASP3,CASP8,CASP10,FCGR2C,ATP6V0D1,CD14,CEBPB,PLK3,CR1,MAPK14,CTSD,CTSS,CLEC4E,CALML4,TCIRG1,TLR6,FCER1G,FCGR2A,FCGR2B,FCGR3A,FCGR3B,CORO1A,HLA-DMB,HLA-DPA1,HLA-DPB1,HLA-DQB1,IFNGR1,IFNGR2,IL10RA,IL10RB,IL18,IRAK1,IRAK2,ITGAM,ITGAX,ITGB2,LAMP1,LAMP2,LSP1,MRC1,MYD88,NFKB1,PPP3CA,PPP3CB,PPP3R1,MAPK1,MAPK3,MAPK10,RFXAP,SRC,NOD2,CARD9,SYK,TGF…
Pathway	M1519	Endocytosis	MSigDB C2 BIOCARTA (v7.1)	2.84e-06	0.0107	0.0002141	0.001886	74	181	CLTCL1,ADRB1,ADRB2,GRK2,GRK3,AP2A1,ARRB1,ARRB2,RAB11A,CBL,HGS,AP2S1,CLTA,CLTB,CHMP2B,CSF1R,DNM3,RAB11FIP5,DAB2,DNAJC6,ARFGAP3,IQSEC1,SH3GLB1,EGF,RNF41,STAM2,ACAP3,ARAP1,CHMP5,CHMP3,PARD6G,CHMP2A,PARD6B,RAB31,GRK4,GRK6,HLA-A,HLA-B,HLA-C,VPS45,HLA-E,HLA-F,HLA-G,HRAS,HSPA2,HSPA6,IGF1R,IL2RA,CXCR1,CXCR2,PIKFYVE,NEDD4,NTRK1,PDGFRA,PLD1,PLD2,SH3KBP1,PRKCI,PRKCZ,VPS37C,RET,EHD4,EHD2,VPS37A,SH3GL1,RAB11F…
GO: Biological Process	GO:1902107	positive regulation of leukocyte differentiation		4.106e-07	0.004974	1.686e-05	0.0001682	73	178	ADAM8,CCR2,ANXA1,AP3B1,SOCS1,RIPK2,BCL6,ZFP36L1,VNN1,BTK,AP3D1,CASP8,RUNX1,SART1,CD1D,CD4,CD86,CD101,CCR1,ZBTB46,CSF1,CSF1R,IL23R,ZBTB7B,EGR3,TRIB1,LILRB2,EVI2B,SLC9B2,FES,PPARGC1B,GAS6,LILRB4,NFKBID,HCLS1,HLA-G,HLX,ID2,IL2,IL2RA,IL4,IL18,INPP5D,ITPKB,JUN,LGALS1,LGALS3,LGALS9,LIF,MDK,KITLG,MMP14,NOTCH2,ROR2,TMEM64,PRKCZ,PPP2R3C,RARA,RB1,SHB,VSIR,STAT5B,SYK,TGFB1,KLF10,TNF,TYROBP,PIK3R6,DCSTAMP,AT…
GO: Biological Process	GO:1903555	regulation of tumor necrosis factor superfamily cytokine production		1.823e-06	0.02208	6.151e-05	0.0006138	73	184	ADAM8,CCR2,APP,ARG2,ARRB2,TICAM1,RIPK2,TSPO,CD14,CD86,TNFRSF8,CD33,ARHGEF2,MAPKAPK2,SELENOK,LILRA5,AKAP12,CX3CR1,CYBA,CYBB,PTPN22,SIRPA,CLEC4A,TLR6,FCER1G,UBE2J1,GAS6,LILRB1,ARID5A,LILRA2,GSTP1,IRAK3,HLA-E,IFNGR1,IGF1,IL4,IL18,LEP,LGALS9,MC1R,MMP8,CD274,MYD88,ERRFI1,POMC,PSEN1,PTAFR,PTGER4,PTPN6,PTPN11,RARA,TRIM27,CCL2,TBC1D23,SELENOS,SPN,VSIR,NOD2,IFIH1,SYT11,CARD9,SYK,DICER1,TLR1,TLR2,TLR4,TNFR…
GO: Biological Process	GO:0002285	lymphocyte activation involved in immune response		3.677e-05	0.4454	0.0008549	0.008531	73	198	CCR2,ANXA1,STX11,TNFSF13,DOCK11,RIPK2,BCL6,IL18R1,CEACAM1,PGLYRP1,CD1C,CD86,IL27,CLEC4E,IL23R,ZBTB7B,FCER1G,FCGR2B,BATF,CLEC4D,CD244,LILRB1,FGL2,GADD45G,LOXL3,NFKBID,CORO1A,HLA-DMB,HLA-F,HLX,ZNF683,ICAM1,IL2,IL4,IL18,ITGAL,LAMP1,LCP1,LFNG,LGALS1,LGALS3,LGALS8,LGALS9,LIG4,SMAD7,IFNL1,MDK,UNC13D,NOTCH2,PLCG2,APBB1IP,PRKCZ,PSEN1,PSEN2,GAPT,PAGR1,PTGER4,RARA,RELB,RIF1,RORC,EIF2AK4,SHB,SLC11A1,SPN,STA…
[truncated: 1,190 more rows]
