# Supplementary material for: The transcriptome profile of human trisomy 21 blood cells
Source: Hum Genomics. 2021 May 1;15:25. doi: 10.1186/s40246-021-00325-4 (PMC8088681; doi:10.1186/s40246-021-00325-4)
Supplement: Supplementary file 11 — Additional file 11: Supplementary Table 10. Results of functional enrichment analysis, performed by ToppFun from the ToppGene Suite Gene Ontology tool, of under-expressed genes (with expression ratios ≤0.76) in the trisomy 21 (T21) vs normal control (N) differential transcriptome map. The GO categories are ordered by the number in the column "hit count in query list". [file 40246_2021_325_MOESM11_ESM.xlsx]

## Sheet: 0.76 results
"The transcriptome profile of human trisomy 21 blood cells" Francesca Antonaros, Rossella Zenatelli, Giulia Guerri, Matteo Bertelli, Chiara Locatelli, Beatrice Vione, Francesca Catapano, Alice Gori, Lorenza Vitale, Maria Chiara Pelleri, Giuseppe Ramacieri, Guido Cocchi, Pierluigi Strippoli, Maria Caracausi, Allison Piovesan
Supplementary Table 10. Results of functional enrichment analysis, performed by ToppFun from the ToppGene Suite Gene Ontology tool, of under-expressed genes (with expression ratios ≤0.76) in the trisomy 21 (T21) vs normal control (N) differential transcriptome map. The GO categories are ordered by the number in the column "hit count in query list". FDR B&H: False Discovery Rate Benjamini and Hoch…
Category	ID	Name	Source	p-value	q-value Bonferroni	q-value FDR B&H	q-value FDR B&Y	Hit Count in Query List	Hit Count in Genome	Hit in Query List
GO: Biological Process	GO:0007049	cell cycle		0.0001593	1	0.02256	0.2138	149	1971	MCM2,MCM3,MCM4,MCM5,MCM7,AXIN2,CDC45,MET,MTUS1,RPTOR,KLHL13,MKI67,AK1,FOXO4,RAD54L,ANK3,APBB1,BIRC5,MSH4,SPC24,CENPV,MYBL2,DHFRP1,SPICE1,CXCR5,CDKL2,CCNA2,PKMYT1,CCNF,ORC1,CD28,CCNB2,EXO1,CDC6,CDC20,CDC25A,PCNA,AURKB,PTTG1,CLGN,E2F7,NCAPH2,TRIP13,AUNIP,MOV10L1,NABP2,NLE1,PLK1,POLD1,EPGN,PPAT,MAP10,KIF20B,CEP41,CUZD1,MARF1,ESPL1,DAB2IP,CDCA3,ERCC6L,SPAG8,LIN52,DDX11,PTPRK,DHCR24,RAD51,REC8,MOK,PAR…
GO: Cellular Component	GO:0000790	nuclear chromatin		0.000288	0.2567	0.0151	0.1113	143	1924	ZNF551,ZNF512B,ZNF530,AEBP1,ZNF480,FOXO4,ZNF418,ZNF471,ZNF618,ENC1,GCM1,ZNF784,AR,ZNF529,ZNF835,ZNF559-ZNF177,ZNF625,MYBL2,MAFA,ZNF860,MYRF,NR4A2,ZNF501,ZNF251,OTX1,ZNF814,PRKN,PAX5,ZNF682,PTTG1,E2F7,TFPT,PLAG1,ZNF502,POLR1C,ZFP28,INO80B,TOX,ZNF658,TSHZ2,DDX11,ZNF547,ZIK1,EHF,ZBTB5,ZNF844,RAD51,ZNF793,GLIS3,ZNF300,E2F5,EBF1,E2F8,RAD50,ZNF665,ELK4,LEF1,ZNF443,ZNF572,NR2F6,ZNF444,SOX8,ZNF442,ZNF354…
GO: Biological Process	GO:0022402	cell cycle process		2.981e-05	0.2187	0.007812	0.07404	131	1632	MCM2,MCM3,MCM4,MCM5,MCM7,AXIN2,CDC45,MET,RPTOR,KLHL13,MKI67,AK1,FOXO4,RAD54L,ANK3,APBB1,BIRC5,MSH4,CENPV,MYBL2,DHFRP1,SPICE1,CXCR5,CCNA2,PKMYT1,CCNF,ORC1,CD28,CCNB2,EXO1,CDC6,CDC20,CDC25A,PCNA,AURKB,PTTG1,CLGN,E2F7,NCAPH2,TRIP13,AUNIP,MOV10L1,NABP2,NLE1,PLK1,POLD1,EPGN,PPAT,MAP10,KIF20B,CEP41,MARF1,ESPL1,DAB2IP,DDX11,DHCR24,RAD51,REC8,PARP3,E2F5,PIWIL2,RFC4,MSTO1,E2F8,CEP55,RAD50,KIF20A,OPTN,HASP…
GO: Molecular Function	GO:0000981	DNA-binding transcription factor activity, RNA polymerase II-specific		4.182e-05	0.06202	0.0124	0.09774	129	1615	ZNF551,ZNF512B,ZNF530,AEBP1,ZNF480,FOXO4,ZNF418,ZNF471,ZNF618,GCM1,ZNF784,AR,ZNF529,ZNF835,ZNF559-ZNF177,ZNF625,MYBL2,MAFA,ZNF860,MYRF,NR4A2,ZNF501,ZNF251,OTX1,ZNF814,PRKN,PAX5,ZNF682,PTTG1,E2F7,PLAG1,ZNF502,ZFP28,TOX,ZNF658,TSHZ2,ZNF547,ZIK1,EHF,ZBTB5,ZNF844,ZNF793,GLIS3,ZNF300,E2F5,EBF1,E2F8,ZNF665,ELK4,LEF1,ZNF443,ZNF572,NR2F6,ZNF444,SOX8,ZNF442,ZNF354C,ZNF461,ZNF331,ZSCAN30,ARID5B,ZFP2,ZNF614…
GO: Biological Process	GO:0022610	biological adhesion		5.11e-05	0.3749	0.01172	0.111	122	1516	ADD2,AMIGO1,AFDN,SPARCL1,CD200,JCAD,ANK3,BTLA,ARG1,DCHS1,SLAMF7,MYBPH,TNFSF9,ADAM23,AZU1,SGCE,NME2,SDK1,NRCAM,NT5E,SEMA5A,CD3E,CD5,CD6,CD22,CD27,CD28,CD80,CD34,TNFRSF13C,CD70,CD72,CDH1,PCDHGC3,PDCD1,IL32,CDHR3,CEACAM8,SERPINE2,NRXN3,ICOS,CCR7,CNN3,COL1A1,COL3A1,SDK2,COL12A1,COL19A1,CNTNAP2,CUZD1,CTLA4,EPDR1,RELN,ASTL,TESPA1,PTPRD,PTPRK,TLN2,DMD,CDON,RAC3,DSC1,DTX1,CELSR2,ELANE,ROBO1,LEF1,DMTN,ERB…
GO: Biological Process	GO:0007155	cell adhesion		6.418e-05	0.4709	0.01427	0.1352	121	1509	ADD2,AMIGO1,AFDN,SPARCL1,CD200,JCAD,ANK3,BTLA,ARG1,DCHS1,SLAMF7,MYBPH,TNFSF9,ADAM23,AZU1,SGCE,NME2,SDK1,NRCAM,NT5E,SEMA5A,CD3E,CD5,CD6,CD22,CD27,CD28,CD80,CD34,TNFRSF13C,CD70,CD72,CDH1,PCDHGC3,PDCD1,IL32,CDHR3,CEACAM8,SERPINE2,NRXN3,ICOS,CCR7,CNN3,COL1A1,COL3A1,SDK2,COL12A1,COL19A1,CNTNAP2,CUZD1,CTLA4,EPDR1,RELN,ASTL,TESPA1,PTPRD,PTPRK,TLN2,DMD,CDON,RAC3,DSC1,DTX1,CELSR2,ELANE,ROBO1,LEF1,DMTN,ERB…
GO: Biological Process	GO:0001775	cell activation		0.0005167	1	0.04033	0.3823	119	1558	FZD6,CD200,MPO,BTLA,ARG1,SLAMF7,TNFSF9,AZU1,CXCR5,FCRL1,FCRL3,NME2,NOS3,CAMK4,ORM1,CD3D,CD3E,CD3G,CD5,CD6,CD7,CD8A,CD8B,CD19,MS4A1,CD22,CD27,CD28,CD80,CD38,TNFRSF13C,EXO1,CD70,CD79A,CD79B,PDCD1,CEACAM8,NCAPH2,SERPINE2,ICOS,CLU,CCR7,ITM2A,CNTF,COL1A1,COL1A2,COL3A1,CR2,IL21R,CTLA4,CTSG,TOX,ASTL,TESPA1,STAP1,CLEC4F,DSC1,DTX1,PARP3,ELANE,LEF1,DMTN,RAB9B,RPS3,CLEC1B,F2RL1,FABP5,SIRPG,S100P,CCL3,FOXJ1,…
GO: Biological Process	GO:0048285	organelle fission		2.117e-06	0.01553	0.001195	0.01132	114	1301	MCM2,MCM3,MCM4,MCM5,MCM7,CDC45,MET,RPTOR,MKI67,FOXO4,RAD54L,ANK3,BIRC5,MSH4,MYBL2,DHFRP1,SPICE1,CCNA2,PKMYT1,CCNF,ORC1,CD28,CCNB2,EXO1,PRKN,CDC6,CDC20,CDC25A,PCNA,AURKB,PTTG1,CLGN,E2F7,NCAPH2,TRIP13,MOV10L1,NABP2,NLE1,PLK1,COX10,EPGN,PPAT,MAP10,KIF20B,CEP41,MARF1,ESPL1,DCN,RAD51,REC8,PARP3,E2F5,PIWIL2,MSTO1,E2F8,CEP55,RAD50,KIF20A,OPTN,HASPIN,ANKRD31,SPRY2,CENPW,RRM2,SYCE2,USP44,DACT1,TUBB4A,FGFR…
GO: Biological Process	GO:0000280	nuclear division		5.56e-06	0.04079	0.0024	0.02274	109	1256	MCM2,MCM3,MCM4,MCM5,MCM7,CDC45,MET,RPTOR,MKI67,FOXO4,RAD54L,ANK3,BIRC5,MSH4,MYBL2,DHFRP1,SPICE1,CCNA2,PKMYT1,CCNF,ORC1,CD28,CCNB2,EXO1,CDC6,CDC20,CDC25A,PCNA,AURKB,PTTG1,CLGN,E2F7,NCAPH2,TRIP13,MOV10L1,NABP2,NLE1,PLK1,EPGN,PPAT,MAP10,KIF20B,CEP41,MARF1,ESPL1,RAD51,REC8,PARP3,E2F5,PIWIL2,MSTO1,E2F8,CEP55,RAD50,KIF20A,OPTN,HASPIN,ANKRD31,SPRY2,CENPW,RRM2,SYCE2,USP44,DACT1,TUBB4A,FGFR1,FGFR2,FOXM1,D…
GO: Cellular Component	GO:0009986	cell surface		2.769e-10	2.468e-07	6.924e-08	5.103e-07	108	1035	ASIC1,FZD6,MET,CXCL9,CD200,ANK3,BTLA,SCUBE2,SLAMF7,VWDE,CXCR5,FCRL1,FCRL3,CD163L1,CD200R1L,NRCAM,NT5E,ROR1,CD3D,CD3E,CD3G,CD5,CD6,CD8A,CD8B,CD8B2,CD19,MS4A1,CD22,CD27,CD28,CD80,CD34,PCSK6,CD38,TNFRSF13C,CD79A,CD79B,CDH1,FCMR,PDCD1,CDHR3,CEACAM8,SERPINE2,ICOS,CLU,CCR7,ACKR2,ABCC2,CR2,CNTNAP2,CTLA4,FCRL5,CTSG,FCRL2,PTPRK,DMD,CDON,ELANE,ROBO1,ADGRV1,FCER2,FGFR2,NID2,NLGN1,SLC2A4,CXCR6,ULBP2,SPARC,VA…
GO: Biological Process	GO:0002250	adaptive immune response		3.162e-16	2.32e-12	2.32e-12	2.199e-11	98	715	TRAV12-3,TRAV12-1,TRAV10,TRAV8-6,TRAV8-4,TRAV8-2,TRAV8-1,TRAV4,TRAV2,TRAV1-1,TRAC,IGLV2-18,IGKV3D-20,IGKV2D-30,IGKV2D-29,BTLA,ARG1,SLAMF7,C1QC,C4A,C4BPA,CAMK4,CD3D,CD3E,CD3G,CD6,CD7,CD8A,CD8B,CD8B2,CD19,CD27,CD28,CD80,TNFRSF13C,EXO1,CD70,CD79A,CD79B,PDCD1,CLU,CCR7,CR2,CTLA4,TRAT1,PARP3,LEF1,FCER2,FOXJ1,SHLD1,ULBP2,SIT1,ERAP2,TAP2,CD160,GZMM,HLA-DOA,HLA-DOB,HLA-DRB1,HLA-DRB5,NSD2,IGHG4,IL6,ITK,IGH…
GO: Biological Process	GO:0000278	mitotic cell cycle		0.0001753	1	0.02256	0.2138	90	1083	MCM2,MCM3,MCM4,MCM5,MCM7,CDC45,MET,RPTOR,MKI67,FOXO4,ANK3,BIRC5,MYBL2,DHFRP1,SPICE1,CCNA2,PKMYT1,CCNF,ORC1,CD28,CCNB2,CDC6,CDC20,CDC25A,PCNA,AURKB,PTTG1,E2F7,NCAPH2,TRIP13,NABP2,NLE1,PLK1,EPGN,PPAT,MAP10,KIF20B,CEP41,ESPL1,RAD51,PARP3,E2F5,MSTO1,E2F8,CEP55,RAD50,KIF20A,OPTN,HASPIN,SPRY2,CENPW,RRM2,USP44,DACT1,TUBB4A,FGFR1,FGFR2,FOXM1,DBF4B,GTSE1,TUBB,SPAG5,CEP72,TPX2,LZTS2,CDCA5,MYO16,TUBG2,SPTBN…
GO: Biological Process	GO:0140014	mitotic nuclear division		0.0001753	1	0.02256	0.2138	90	1083	MCM2,MCM3,MCM4,MCM5,MCM7,CDC45,MET,RPTOR,MKI67,FOXO4,ANK3,BIRC5,MYBL2,DHFRP1,SPICE1,CCNA2,PKMYT1,CCNF,ORC1,CD28,CCNB2,CDC6,CDC20,CDC25A,PCNA,AURKB,PTTG1,E2F7,NCAPH2,TRIP13,NABP2,NLE1,PLK1,EPGN,PPAT,MAP10,KIF20B,CEP41,ESPL1,RAD51,PARP3,E2F5,MSTO1,E2F8,CEP55,RAD50,KIF20A,OPTN,HASPIN,SPRY2,CENPW,RRM2,USP44,DACT1,TUBB4A,FGFR1,FGFR2,FOXM1,DBF4B,GTSE1,TUBB,SPAG5,CEP72,TPX2,LZTS2,CDCA5,MYO16,TUBG2,SPTBN…
GO: Biological Process	GO:1903047	mitotic cell cycle process		0.0001753	1	0.02256	0.2138	90	1083	MCM2,MCM3,MCM4,MCM5,MCM7,CDC45,MET,RPTOR,MKI67,FOXO4,ANK3,BIRC5,MYBL2,DHFRP1,SPICE1,CCNA2,PKMYT1,CCNF,ORC1,CD28,CCNB2,CDC6,CDC20,CDC25A,PCNA,AURKB,PTTG1,E2F7,NCAPH2,TRIP13,NABP2,NLE1,PLK1,EPGN,PPAT,MAP10,KIF20B,CEP41,ESPL1,RAD51,PARP3,E2F5,MSTO1,E2F8,CEP55,RAD50,KIF20A,OPTN,HASPIN,SPRY2,CENPW,RRM2,USP44,DACT1,TUBB4A,FGFR1,FGFR2,FOXM1,DBF4B,GTSE1,TUBB,SPAG5,CEP72,TPX2,LZTS2,CDCA5,MYO16,TUBG2,SPTBN…
GO: Biological Process	GO:0006259	DNA metabolic process		0.0003939	1	0.03441	0.3261	88	1080	MCM2,MCM3,MCM4,MCM5,MCM7,AXIN2,CDC45,MET,RAD54L,APBB1,MSH4,NME1,NT5E,CCNA2,ORC1,CD28,EXO1,CDC6,PCNA,AURKB,PTTG1,E2F7,TRIP13,TFPT,AUNIP,MOV10L1,NABP2,CIZ1,DCTPP1,PMS2P5,POLD1,FAAP24,POLR2I,MARF1,INO80B,DDX11,PTMS,EXOG,RAD51,REC8,NEIL1,PARP3,PIWIL2,RFC4,E2F8,RAD50,ALYREF,LEF1,FBXW7,ANKRD31,RPS3,MEG3,RRM2,FANCE,FANCG,NAF1,FEN1,FGFR1,PIF1,FOXM1,EID3,RNASEH2A,DBF4B,GINS4,SHLD1,SMARCA1,GINS2,CDCA5,TSPY…
GO: Biological Process	GO:0046649	lymphocyte activation		7.28e-07	0.005341	0.0007618	0.00722	81	818	BTLA,ARG1,SLAMF7,TNFSF9,CXCR5,FCRL1,FCRL3,CAMK4,CD3D,CD3E,CD3G,CD5,CD6,CD7,CD8A,CD8B,CD19,MS4A1,CD22,CD27,CD28,CD80,CD38,TNFRSF13C,EXO1,CD70,CD79A,CD79B,PDCD1,NCAPH2,ICOS,CCR7,ITM2A,CR2,IL21R,CTLA4,TOX,TESPA1,CLEC4F,DTX1,PARP3,LEF1,RPS3,F2RL1,SIRPG,FOXJ1,IKZF3,SHLD1,ZBTB32,ULBP2,CCR9,LRRC32,SIT1,PLCL2,TCF7,GPR18,CARMIL2,CD160,METTL3,HLA-DOA,PATZ1,VCAM1,NSD2,TMIGD2,BCL11B,IGHG4,IL6,SLAMF8,ITK,IGHV…
GO: Cellular Component	GO:0098797	plasma membrane protein complex		9.959e-10	8.873e-07	1.109e-07	8.175e-07	81	711	TRAV12-3,TRAV12-1,TRAV10,TRAV8-6,TRAV8-4,TRAV8-2,TRAV8-1,TRAV4,TRAV2,TRAV1-1,TRAC,ACVR2B,AMIGO1,CACHD1,HCN2,SGCE,CACNA1H,HIP1R,CD3D,CD3E,CD3G,CD6,CD8A,CD8B,CD79A,CD79B,CDH1,CDHR3,CHRNA2,CNTNAP2,TRAT1,DMD,SCN3A,SGIP1,SGCD,SORBS1,NLGN1,CATSPER2,GNA12,KCNMB4,GNAI1,GNG10,GRIK4,TFR2,HLA-DOA,HLA-DOB,HLA-DRB1,HLA-DRB5,VCAM1,IL6,IRS1,ITGB3,KCND3,KCNG1,KRT8,GLRA3,IFNLR1,TRBV29-1,TRBV27,TRBV20-1,TRBV7-9,TR…
Pathway	1269650	Generic Transcription Pathway	BioSystems: REACTOME	1.448e-05	0.03486	0.002324	0.01944	79	879	ZNF551,ZNF530,RPTOR,ZNF480,ZNF418,ZNF471,BIRC5,AR,ZNF529,ZNF625,MYBL2,ZNF860,NR4A2,CCNA2,EXO1,ZNF682,PCNA,AURKB,E2F7,POLR2I,ZFP28,MAPK11,ZNF658,ZNF547,ZIK1,ZNF793,MED16,ZNF300,E2F5,RFC4,RAD50,ZNF665,ZNF443,NR2F6,COX16,ZNF442,ZNF354C,ZNF702P,ZNF461,ZNF331,ZFP2,ZNF614,ZFP30,ZNF285,TPX2,ZNF667,ZNF415,ZNF544,ZNF483,ZNF347,TAF9,ZNF577,PRDM7,AIFM2,ZNF732,ZNF382,ZNF436,ZNF688,ZNF441,UBB,ZNF320,ZFP37,ZNF…
GO: Cellular Component	GO:0097478	leaflet of membrane bilayer		4.663e-10	4.154e-07	6.924e-08	5.103e-07	78	663	SHROOM4,CXCL9,PLEKHA4,BTLA,SLAMF7,BLK,CXCR5,CD163L1,CD200R1L,NRCAM,CD3D,CD3E,CD3G,CD5,CD6,CD8A,CD8B,CD19,MS4A1,CD22,CD27,CD28,CD80,CD34,TNFRSF13C,CD79A,CD79B,CDH1,FCMR,PDCD1,SERPINE2,ICOS,CCR7,ACKR2,CR2,CTLA4,RGS1,STYK1,FCER2,NLGN1,SLC2A4,CXCR6,ULBP2,CCR9,GEM,GFAP,GNA12,GNAI1,MCF2L,FERMT2,GNG10,CXCR3,CARMIL2,TFR2,NPTXR,HLA-DRB1,HLA-DRB5,BTNL10,VCAM1,VWF,IGHG4,IL6,CXCL10,RTN4R,ITGB3,IGHV5-10-1,KIT…
GO: Cellular Component	GO:0098552	side of membrane		4.663e-10	4.154e-07	6.924e-08	5.103e-07	78	663	SHROOM4,CXCL9,PLEKHA4,BTLA,SLAMF7,BLK,CXCR5,CD163L1,CD200R1L,NRCAM,CD3D,CD3E,CD3G,CD5,CD6,CD8A,CD8B,CD19,MS4A1,CD22,CD27,CD28,CD80,CD34,TNFRSF13C,CD79A,CD79B,CDH1,FCMR,PDCD1,SERPINE2,ICOS,CCR7,ACKR2,CR2,CTLA4,RGS1,STYK1,FCER2,NLGN1,SLC2A4,CXCR6,ULBP2,CCR9,GEM,GFAP,GNA12,GNAI1,MCF2L,FERMT2,GNG10,CXCR3,CARMIL2,TFR2,NPTXR,HLA-DRB1,HLA-DRB5,BTNL10,VCAM1,VWF,IGHG4,IL6,CXCL10,RTN4R,ITGB3,IGHV5-10-1,KIT…
Pathway	1269171	Adaptive Immune System	BioSystems: REACTOME	0.001202	1	0.04987	0.4171	67	826	TRAC,MET,KLHL13,FOXO4,CD200,BTLA,SLAMF7,RNF182,BLK,CCNF,CD3D,CD3E,CD3G,CD8A,CD8B,CD19,CD22,CD28,CD80,CD34,CD79A,CD79B,PRKN,CDC20,CDH1,PDCD1,ICOS,CTLA4,KIF26A,NCR3LG1,FBXO2,TRAT1,KIF20A,CD300LD,FBXW7,ERBB3,FGFR1,FGFR2,FOXO1,SPSB1,TRIM32,ENAH,ASB2,ERAP2,TAP2,KIF2C,UBE2C,RAPGEF4,CD160,FBXL16,HLA-DOA,HLA-DOB,HLA-DRB1,HLA-DRB5,UBB,VCAM1,KIF4A,IRS1,ITK,KIF15,KIT,LAG3,LAIR2,LMO7,TRBC1,SH2D1A,MADCAM1
GO: Cellular Component	GO:0043235	receptor complex		4.014e-10	3.577e-07	6.924e-08	5.103e-07	66	518	TRAV12-3,TRAV12-1,TRAV10,TRAV8-6,TRAV8-4,TRAV8-2,TRAV8-1,TRAV4,TRAV2,TRAV1-1,TRAC,ACVR2B,MET,ROR1,CD3D,CD3E,CD3G,CD6,CD8A,CD8B,CD79A,CD79B,CHRNA2,CR2,FCRL5,TRAT1,IMPG2,ERBB3,ADGRV1,FGFR1,FGFR2,ITLN1,SORBS1,NLGN1,GRIK4,TFR2,IL6,IRS1,ITGB3,KIT,KLRC2,PLXDC1,IFNLR1,TRBV29-1,TRBV27,TRBV20-1,TRBV7-9,TRBV7-6,TRBV7-2,TRBV6-5,TRBV6-1,TRBV4-2,LRP5,TRBV4-1,TRBC2,TRBC1,TRAV39,TRAV38-2DV8,TRAV36DV7,TRAV34,TRA…
Pathway	1269741	Cell Cycle	BioSystems: REACTOME	1.504e-06	0.003621	0.0006034	0.005047	64	624	MCM2,MCM3,MCM4,MCM5,MCM7,CDC45,BIRC5,MSH4,SPC24,MYBL2,CCNA2,PKMYT1,ORC1,CCNB2,EXO1,CDC6,CDC20,CDC25A,PCNA,AURKB,PTTG1,NCAPH2,CENPM,PLK1,POLD1,CENPO,CEP41,ESPL1,ERCC6L,LIN52,RAD51,REC8,E2F5,RFC4,RAD50,KIF20A,OPTN,CENPW,HJURP,RRM2,SYCE2,TUBB4A,FEN1,FOXM1,GTSE1,TUBB,GINS4,CEP72,TPX2,FKBPL,GINS2,CDCA5,STAG3,SMC1B,TUBG2,KIF2C,UBE2C,DMC1,TYMS,UBB,VRK1,NSD2,CDT1,LIG1
GO: Biological Process	GO:0050865	regulation of cell activation		0.0003987	1	0.03442	0.3262	61	689	CD200,BTLA,ARG1,SLAMF7,TNFSF9,FCRL3,NOS3,CAMK4,CD3E,CD5,CD6,CD19,CD22,CD27,CD28,CD80,CD38,TNFRSF13C,CD70,PDCD1,SERPINE2,ICOS,CCR7,CTLA4,TOX,TESPA1,STAP1,DTX1,PARP3,DMTN,RPS3,F2RL1,SIRPG,CCL3,FOXJ1,IKZF3,SHLD1,LRRC32,SIT1,CARMIL2,CD160,METTL3,HLA-DOA,SHPK,VCAM1,NSD2,TMIGD2,IGHG4,IL6,SLAMF8,IGHV5-10-1,IGHV4-59,IGHV4-34,IGHV4-4,IGHV3-33,IGHV2-70,IGHV1-69,LAG3,NR4A3,TRBC2,TRBC1
GO: Cellular Component	GO:0009897	external side of plasma membrane		6.117e-10	5.451e-07	7.786e-08	5.739e-07	60	454	CXCL9,BTLA,SLAMF7,CXCR5,CD163L1,CD200R1L,NRCAM,CD3D,CD3E,CD3G,CD5,CD6,CD8A,CD8B,CD19,MS4A1,CD22,CD27,CD28,CD80,CD34,TNFRSF13C,CD79A,CD79B,FCMR,PDCD1,SERPINE2,ICOS,CCR7,ACKR2,CR2,CTLA4,FCER2,NLGN1,SLC2A4,CXCR6,ULBP2,CCR9,CXCR3,TFR2,BTNL10,VCAM1,VWF,IGHG4,IL6,CXCL10,RTN4R,ITGB3,IGHV5-10-1,KIT,IGHV4-59,IGHV4-34,IGHV4-4,IGHV3-33,CD248,IGHV2-70,IGHV1-69,LAG3,TRBC2,TRBC1
GO: Biological Process	GO:0002694	regulation of leukocyte activation		0.0002938	1	0.03049	0.289	58	639	CD200,BTLA,ARG1,SLAMF7,TNFSF9,FCRL3,CAMK4,CD3E,CD5,CD6,CD19,CD22,CD27,CD28,CD80,CD38,TNFRSF13C,CD70,PDCD1,ICOS,CCR7,CTLA4,TOX,TESPA1,STAP1,DTX1,PARP3,RPS3,F2RL1,SIRPG,CCL3,FOXJ1,IKZF3,SHLD1,LRRC32,SIT1,CARMIL2,CD160,METTL3,HLA-DOA,SHPK,VCAM1,NSD2,TMIGD2,IGHG4,IL6,SLAMF8,IGHV5-10-1,IGHV4-59,IGHV4-34,IGHV4-4,IGHV3-33,IGHV2-70,IGHV1-69,LAG3,NR4A3,TRBC2,TRBC1
GO: Cellular Component	GO:0031012	extracellular matrix		6.937e-05	0.06181	0.00515	0.03796	57	598	A2M,AEBP1,SPARCL1,LRRN1,C1QC,ORM1,PCSK6,SERPINE2,CLU,COL1A1,COL1A2,COL3A1,COL4A2,COL5A2,COL12A1,COL19A1,ADAMTS4,ADAMTS3,MMP28,LRRN3,LRIG1,CTSG,RELN,HTRA1,DCN,COL24A1,CDON,IMPG2,ELANE,EMID1,F12,LRRN2,FGFR2,NID2,FBLN5,SFRP2,FN1,ITLN1,POSTN,HAPLN3,SPARC,LRRC32,ADAMTS17,GPLD1,CHADL,TECTA,TGM2,THBS2,VWF,PXDN,KRT1,CD248,LAMC1,RPSA,LTBP2,LTBP3,LUM
GO: Biological Process	GO:0051249	regulation of lymphocyte activation		0.0001312	0.9627	0.01972	0.1869	52	538	BTLA,ARG1,SLAMF7,TNFSF9,FCRL3,CAMK4,CD3E,CD5,CD6,CD19,CD22,CD27,CD28,CD80,CD38,TNFRSF13C,CD70,PDCD1,ICOS,CCR7,CTLA4,TOX,TESPA1,DTX1,PARP3,RPS3,SIRPG,FOXJ1,IKZF3,SHLD1,LRRC32,SIT1,CARMIL2,CD160,METTL3,HLA-DOA,VCAM1,NSD2,TMIGD2,IGHG4,IL6,SLAMF8,IGHV5-10-1,IGHV4-59,IGHV4-34,IGHV4-4,IGHV3-33,IGHV2-70,IGHV1-69,LAG3,TRBC2,TRBC1
GO: Cellular Component	GO:0098802	plasma membrane signaling receptor complex		4.909e-13	4.374e-10	2.187e-10	1.612e-09	52	303	TRAV12-3,TRAV12-1,TRAV10,TRAV8-6,TRAV8-4,TRAV8-2,TRAV8-1,TRAV4,TRAV2,TRAV1-1,TRAC,ACVR2B,CD3D,CD3E,CD3G,CD6,CD8A,CD8B,CD79A,CD79B,CHRNA2,TRAT1,SORBS1,NLGN1,GRIK4,TFR2,IL6,IRS1,ITGB3,IFNLR1,TRBV29-1,TRBV27,TRBV20-1,TRBV7-9,TRBV7-6,TRBV7-2,TRBV6-5,TRBV6-1,TRBV4-2,TRBV4-1,TRBC2,TRBC1,TRAV39,TRAV38-2DV8,TRAV36DV7,TRAV34,TRAV24,TRAV22,TRAV20,TRAV18,TRAV14DV4,TRAV13-1
Pathway	1269763	Cell Cycle, Mitotic	BioSystems: REACTOME	2.563e-05	0.0617	0.003428	0.02867	52	517	MCM2,MCM3,MCM4,MCM5,MCM7,CDC45,BIRC5,SPC24,MYBL2,CCNA2,PKMYT1,ORC1,CCNB2,CDC6,CDC20,CDC25A,PCNA,AURKB,PTTG1,NCAPH2,CENPM,PLK1,POLD1,CENPO,CEP41,ESPL1,ERCC6L,LIN52,E2F5,RFC4,KIF20A,OPTN,RRM2,TUBB4A,FEN1,FOXM1,GTSE1,TUBB,GINS4,CEP72,TPX2,FKBPL,GINS2,CDCA5,TUBG2,KIF2C,UBE2C,TYMS,UBB,VRK1,CDT1,LIG1
GO: Biological Process	GO:0042110	T cell activation		0.00075	1	0.04721	0.4474	49	537	BTLA,ARG1,TNFSF9,CAMK4,CD3D,CD3E,CD3G,CD5,CD6,CD7,CD8A,CD8B,CD27,CD28,CD80,TNFRSF13C,CD70,PDCD1,NCAPH2,ICOS,CCR7,CTLA4,TESPA1,CLEC4F,DTX1,LEF1,RPS3,F2RL1,SIRPG,FOXJ1,ZBTB32,CCR9,LRRC32,SIT1,TCF7,GPR18,CARMIL2,CD160,METTL3,HLA-DOA,PATZ1,VCAM1,TMIGD2,BCL11B,IL6,ITK,KIT,LAG3,LY9
GO: Cellular Component	GO:0062023	collagen-containing extracellular matrix		2.958e-05	0.02635	0.002396	0.01766	49	474	A2M,AEBP1,SPARCL1,C1QC,ORM1,PCSK6,SERPINE2,CLU,COL1A1,COL1A2,COL3A1,COL4A2,COL5A2,COL12A1,COL19A1,ADAMTS4,ADAMTS3,MMP28,CTSG,RELN,HTRA1,DCN,COL24A1,CDON,IMPG2,ELANE,EMID1,F12,FGFR2,NID2,FBLN5,SFRP2,FN1,ITLN1,POSTN,SPARC,ADAMTS17,CHADL,TECTA,TGM2,THBS2,VWF,PXDN,KRT1,LAMC1,RPSA,LTBP2,LTBP3,LUM
GO: Biological Process	GO:0043062	extracellular structure organization		0.0007721	1	0.04721	0.4474	47	510	A2M,AEBP1,MPO,APBB1,SEMA5A,CD34,CDH1,CETP,COL1A1,COL1A2,COL3A1,COL4A2,COL5A2,COL12A1,COL19A1,ADAMTS4,ADAMTS3,MMP28,CTSG,HTRA1,DCN,COL24A1,ELANE,NID2,FBLN5,SFRP2,FN1,POSTN,SPARC,GFAP,GPLD1,CARMIL2,CHADL,TEX14,ADTRP,HPN,VCAM1,VWF,IL6,ITGB3,PXDN,KLKB1,ST7,LAMC1,LIPC,LUM,MADCAM1
GO: Biological Process	GO:0007059	chromosome segregation		3.468e-07	0.002545	0.0004241	0.00402	44	342	AXIN2,MKI67,BIRC5,MSH4,SPICE1,CDC6,CDC20,AURKB,PTTG1,NCAPH2,TRIP13,PLK1,MAP10,ESPL1,DDX11,REC8,MSTO1,CEP55,HASPIN,FBXW7,ANKRD31,CENPW,RPS3,HJURP,SYCE2,USP44,FEN1,SPAG5,CDCA5,STAG3,SMC1B,TUBG2,GEM,KIF2C,RNF212,TEX14,DMC1,TTN,XRCC3,KIF18B,KIF4A,FAM83D,CDT1,KIFC1
GO: Biological Process	GO:0071897	DNA biosynthetic process		0.0005468	1	0.04136	0.392	44	461	MCM2,MCM3,MCM4,MCM5,MCM7,CDC45,MET,CCNA2,ORC1,EXO1,CDC6,PCNA,AURKB,E2F7,NABP2,CIZ1,POLD1,DDX11,PTMS,RAD51,PARP3,RFC4,E2F8,RAD50,ALYREF,FBXW7,RRM2,NAF1,FEN1,FGFR1,PIF1,RNASEH2A,DBF4B,GINS4,GINS2,TSPYL2,TK1,TYMS,UBB,FAAP20,TWNK,IL6,CDT1,LIG1
GO: Biological Process	GO:0045787	positive regulation of cell cycle		0.0004111	1	0.03507	0.3324	42	428	CDC45,MET,RPTOR,FOXO4,BIRC5,CENPV,CXCR5,ORC1,CD28,CDC6,CDC25A,PCNA,AURKB,E2F7,EPGN,MAP10,KIF20B,ESPL1,DAB2IP,DDX11,PIWIL2,E2F8,LEF1,ANKRD31,FEN1,FGFR1,FGFR2,DBF4B,GTSE1,SPAG5,TRIM32,CDCA5,STOX1,UBE2C,PRDM7,TFAP4,XRCC3,FAM83D,CDT1,NR4A3,LRP6,LRP5
GO: Biological Process	GO:0050867	positive regulation of cell activation		0.0008257	1	0.04925	0.4668	42	443	BTLA,TNFSF9,FCRL3,CD3E,CD5,CD6,CD27,CD28,CD80,CD38,TNFRSF13C,CD70,PDCD1,ICOS,CCR7,CTLA4,TOX,TESPA1,STAP1,DMTN,RPS3,F2RL1,SIRPG,CCL3,SHLD1,CARMIL2,CD160,VCAM1,NSD2,TMIGD2,IGHG4,IL6,IGHV5-10-1,IGHV4-59,IGHV4-34,IGHV4-4,IGHV3-33,IGHV2-70,IGHV1-69,NR4A3,TRBC2,TRBC1
GO: Biological Process	GO:0030198	extracellular matrix organization		0.0001841	1	0.02315	0.2194	41	399	A2M,AEBP1,APBB1,SEMA5A,CDH1,COL1A1,COL1A2,COL3A1,COL4A2,COL5A2,COL12A1,COL19A1,ADAMTS4,ADAMTS3,MMP28,CTSG,HTRA1,DCN,COL24A1,ELANE,NID2,FBLN5,SFRP2,FN1,POSTN,SPARC,GFAP,CARMIL2,CHADL,ADTRP,HPN,VCAM1,VWF,IL6,ITGB3,PXDN,KLKB1,ST7,LAMC1,LUM,MADCAM1
GO: Biological Process	GO:0030098	lymphocyte differentiation		0.0002396	1	0.02663	0.2524	41	404	TNFSF9,FCRL3,CAMK4,CD3D,CD3E,CD3G,CD8A,CD19,MS4A1,CD27,CD28,CD80,CD79A,CD79B,NCAPH2,CCR7,ITM2A,CR2,CTLA4,TOX,TESPA1,DTX1,LEF1,FOXJ1,IKZF3,CCR9,PLCL2,TCF7,GPR18,CARMIL2,METTL3,HLA-DOA,PATZ1,VCAM1,BCL11B,IL6,SLAMF8,ITK,KIT,LAG3,LY9
GO: Biological Process	GO:0002696	positive regulation of leukocyte activation		0.0006736	1	0.04557	0.4319	41	425	BTLA,TNFSF9,FCRL3,CD3E,CD5,CD6,CD27,CD28,CD80,CD38,TNFRSF13C,CD70,PDCD1,ICOS,CCR7,CTLA4,TOX,TESPA1,STAP1,RPS3,F2RL1,SIRPG,CCL3,SHLD1,CARMIL2,CD160,VCAM1,NSD2,TMIGD2,IGHG4,IL6,IGHV5-10-1,IGHV4-59,IGHV4-34,IGHV4-4,IGHV3-33,IGHV2-70,IGHV1-69,NR4A3,TRBC2,TRBC1
GO: Cellular Component	GO:0098687	chromosomal region		1.614e-05	0.01438	0.001438	0.0106	41	362	MCM2,MCM3,MCM4,MCM5,MCM7,CDC45,MKI67,BIRC5,SPC24,CENPV,SYCP2L,ORC1,PCNA,AURKB,CENPM,NABP2,PLK1,POLD1,CENPO,ERCC6L,RAD51,REC8,PIWIL2,RAD50,ALYREF,CENPW,HJURP,FEN1,PIF1,EID3,SPAG5,SCMH1,CDCA5,STAG3,SMC1B,KIF2C,TEX14,DMC1,CBX5,XRCC3,CDT1
GO: Biological Process	GO:0098813	nuclear chromosome segregation		7.192e-08	0.0005277	0.0001713	0.001624	40	280	AXIN2,BIRC5,MSH4,SPICE1,CDC6,CDC20,AURKB,PTTG1,NCAPH2,TRIP13,PLK1,MAP10,ESPL1,DDX11,REC8,MSTO1,CEP55,HASPIN,FBXW7,ANKRD31,SYCE2,USP44,FEN1,SPAG5,CDCA5,STAG3,SMC1B,TUBG2,GEM,KIF2C,RNF212,TEX14,DMC1,TTN,XRCC3,KIF18B,KIF4A,FAM83D,CDT1,KIFC1
GO: Biological Process	GO:0006959	humoral immune response		8.838e-05	0.6484	0.01753	0.1661	40	373	A2M,CXCL9,IGKV3D-20,IGKV2D-30,AZU1,C1QC,C4A,C4BPA,CD19,MS4A1,CD28,EXO1,PAX5,PDCD1,CLU,CCR7,CR2,CTSG,DEFA3,ELANE,LEAP2,FCER2,CXCL11,FOXJ1,ITLN1,IGHG4,IL6,CXCL10,IGHV5-10-1,IGHV4-59,IGHV4-34,IGHV4-4,KRT1,IGHV3-33,IGHV2-70,IGHV1-69,LTF,TRBC2,TRBC1,SH2D1A
GO: Cellular Component	GO:0042101	T cell receptor complex		1.486e-19	1.324e-16	1.324e-16	9.76e-16	40	129	TRAV12-3,TRAV12-1,TRAV10,TRAV8-6,TRAV8-4,TRAV8-2,TRAV8-1,TRAV4,TRAV2,TRAV1-1,TRAC,CD3D,CD3E,CD3G,CD6,CD8A,CD8B,TRAT1,TRBV29-1,TRBV27,TRBV20-1,TRBV7-9,TRBV7-6,TRBV7-2,TRBV6-5,TRBV6-1,TRBV4-2,TRBV4-1,TRBC2,TRBC1,TRAV39,TRAV38-2DV8,TRAV36DV7,TRAV34,TRAV24,TRAV22,TRAV20,TRAV18,TRAV14DV4,TRAV13-1
GO: Biological Process	GO:0050851	antigen receptor-mediated signaling pathway		1.072e-05	0.07864	0.003427	0.03248	39	328	TRAV8-4,TRAC,BLK,FCRL3,CD3D,CD3E,CD3G,CD19,MS4A1,CD22,CD28,CD38,CD79A,CD79B,PAX5,CCR7,CTLA4,TESPA1,STAP1,TRAT1,RPS3,PLCL2,CARMIL2,CD160,HLA-DRB1,HLA-DRB5,BTNL10,IGHG4,ITK,IGHV5-10-1,IGHV4-59,IGHV4-34,IGHV4-4,IGHV3-33,IGHV2-70,IGHV1-69,TRBV7-9,TRBC2,TRBC1
GO: Biological Process	GO:0042113	B cell activation		2.146e-05	0.1575	0.005832	0.05528	39	338	BTLA,CXCR5,FCRL1,FCRL3,CD19,MS4A1,CD22,CD27,CD28,CD38,TNFRSF13C,EXO1,CD70,CD79A,CD79B,ITM2A,CR2,CTLA4,PARP3,LEF1,FOXJ1,IKZF3,SHLD1,PLCL2,VCAM1,NSD2,IGHG4,IL6,SLAMF8,IGHV5-10-1,KIT,IGHV4-59,IGHV4-34,IGHV4-4,IGHV3-33,IGHV2-70,IGHV1-69,TRBC2,TRBC1
GO: Biological Process	GO:0002449	lymphocyte mediated immunity		0.0003865	1	0.03441	0.3261	39	387	IGKV3D-20,IGKV2D-30,ARG1,SLAMF7,C1QC,C4A,C4BPA,CD8A,CD19,CD27,CD28,EXO1,CD70,CLU,CR2,PARP3,FCER2,FOXJ1,TUBB,SHLD1,ULBP2,TAP2,CD160,GZMM,NSD2,IGHG4,IL6,IGHV5-10-1,IGHV4-59,IGHV4-34,KLRC2,IGHV4-4,IGHV3-33,IGHV2-70,IGHV1-69,LAG3,TRBC2,TRBC1,SH2D1A
GO: Biological Process	GO:0006310	DNA recombination		1.058e-05	0.07766	0.003427	0.03248	37	304	MCM2,MCM3,MCM4,MCM5,MCM7,CDC45,RAD54L,MSH4,CD28,EXO1,TRIP13,TFPT,AUNIP,NABP2,INO80B,RAD51,REC8,PARP3,RAD50,ALYREF,LEF1,ANKRD31,FEN1,PIF1,EID3,GINS4,SHLD1,GINS2,TCF7,RNF212,PRDM7,DMC1,NSD2,XRCC3,BCL11B,KPNA2,LIG1
GO: Biological Process	GO:0090068	positive regulation of cell cycle process		3.536e-05	0.2594	0.008945	0.08478	37	321	CDC45,MET,RPTOR,FOXO4,BIRC5,CENPV,CXCR5,ORC1,CD28,CDC6,CDC25A,PCNA,AURKB,E2F7,EPGN,MAP10,KIF20B,ESPL1,DAB2IP,DDX11,PIWIL2,E2F8,LEF1,ANKRD31,FEN1,FGFR1,DBF4B,GTSE1,SPAG5,CDCA5,STOX1,UBE2C,PRDM7,XRCC3,FAM83D,CDT1,LRP5
GO: Biological Process	GO:0051251	positive regulation of lymphocyte activation		0.0006548	1	0.04557	0.4319	37	371	BTLA,TNFSF9,FCRL3,CD3E,CD5,CD6,CD27,CD28,CD80,CD38,TNFRSF13C,CD70,PDCD1,ICOS,CCR7,CTLA4,TOX,TESPA1,RPS3,SIRPG,SHLD1,CARMIL2,CD160,VCAM1,NSD2,TMIGD2,IGHG4,IL6,IGHV5-10-1,IGHV4-59,IGHV4-34,IGHV4-4,IGHV3-33,IGHV2-70,IGHV1-69,TRBC2,TRBC1
GO: Biological Process	GO:0006260	DNA replication		8.264e-06	0.06064	0.003191	0.03025	36	289	MCM2,MCM3,MCM4,MCM5,MCM7,CDC45,MET,CCNA2,ORC1,EXO1,CDC6,PCNA,E2F7,CIZ1,POLD1,DDX11,PTMS,RAD51,RFC4,E2F8,RAD50,ALYREF,FBXW7,RRM2,FEN1,FGFR1,PIF1,RNASEH2A,DBF4B,GINS4,GINS2,TSPYL2,TWNK,IL6,CDT1,LIG1
GO: Molecular Function	GO:1901681	sulfur compound binding		5.506e-05	0.08165	0.01361	0.1072	33	279	MPO,AZU1,NELL2,SEMA5A,CD34,PCSK6,SERPINE2,ADAMTS3,HS3ST5,MMACHC,CTSG,IMPG2,DPYSL3,GAL3ST4,ELANE,REG4,FGFR1,FGFR2,CXCL11,FN1,POSTN,SLIT3,MPIG6B,GSTM2,GSTM3,THBS2,FSTL1,METTL3,CXCL10,RTN4R,LIPC,LTBP2,LTF
GO: Biological Process	GO:0000819	sister chromatid segregation		1.188e-07	0.0008718	0.0001744	0.001653	32	201	AXIN2,BIRC5,CDC6,CDC20,AURKB,PTTG1,NCAPH2,TRIP13,PLK1,MAP10,ESPL1,DDX11,REC8,MSTO1,CEP55,HASPIN,FBXW7,USP44,FEN1,SPAG5,CDCA5,STAG3,SMC1B,TUBG2,KIF2C,TEX14,TTN,XRCC3,KIF18B,KIF4A,CDT1,KIFC1
GO: Biological Process	GO:0051321	meiotic cell cycle		0.0001041	0.7639	0.01854	0.1757	32	276	MKI67,RAD54L,MSH4,PKMYT1,EXO1,CDC20,CDC25A,PTTG1,CLGN,NCAPH2,TRIP13,MOV10L1,PLK1,MARF1,ESPL1,RAD51,REC8,PIWIL2,RAD50,ANKRD31,SYCE2,STAG3,SMC1B,TUBG2,RNF212,TEX14,PRDM7,DMC1,METTL3,UBB,FBXO43,FAM9C
GO: Biological Process	GO:0140013	meiotic nuclear division		0.0001041	0.7639	0.01854	0.1757	32	276	MKI67,RAD54L,MSH4,PKMYT1,EXO1,CDC20,CDC25A,PTTG1,CLGN,NCAPH2,TRIP13,MOV10L1,PLK1,MARF1,ESPL1,RAD51,REC8,PIWIL2,RAD50,ANKRD31,SYCE2,STAG3,SMC1B,TUBG2,RNF212,TEX14,PRDM7,DMC1,METTL3,UBB,FBXO43,FAM9C
GO: Biological Process	GO:1903046	meiotic cell cycle process		0.0001041	0.7639	0.01854	0.1757	32	276	MKI67,RAD54L,MSH4,PKMYT1,EXO1,CDC20,CDC25A,PTTG1,CLGN,NCAPH2,TRIP13,MOV10L1,PLK1,MARF1,ESPL1,RAD51,REC8,PIWIL2,RAD50,ANKRD31,SYCE2,STAG3,SMC1B,TUBG2,RNF212,TEX14,PRDM7,DMC1,METTL3,UBB,FBXO43,FAM9C
Pathway	M5884	Ensemble of genes encoding core extracellular matrix including ECM glycoproteins, collagens and proteoglycans	MSigDB C2 BIOCARTA (v7.1)	6.526e-05	0.1571	0.005818	0.04866	32	275	AEBP1,SPARCL1,VWDE,NELL2,COL1A1,COL1A2,COL3A1,COL4A2,COL5A2,COL12A1,COL19A1,RELN,DCN,COL24A1,IMPG2,EMID1,NID2,FBLN5,FN1,POSTN,SLIT3,HAPLN3,SPARC,CHADL,TECTA,THBS2,VWF,PXDN,LAMC1,LTBP2,LTBP3,LUM
Pathway	1270244	Extracellular matrix organization	BioSystems: REACTOME	0.000292	0.7029	0.01822	0.1524	32	298	A2M,CDH1,CEACAM8,COL1A1,COL1A2,COL3A1,COL4A2,COL5A2,COL12A1,COL19A1,ADAMTS4,ADAMTS3,CTSG,HTRA1,DCN,COL24A1,DMD,ELANE,NID2,FBLN5,FN1,CAPN14,SPARC,VCAM1,ITGB3,CAPN8,KLKB1,LAMC1,LTBP2,LTBP3,LUM,MADCAM1
GO: Cellular Component	GO:0000793	condensed chromosome		9.658e-06	0.008605	0.0009561	0.007047	31	236	MKI67,BIRC5,MSH4,SPC24,CENPV,SYCP2L,AURKB,NCAPH2,CENPM,PLK1,CENPO,ERCC6L,DDX11,RAD51,REC8,RAD50,CENPW,HJURP,SYCE2,EID3,SPAG5,CDCA5,STAG3,SMC1B,KIF2C,RNF212,TEX14,DMC1,TTN,FAM9C,CDT1
GO: Molecular Function	GO:0005539	glycosaminoglycan binding		0.0003706	0.5497	0.04997	0.3937	28	246	MPO,AZU1,NELL2,SEMA5A,PCSK6,SERPINE2,ADAMTS3,CTSG,DCN,IMPG2,DPYSL3,ELANE,REG4,FGFR1,FGFR2,CXCL11,FN1,POSTN,SLIT3,HAPLN3,MPIG6B,THBS2,FSTL1,CXCL10,RTN4R,LIPC,LTBP2,LTF
GO: Biological Process	GO:0019724	B cell mediated immunity		0.0003776	1	0.0342	0.3241	27	234	IGKV3D-20,IGKV2D-30,C1QC,C4A,C4BPA,CD19,CD27,CD28,EXO1,CD70,CLU,CR2,PARP3,FCER2,FOXJ1,SHLD1,NSD2,IGHG4,IGHV5-10-1,IGHV4-59,IGHV4-34,IGHV4-4,IGHV3-33,IGHV2-70,IGHV1-69,TRBC2,TRBC1
GO: Molecular Function	GO:0005201	extracellular matrix structural constituent		8.965e-06	0.01329	0.004432	0.03492	26	178	AEBP1,COL1A1,COL1A2,COL3A1,COL4A2,COL5A2,COL12A1,COL19A1,RELN,DCN,COL24A1,IMPG2,EMID1,NID2,FBLN5,FN1,POSTN,SPARC,CHADL,TECTA,THBS2,VWF,PXDN,LAMC1,LTBP2,LUM
GO: Biological Process	GO:0006261	DNA-dependent DNA replication		9.335e-07	0.006849	0.0007618	0.00722	26	158	MCM2,MCM3,MCM4,MCM5,MCM7,CDC45,ORC1,CDC6,PCNA,E2F7,CIZ1,POLD1,DDX11,RAD51,RFC4,E2F8,ALYREF,FBXW7,FEN1,FGFR1,DBF4B,GINS4,GINS2,TWNK,CDT1,LIG1
GO: Biological Process	GO:0050864	regulation of B cell activation		7.622e-05	0.5592	0.01553	0.1472	26	201	BTLA,FCRL3,CD19,CD22,CD27,CD28,CD38,TNFRSF13C,CTLA4,PARP3,FOXJ1,IKZF3,SHLD1,NSD2,IGHG4,IL6,SLAMF8,IGHV5-10-1,IGHV4-59,IGHV4-34,IGHV4-4,IGHV3-33,IGHV2-70,IGHV1-69,TRBC2,TRBC1
GO: Biological Process	GO:0016064	immunoglobulin mediated immune response		0.0006558	1	0.04557	0.4319	26	230	IGKV3D-20,IGKV2D-30,C1QC,C4A,C4BPA,CD19,CD27,CD28,EXO1,CLU,CR2,PARP3,FCER2,FOXJ1,SHLD1,NSD2,IGHG4,IGHV5-10-1,IGHV4-59,IGHV4-34,IGHV4-4,IGHV3-33,IGHV2-70,IGHV1-69,TRBC2,TRBC1
GO: Biological Process	GO:0000070	mitotic sister chromatid segregation		3.949e-06	0.02898	0.001811	0.01717	25	160	BIRC5,CDC6,CDC20,AURKB,PTTG1,NCAPH2,TRIP13,PLK1,MAP10,ESPL1,MSTO1,CEP55,HASPIN,USP44,SPAG5,CDCA5,TUBG2,KIF2C,TEX14,TTN,XRCC3,KIF18B,KIF4A,CDT1,KIFC1
GO: Biological Process	GO:0051783	regulation of nuclear division		0.0004737	1	0.03862	0.366	25	213	MET,MKI67,BIRC5,PKMYT1,CD28,CDC6,CDC20,AURKB,PTTG1,TRIP13,PLK1,EPGN,KIF20B,ESPL1,PIWIL2,USP44,FGFR2,CDCA5,UBE2C,TEX14,PRDM7,XRCC3,FBXO43,CDT1,LRP5
GO: Molecular Function	GO:0008201	heparin binding		8.77e-05	0.1301	0.01858	0.1464	24	180	MPO,AZU1,NELL2,PCSK6,SERPINE2,ADAMTS3,CTSG,IMPG2,ELANE,REG4,FGFR1,FGFR2,CXCL11,FN1,POSTN,SLIT3,MPIG6B,THBS2,FSTL1,CXCL10,RTN4R,LIPC,LTBP2,LTF
GO: Biological Process	GO:0050853	B cell receptor signaling pathway		9.345e-07	0.006856	0.0007618	0.00722	23	129	BLK,FCRL3,CD19,MS4A1,CD22,CD38,CD79A,CD79B,PAX5,CTLA4,STAP1,PLCL2,IGHG4,ITK,IGHV5-10-1,IGHV4-59,IGHV4-34,IGHV4-4,IGHV3-33,IGHV2-70,IGHV1-69,TRBC2,TRBC1
GO: Biological Process	GO:0007051	spindle organization		0.0007851	1	0.04729	0.4482	23	196	BIRC5,MYBL2,SPICE1,CDC20,AURKB,AUNIP,PLK1,MAP10,ESPL1,PARP3,MSTO1,CENPW,RPS3,TUBB,SPAG5,CEP72,TPX2,LZTS2,TUBG2,GNAI1,KIF4A,KIFC1,STMN1
GO: Biological Process	GO:0007088	regulation of mitotic nuclear division		0.0007863	1	0.04729	0.4482	22	184	MET,MKI67,BIRC5,PKMYT1,CD28,CDC6,CDC20,AURKB,PTTG1,TRIP13,PLK1,EPGN,KIF20B,ESPL1,USP44,FGFR2,CDCA5,UBE2C,TEX14,XRCC3,CDT1,LRP5
Pathway	83078	Hematopoietic cell lineage	BioSystems: KEGG	6.503e-08	0.0001565	5.217e-05	0.0004364	21	97	CD3D,CD3E,CD3G,CD5,CD7,CD8A,CD8B,CD19,MS4A1,CD22,CD34,CD38,CR2,FCER2,HLA-DOA,HLA-DOB,HLA-DRB1,HLA-DRB5,IL6,ITGB3,KIT
Pathway	M16476	Cell adhesion molecules (CAMs)	MSigDB C2 BIOCARTA (v7.1)	1.432e-05	0.03446	0.002324	0.01944	21	133	NRCAM,CD6,CD8A,CD8B,CD22,CD28,CD80,CD34,CDH1,PDCD1,NRXN3,ICOS,CNTNAP2,CTLA4,NLGN1,HLA-DOA,HLA-DOB,HLA-DRB1,HLA-DRB5,VCAM1,MADCAM1
Pathway	83069	Cell adhesion molecules (CAMs)	BioSystems: KEGG	5.395e-05	0.1299	0.005566	0.04655	21	145	NRCAM,CD6,CD8A,CD8B,CD22,CD28,CD80,CD34,CDH1,PDCD1,NRXN3,ICOS,CNTNAP2,CTLA4,NLGN1,HLA-DOA,HLA-DOB,HLA-DRB1,HLA-DRB5,VCAM1,MADCAM1
GO: Molecular Function	GO:0008094	DNA-dependent ATPase activity		2.211e-05	0.03279	0.008196	0.06458	20	124	MCM2,MCM3,MCM4,MCM5,MCM7,CDC45,RAD54L,MSH4,ERCC6L,DDX11,RAD51,RFC4,RAD50,PIF1,GINS4,SMARCA1,GINS2,DMC1,TWNK,XRCC3
GO: Biological Process	GO:0002455	humoral immune response mediated by circulating immunoglobulin		0.0003931	1	0.03441	0.3261	20	152	IGKV3D-20,IGKV2D-30,C1QC,C4A,C4BPA,EXO1,CLU,CR2,FCER2,FOXJ1,IGHG4,IGHV5-10-1,IGHV4-59,IGHV4-34,IGHV4-4,IGHV3-33,IGHV2-70,IGHV1-69,TRBC2,TRBC1
GO: Biological Process	GO:0044848	biological phase		0.0007644	1	0.04721	0.4474	20	160	RAD54L,MSH4,SYCP2L,CDC20,PTTG1,TRIP13,MOV10L1,PLK1,ESPL1,RAD51,REC8,PIWIL2,RAD50,ANKRD31,SYCE2,STAG3,RNF212,PRDM7,DMC1,UBB
Pathway	1269777	S Phase	BioSystems: REACTOME	4.201e-05	0.1011	0.005056	0.04229	20	132	MCM2,MCM3,MCM4,MCM5,MCM7,CDC45,CCNA2,ORC1,CDC6,CDC25A,PCNA,POLD1,RFC4,FEN1,GINS4,GINS2,CDCA5,UBB,CDT1,LIG1
Pathway	1269201	Immunoregulatory interactions between a Lymphoid and a non-Lymphoid cell	BioSystems: REACTOME	6.482e-05	0.156	0.005818	0.04866	20	136	TRAC,CD200,SLAMF7,CD3D,CD3E,CD3G,CD8A,CD8B,CD19,CD22,CD34,CDH1,NCR3LG1,CD300LD,CD160,VCAM1,LAIR2,TRBC1,SH2D1A,MADCAM1
GO: Biological Process	GO:0051983	regulation of chromosome segregation		1.932e-05	0.1417	0.005669	0.05373	19	113	AXIN2,MKI67,BIRC5,CDC6,CDC20,AURKB,PTTG1,TRIP13,PLK1,ESPL1,DDX11,USP44,FEN1,SPAG5,CDCA5,KIF2C,TEX14,XRCC3,CDT1
GO: Biological Process	GO:0000279	M phase		0.0001121	0.8228	0.01854	0.1757	19	128	RAD54L,MSH4,CDC20,PTTG1,TRIP13,MOV10L1,PLK1,ESPL1,RAD51,REC8,PIWIL2,RAD50,ANKRD31,SYCE2,STAG3,RNF212,PRDM7,DMC1,UBB
GO: Biological Process	GO:0061982	meiosis I cell cycle process		0.0001121	0.8228	0.01854	0.1757	19	128	RAD54L,MSH4,CDC25A,PTTG1,TRIP13,MOV10L1,PLK1,ESPL1,RAD51,REC8,PIWIL2,RAD50,ANKRD31,SYCE2,STAG3,RNF212,PRDM7,DMC1,UBB
GO: Biological Process	GO:0022403	cell cycle phase		0.0002286	1	0.02581	0.2446	19	135	RAD54L,MSH4,CDC20,PTTG1,TRIP13,MOV10L1,PLK1,ESPL1,RAD51,REC8,PIWIL2,RAD50,ANKRD31,SYCE2,STAG3,RNF212,PRDM7,DMC1,UBB
Pathway	M6856	Hematopoietic cell lineage	MSigDB C2 BIOCARTA (v7.1)	2.375e-07	0.0005716	0.0001143	0.0009561	19	87	CD3D,CD3E,CD3G,CD5,CD7,CD8A,CD8B,CD19,MS4A1,CD22,CD34,CD38,CR2,FCER2,HLA-DRB1,HLA-DRB5,IL6,ITGB3,KIT
Pathway	83054	Cell cycle	BioSystems: KEGG	5.549e-05	0.1336	0.005566	0.04655	19	124	MCM2,MCM3,MCM4,MCM5,MCM7,CDC45,CCNA2,PKMYT1,ORC1,CCNB2,CDC6,CDC20,CDC25A,PCNA,PTTG1,PLK1,ESPL1,E2F5,SMC1B
Pathway	M7963	Cell cycle	MSigDB C2 BIOCARTA (v7.1)	5.549e-05	0.1336	0.005566	0.04655	19	124	MCM2,MCM3,MCM4,MCM5,MCM7,CDC45,CCNA2,PKMYT1,ORC1,CCNB2,CDC6,CDC20,CDC25A,PCNA,PTTG1,PLK1,ESPL1,E2F5,SMC1B
GO: Biological Process	GO:0044786	cell cycle DNA replication		9.34e-08	0.0006853	0.0001713	0.001624	18	73	MCM2,MCM3,MCM4,MCM5,MCM7,CDC45,PCNA,E2F7,POLD1,RAD51,RFC4,E2F8,FBXW7,FEN1,FGFR1,DBF4B,CDT1,LIG1
GO: Biological Process	GO:0032392	DNA geometric change		0.0001317	0.9665	0.01972	0.1869	18	119	MCM2,MCM3,MCM4,MCM5,MCM7,CDC45,RAD54L,ERCC6L,DDX11,RAD51,RFC4,RAD50,PIF1,GINS4,SMARCA1,GINS2,UBB,TWNK
GO: Biological Process	GO:0051326	telophase		0.0002019	1	0.02315	0.2194	18	123	RAD54L,MSH4,PTTG1,TRIP13,MOV10L1,PLK1,ESPL1,RAD51,REC8,PIWIL2,RAD50,ANKRD31,SYCE2,STAG3,RNF212,PRDM7,DMC1,UBB
GO: Biological Process	GO:0007134	meiotic telophase I		0.0002019	1	0.02315	0.2194	18	123	RAD54L,MSH4,PTTG1,TRIP13,MOV10L1,PLK1,ESPL1,RAD51,REC8,PIWIL2,RAD50,ANKRD31,SYCE2,STAG3,RNF212,PRDM7,DMC1,UBB
GO: Biological Process	GO:0007127	meiosis I		0.0002019	1	0.02315	0.2194	18	123	RAD54L,MSH4,PTTG1,TRIP13,MOV10L1,PLK1,ESPL1,RAD51,REC8,PIWIL2,RAD50,ANKRD31,SYCE2,STAG3,RNF212,PRDM7,DMC1,UBB
GO: Biological Process	GO:0098762	meiotic cell cycle phase		0.0003028	1	0.03049	0.289	18	127	RAD54L,MSH4,PTTG1,TRIP13,MOV10L1,PLK1,ESPL1,RAD51,REC8,PIWIL2,RAD50,ANKRD31,SYCE2,STAG3,RNF212,PRDM7,DMC1,UBB
GO: Biological Process	GO:0098764	meiosis I cell cycle phase		0.0003028	1	0.03049	0.289	18	127	RAD54L,MSH4,PTTG1,TRIP13,MOV10L1,PLK1,ESPL1,RAD51,REC8,PIWIL2,RAD50,ANKRD31,SYCE2,STAG3,RNF212,PRDM7,DMC1,UBB
GO: Biological Process	GO:0000724	double-strand break repair via homologous recombination		0.0005864	1	0.04302	0.4078	18	134	MCM2,MCM3,MCM4,MCM5,MCM7,CDC45,RAD54L,AUNIP,NABP2,RAD51,REC8,RAD50,FEN1,GINS4,SHLD1,GINS2,DMC1,XRCC3
GO: Biological Process	GO:0000725	recombinational repair		0.0006414	1	0.04557	0.4319	18	135	MCM2,MCM3,MCM4,MCM5,MCM7,CDC45,RAD54L,AUNIP,NABP2,RAD51,REC8,RAD50,FEN1,GINS4,SHLD1,GINS2,DMC1,XRCC3
GO: Biological Process	GO:0002920	regulation of humoral immune response		0.000834	1	0.04935	0.4677	18	138	A2M,IGKV3D-20,IGKV2D-30,C1QC,C4A,C4BPA,CD19,CLU,CCR7,CR2,FCER2,FOXJ1,IGHG4,IGHV4-59,IGHV4-34,IGHV3-33,IGHV2-70,IGHV1-69
Pathway	1269779	Synthesis of DNA	BioSystems: REACTOME	1.411e-05	0.03397	0.002324	0.01944	18	103	MCM2,MCM3,MCM4,MCM5,MCM7,CDC45,CCNA2,ORC1,CDC6,PCNA,POLD1,RFC4,FEN1,GINS4,GINS2,UBB,CDT1,LIG1
Pathway	1269875	DNA Replication	BioSystems: REACTOME	4.021e-05	0.0968	0.005056	0.04229	18	111	MCM2,MCM3,MCM4,MCM5,MCM7,CDC45,CCNA2,ORC1,CDC6,PCNA,POLD1,RFC4,FEN1,GINS4,GINS2,UBB,CDT1,LIG1
Pathway	1269764	Mitotic G1-G1/S phases	BioSystems: REACTOME	0.001194	1	0.04987	0.4171	18	145	MCM2,MCM3,MCM4,MCM5,MCM7,CDC45,MYBL2,CCNA2,ORC1,CDC6,CDC25A,PCNA,LIN52,E2F5,RRM2,TYMS,UBB,CDT1
GO: Biological Process	GO:0033045	regulation of sister chromatid segregation		3.706e-05	0.2719	0.009064	0.08591	16	89	AXIN2,BIRC5,CDC6,CDC20,AURKB,PTTG1,TRIP13,PLK1,ESPL1,DDX11,USP44,FEN1,CDCA5,TEX14,XRCC3,CDT1
GO: Biological Process	GO:0032508	DNA duplex unwinding		0.0005305	1	0.04081	0.3868	16	111	MCM2,MCM3,MCM4,MCM5,MCM7,CDC45,ERCC6L,DDX11,RAD51,RFC4,RAD50,PIF1,GINS4,GINS2,UBB,TWNK
GO: Cellular Component	GO:0000779	condensed chromosome, centromeric region		0.001118	0.9963	0.04061	0.2993	16	120	BIRC5,SPC24,CENPV,SYCP2L,AURKB,CENPM,PLK1,CENPO,ERCC6L,REC8,CENPW,HJURP,SPAG5,KIF2C,TEX14,CDT1
GO: Molecular Function	GO:0003678	DNA helicase activity		0.0001055	0.1565	0.01957	0.1542	15	87	MCM2,MCM3,MCM4,MCM5,MCM7,CDC45,ERCC6L,DDX11,RAD51,RFC4,RAD50,PIF1,GINS4,GINS2,TWNK
GO: Molecular Function	GO:0008013	beta-catenin binding		0.0001778	0.2637	0.0293	0.2308	15	91	AXIN2,MET,FOXO4,AR,BCL9,NOS3,NR4A2,PRKN,CDH1,PTPRK,LEF1,DACT1,FOXO1,TCF7,GRIP1
GO: Biological Process	GO:0033260	nuclear DNA replication		1.417e-06	0.01039	0.0009953	0.009433	15	62	MCM2,MCM3,MCM4,MCM5,MCM7,CDC45,PCNA,POLD1,RAD51,RFC4,FEN1,FGFR1,DBF4B,CDT1,LIG1
GO: Biological Process	GO:0042100	B cell proliferation		0.0007013	1	0.04557	0.4319	15	103	BTLA,FCRL3,CD19,MS4A1,CD22,CD27,CD38,TNFRSF13C,CD70,CD79A,CR2,CTLA4,LEF1,IKZF3,PLCL2
GO: Cellular Component	GO:0000794	condensed nuclear chromosome		0.00114	1	0.04061	0.2993	15	109	MSH4,SYCP2L,AURKB,PLK1,CENPO,RAD51,REC8,RAD50,SYCE2,STAG3,SMC1B,RNF212,DMC1,TTN,FAM9C
GO: Molecular Function	GO:0015026	coreceptor activity		1.8e-06	0.002669	0.001335	0.01052	13	48	FCRL1,ROR1,CD8A,CD8B,CD22,CD28,CD80,CXCR6,RGMB,TMIGD2,ITGB3,LRP6,LRP5
GO: Biological Process	GO:0006270	DNA replication initiation		3.792e-06	0.02782	0.001811	0.01717	13	51	MCM2,MCM3,MCM4,MCM5,MCM7,CDC45,ORC1,CDC6,E2F7,CIZ1,E2F8,FBXW7,CDT1
GO: Biological Process	GO:0007062	sister chromatid cohesion		7.361e-05	0.5401	0.01543	0.1462	13	66	AXIN2,CDC20,PTTG1,PLK1,ESPL1,DDX11,REC8,HASPIN,FBXW7,FEN1,CDCA5,STAG3,SMC1B
GO: Biological Process	GO:0051306	mitotic sister chromatid separation		7.361e-05	0.5401	0.01543	0.1462	13	66	BIRC5,CDC6,CDC20,AURKB,PTTG1,NCAPH2,TRIP13,PLK1,ESPL1,USP44,TEX14,XRCC3,CDT1
Pathway	1269784	DNA strand elongation	BioSystems: REACTOME	5.989e-09	1.441e-05	1.441e-05	0.0001206	13	32	MCM2,MCM3,MCM4,MCM5,MCM7,CDC45,PCNA,POLD1,RFC4,FEN1,GINS4,GINS2,LIG1
Pathway	1269177	Costimulation by the CD28 family	BioSystems: REACTOME	0.0001778	0.428	0.01189	0.09944	13	73	TRAC,BTLA,CD3D,CD3E,CD3G,CD28,CD80,PDCD1,ICOS,CTLA4,HLA-DRB1,HLA-DRB5,TRBC1
Pathway	137934	E2F transcription factor network	BioSystems: Pathway Interaction Database	0.0001778	0.428	0.01189	0.09944	13	73	MCM3,MYBL2,DHFRP1,CCNA2,ORC1,CDC6,CDC25A,E2F7,E2F5,RRM2,TK1,CBX5,TYMS
GO: Biological Process	GO:0031295	T cell costimulation		0.0001185	0.8696	0.01854	0.1757	12	60	BTLA,CD3E,CD5,CD28,CD80,TNFRSF13C,PDCD1,ICOS,CCR7,CTLA4,CD160,TMIGD2
GO: Biological Process	GO:0031294	lymphocyte costimulation		0.0001647	1	0.02256	0.2138	12	62	BTLA,CD3E,CD5,CD28,CD80,TNFRSF13C,PDCD1,ICOS,CCR7,CTLA4,CD160,TMIGD2
GO: Biological Process	GO:0010965	regulation of mitotic sister chromatid separation		0.0001931	1	0.02315	0.2194	12	63	BIRC5,CDC6,CDC20,AURKB,PTTG1,TRIP13,PLK1,ESPL1,USP44,TEX14,XRCC3,CDT1
GO: Biological Process	GO:1905818	regulation of chromosome separation		0.0004661	1	0.03842	0.3642	12	69	BIRC5,CDC6,CDC20,AURKB,PTTG1,TRIP13,PLK1,ESPL1,USP44,TEX14,XRCC3,CDT1
GO: Biological Process	GO:0050854	regulation of antigen receptor-mediated signaling pathway		0.0005339	1	0.04081	0.3868	12	70	BLK,FCRL3,CD19,CD22,PAX5,CCR7,TESPA1,STAP1,TRAT1,RPS3,PLCL2,CD160
GO: Biological Process	GO:0051784	negative regulation of nuclear division		0.0006098	1	0.0443	0.4199	12	71	BIRC5,CDC20,AURKB,PTTG1,TRIP13,PLK1,USP44,FGFR2,TEX14,XRCC3,FBXO43,CDT1
Pathway	M615	Intestinal immune network for IgA production	MSigDB C2 BIOCARTA (v7.1)	9.124e-06	0.02196	0.001997	0.0167	12	48	CD28,CD80,TNFRSF13C,ICOS,CCR9,HLA-DOA,HLA-DOB,HLA-DRB1,HLA-DRB5,CCL28,IL6,MADCAM1
Pathway	128760	Intestinal immune network for IgA production	BioSystems: KEGG	1.148e-05	0.02762	0.002302	0.01925	12	49	CD28,CD80,TNFRSF13C,ICOS,CCR9,HLA-DOA,HLA-DOB,HLA-DRB1,HLA-DRB5,CCL28,IL6,MADCAM1
Pathway	M40	E2F transcription factor network	MSigDB C2 BIOCARTA (v7.1)	0.000668	1	0.03496	0.2924	12	73	MCM3,MYBL2,CCNA2,ORC1,CDC6,CDC25A,E2F7,E2F5,RRM2,TK1,CBX5,TYMS
GO: Biological Process	GO:0033046	negative regulation of sister chromatid segregation		0.0001108	0.813	0.01854	0.1757	11	51	BIRC5,CDC20,AURKB,PTTG1,TRIP13,PLK1,ESPL1,USP44,TEX14,XRCC3,CDT1
GO: Biological Process	GO:0051985	negative regulation of chromosome segregation		0.0001905	1	0.02315	0.2194	11	54	BIRC5,CDC20,AURKB,PTTG1,TRIP13,PLK1,ESPL1,USP44,TEX14,XRCC3,CDT1
GO: Biological Process	GO:0030071	regulation of mitotic metaphase/anaphase transition		0.000267	1	0.02881	0.273	11	56	BIRC5,CDC6,CDC20,AURKB,TRIP13,PLK1,ESPL1,USP44,TEX14,XRCC3,CDT1
GO: Biological Process	GO:0030199	collagen fibril organization		0.0004294	1	0.0358	0.3393	11	59	AEBP1,COL1A1,COL1A2,COL3A1,COL5A2,COL12A1,ADAMTS3,SFRP2,CHADL,PXDN,LUM
GO: Biological Process	GO:1902099	regulation of metaphase/anaphase transition of cell cycle		0.0004294	1	0.0358	0.3393	11	59	BIRC5,CDC6,CDC20,AURKB,TRIP13,PLK1,ESPL1,USP44,TEX14,XRCC3,CDT1
GO: Biological Process	GO:0007091	metaphase/anaphase transition of mitotic cell cycle		0.0004992	1	0.03938	0.3732	11	60	BIRC5,CDC6,CDC20,AURKB,TRIP13,PLK1,ESPL1,USP44,TEX14,XRCC3,CDT1
GO: Biological Process	GO:0045839	negative regulation of mitotic nuclear division		0.0005782	1	0.04302	0.4078	11	61	BIRC5,CDC20,AURKB,PTTG1,TRIP13,PLK1,USP44,FGFR2,TEX14,XRCC3,CDT1
GO: Biological Process	GO:0090307	mitotic spindle assembly		0.0006673	1	0.04557	0.4319	11	62	BIRC5,MYBL2,SPICE1,CDC20,AURKB,PLK1,MAP10,MSTO1,TPX2,KIF4A,KIFC1
GO: Biological Process	GO:0006220	pyrimidine nucleotide metabolic process		0.0006673	1	0.04557	0.4319	11	62	NME1,NME2,NME3,TAMM41,CDS1,DCTPP1,AK5,NEIL1,SHMT1,TYMS,GPAT2
GO: Biological Process	GO:0044784	metaphase/anaphase transition of cell cycle		0.0007677	1	0.04721	0.4474	11	63	BIRC5,CDC6,CDC20,AURKB,TRIP13,PLK1,ESPL1,USP44,TEX14,XRCC3,CDT1
GO: Cellular Component	GO:0045171	intercellular bridge		0.0005276	0.4701	0.02474	0.1824	11	61	CD34,NCAPH2,FAM50B,CEP55,KIF20A,TPX2,RBM44,TEX14,GSTM2,GSTM3,KIF4A
Pathway	83039	DNA replication	BioSystems: KEGG	2.544e-06	0.006123	0.0006123	0.005121	11	36	MCM2,MCM3,MCM4,MCM5,MCM7,PCNA,POLD1,RFC4,FEN1,RNASEH2A,LIG1
Pathway	M16853	DNA replication	MSigDB C2 BIOCARTA (v7.1)	2.544e-06	0.006123	0.0006123	0.005121	11	36	MCM2,MCM3,MCM4,MCM5,MCM7,PCNA,POLD1,RFC4,FEN1,RNASEH2A,LIG1
Pathway	1268880	Constitutive Signaling by Aberrant PI3K in Cancer	BioSystems: REACTOME	0.0008628	1	0.04154	0.3474	11	65	MET,CD19,CD28,CD80,ICOS,TRAT1,ERBB3,FGFR1,FGFR2,IRS1,KIT
GO: Molecular Function	GO:0003688	DNA replication origin binding		7.77e-07	0.001152	0.001152	0.00908	10	26	MCM2,MCM3,MCM4,MCM5,MCM7,CDC45,ORC1,CDC6,DDX11,CDT1
GO: Biological Process	GO:2000816	negative regulation of mitotic sister chromatid separation		0.0001738	1	0.02256	0.2138	10	45	BIRC5,CDC20,AURKB,PTTG1,TRIP13,PLK1,USP44,TEX14,XRCC3,CDT1
GO: Biological Process	GO:1905819	negative regulation of chromosome separation		0.0002544	1	0.02786	0.2641	10	47	BIRC5,CDC20,AURKB,PTTG1,TRIP13,PLK1,USP44,TEX14,XRCC3,CDT1
GO: Biological Process	GO:0033048	negative regulation of mitotic sister chromatid segregation		0.0003052	1	0.03049	0.289	10	48	BIRC5,CDC20,AURKB,PTTG1,TRIP13,PLK1,USP44,TEX14,XRCC3,CDT1
GO: Cellular Component	GO:0000795	synaptonemal complex		0.000159	0.1417	0.01012	0.07457	10	45	MSH4,SYCP2L,PLK1,RAD51,REC8,SYCE2,STAG3,SMC1B,RNF212,FAM9C
GO: Cellular Component	GO:0099086	synaptonemal structure		0.000159	0.1417	0.01012	0.07457	10	45	MSH4,SYCP2L,PLK1,RAD51,REC8,SYCE2,STAG3,SMC1B,RNF212,FAM9C
GO: Cellular Component	GO:0042555	MCM complex		0.0007534	0.6713	0.03051	0.2249	10	54	MCM2,MCM3,MCM4,MCM5,MCM7,CDC45,PCNA,POLD1,GINS4,GINS2
GO: Cellular Component	GO:0097373	MCM core complex		0.0007534	0.6713	0.03051	0.2249	10	54	MCM2,MCM3,MCM4,MCM5,MCM7,CDC45,PCNA,POLD1,GINS4,GINS2
GO: Cellular Component	GO:0005871	kinesin complex		0.001013	0.9022	0.03923	0.2891	10	56	KIF20B,KIF26A,KIF19,KIF20A,KIF2C,KIF24,KIF18B,KIF4A,KIF15,KIFC1
Pathway	M1467	The Co-Stimulatory Signal During T-cell Activation	MSigDB C2 BIOCARTA (v7.1)	9.743e-08	0.0002345	5.863e-05	0.0004903	10	22	CD3D,CD3E,CD3G,CD28,CD80,ICOS,CTLA4,HLA-DRB1,HLA-DRB5,ITK
Pathway	1269757	Activation of ATR in response to replication stress	BioSystems: REACTOME	2.442e-05	0.05878	0.003428	0.02867	10	37	MCM2,MCM3,MCM4,MCM5,MCM7,CDC45,ORC1,CDC6,CDC25A,RFC4
GO: Biological Process	GO:0022616	DNA strand elongation		3.602e-06	0.02643	0.001811	0.01717	9	24	MCM3,MCM4,MCM7,PCNA,RFC4,RAD50,GINS4,GINS2,LIG1
GO: Biological Process	GO:0000083	regulation of transcription involved in G1/S transition of mitotic cell cycle		2.131e-05	0.1564	0.005832	0.05528	9	29	CDC45,DHFRP1,ORC1,CDC6,PCNA,E2F7,RRM2,TYMS,CDT1
GO: Biological Process	GO:0071173	spindle assembly checkpoint		0.0003308	1	0.03049	0.289	9	40	BIRC5,CDC20,AURKB,TRIP13,PLK1,USP44,TEX14,XRCC3,CDT1
GO: Biological Process	GO:0007094	mitotic spindle assembly checkpoint		0.0003308	1	0.03049	0.289	9	40	BIRC5,CDC20,AURKB,TRIP13,PLK1,USP44,TEX14,XRCC3,CDT1
GO: Biological Process	GO:0071174	mitotic spindle checkpoint		0.0004869	1	0.03883	0.368	9	42	BIRC5,CDC20,AURKB,TRIP13,PLK1,USP44,TEX14,XRCC3,CDT1
GO: Biological Process	GO:0045841	negative regulation of mitotic metaphase/anaphase transition		0.0004869	1	0.03883	0.368	9	42	BIRC5,CDC20,AURKB,TRIP13,PLK1,USP44,TEX14,XRCC3,CDT1
GO: Biological Process	GO:0045740	positive regulation of DNA replication		0.0005851	1	0.04302	0.4078	9	43	MET,PCNA,E2F7,CIZ1,E2F8,FGFR1,DBF4B,IL6,CDT1
GO: Biological Process	GO:0031577	spindle checkpoint		0.000699	1	0.04557	0.4319	9	44	BIRC5,CDC20,AURKB,TRIP13,PLK1,USP44,TEX14,XRCC3,CDT1
GO: Biological Process	GO:1902100	negative regulation of metaphase/anaphase transition of cell cycle		0.000699	1	0.04557	0.4319	9	44	BIRC5,CDC20,AURKB,TRIP13,PLK1,USP44,TEX14,XRCC3,CDT1
Pathway	1269773	Activation of the pre-replicative complex	BioSystems: REACTOME	4.418e-05	0.1063	0.005064	0.04236	9	32	MCM2,MCM3,MCM4,MCM5,MCM7,CDC45,ORC1,CDC6,CDT1
Pathway	M4085	Primary immunodeficiency	MSigDB C2 BIOCARTA (v7.1)	9.564e-05	0.2302	0.007488	0.06263	9	35	CD3D,CD3E,CD8A,CD8B,CD19,TNFRSF13C,CD79A,ICOS,TAP2
Pathway	1269175	Generation of second messenger molecules	BioSystems: REACTOME	0.0001213	0.2919	0.009122	0.07629	9	36	TRAC,CD3D,CD3E,CD3G,ENAH,HLA-DRB1,HLA-DRB5,ITK,TRBC1
Pathway	83125	Primary immunodeficiency	BioSystems: KEGG	0.0001524	0.3668	0.01079	0.09024	9	37	CD3D,CD3E,CD8A,CD8B,CD19,TNFRSF13C,CD79A,ICOS,TAP2
Pathway	82949	Glycine, serine and threonine metabolism	BioSystems: KEGG	0.0002882	0.6937	0.01822	0.1524	9	40	MAOA,ALDH7A1,DMGDH,PSAT1,SARDH,SHMT1,SRR,GAMT,SDSL
Pathway	1269378	Kinesins	BioSystems: REACTOME	0.0005114	1	0.02798	0.234	9	43	KIF20B,KIF26A,KIF19,KIF20A,KIF2C,KIF18B,KIF4A,KIF15,KIFC1
Pathway	1269547	Chemokine receptors bind chemokines	BioSystems: REACTOME	0.001185	1	0.04987	0.4171	9	48	CXCL9,CXCR5,CCR7,CXCL11,CXCR6,CCR9,CXCR3,CCL28,CXCL10
GO: Biological Process	GO:0000727	double-strand break repair via break-induced replication		1.503e-08	0.0001103	5.514e-05	0.0005226	8	11	MCM2,MCM3,MCM4,MCM5,MCM7,CDC45,GINS4,GINS2
GO: Biological Process	GO:0090592	DNA synthesis involved in DNA replication		1.628e-06	0.01194	0.0009953	0.009433	8	17	MCM3,MCM4,MCM7,PCNA,RFC4,GINS4,GINS2,LIG1
GO: Biological Process	GO:0006271	DNA strand elongation involved in DNA replication		1.628e-06	0.01194	0.0009953	0.009433	8	17	MCM3,MCM4,MCM7,PCNA,RFC4,GINS4,GINS2,LIG1
GO: Biological Process	GO:0048103	somatic stem cell division		0.0001188	0.8714	0.01854	0.1757	8	28	DCT,LEF1,FGFR1,FGFR2,SOX5,HOXB4,KIT,LRP6
GO: Biological Process	GO:0035025	positive regulation of Rho protein signal transduction		0.0003281	1	0.03049	0.289	8	32	GPR55,COL3A1,PRAG1,ROBO1,F2RL1,MCF2L,GPR18,RTN4R
GO: Cellular Component	GO:0051233	spindle midzone		0.0007177	0.6394	0.03051	0.2249	8	36	CENPV,CDC6,AURKB,PLK1,MAP10,KIF20B,GEM,KIF18B
Pathway	1269785	Unwinding of DNA	BioSystems: REACTOME	3.7e-08	8.905e-05	4.453e-05	0.0003724	8	12	MCM2,MCM3,MCM4,MCM5,MCM7,CDC45,GINS4,GINS2
Pathway	M6682	CDK Regulation of DNA Replication	MSigDB C2 BIOCARTA (v7.1)	2.42e-06	0.005826	0.0006123	0.005121	8	18	MCM2,MCM3,MCM4,MCM5,MCM7,ORC1,CDC6,CDT1
Pathway	1269772	G1/S-Specific Transcription	BioSystems: REACTOME	2.42e-06	0.005826	0.0006123	0.005121	8	18	CDC45,ORC1,CDC6,CDC25A,PCNA,RRM2,TYMS,CDT1
Pathway	1269182	PD-1 signaling	BioSystems: REACTOME	5.795e-05	0.1395	0.005579	0.04666	8	26	TRAC,CD3D,CD3E,CD3G,PDCD1,HLA-DRB1,HLA-DRB5,TRBC1
Pathway	1269774	E2F mediated regulation of DNA replication	BioSystems: REACTOME	0.0004526	1	0.02534	0.2119	8	34	CDC45,ORC1,CDC6,CDC25A,PCNA,RRM2,TYMS,CDT1
Pathway	M46	ATR signaling pathway	MSigDB C2 BIOCARTA (v7.1)	0.001198	1	0.04987	0.4171	8	39	MCM2,MCM7,CCNA2,CDC6,CDC25A,PLK1,RAD51,RFC4
GO: Molecular Function	GO:0023023	MHC protein complex binding		0.0003656	0.5421	0.04997	0.3937	7	25	CD8A,MS4A1,CD160,HLA-DOA,HLA-DOB,HLA-DRB1,KLRC2
GO: Biological Process	GO:1902969	mitotic DNA replication		8.079e-06	0.05928	0.003191	0.03025	7	15	MCM2,MCM3,MCM4,CDC45,RAD51,FGFR1,LIG1
Pathway	1269804	Polo-like kinase mediated events	BioSystems: REACTOME	1.959e-05	0.04715	0.002947	0.02465	7	17	MYBL2,PKMYT1,CCNB2,CDC25A,PLK1,LIN52,FOXM1
Pathway	1269174	Translocation of ZAP-70 to Immunological synapse	BioSystems: REACTOME	0.0001343	0.3234	0.009799	0.08195	7	22	TRAC,CD3D,CD3E,CD3G,HLA-DRB1,HLA-DRB5,TRBC1
Pathway	1269173	Phosphorylation of CD3 and TCR zeta chains	BioSystems: REACTOME	0.0003269	0.7869	0.01873	0.1567	7	25	TRAC,CD3D,CD3E,CD3G,HLA-DRB1,HLA-DRB5,TRBC1
Pathway	1269765	G0 and Early G1	BioSystems: REACTOME	0.0003269	0.7869	0.01873	0.1567	7	25	MYBL2,CCNA2,CDC6,CDC25A,PCNA,LIN52,E2F5
Pathway	P02738	De novo purine biosynthesis	PantherDB	0.001085	1	0.04835	0.4044	7	30	AK1,NME1,NME2,NME3,PPAT,AK5,RRM2
GO: Biological Process	GO:2000105	positive regulation of DNA-dependent DNA replication		4.037e-05	0.2962	0.009554	0.09055	6	13	E2F7,CIZ1,E2F8,FGFR1,DBF4B,CDT1
GO: Biological Process	GO:0036445	neuronal stem cell division		0.0001625	1	0.02256	0.2138	6	16	DCT,LEF1,FGFR1,FGFR2,SOX5,LRP6
GO: Biological Process	GO:0055057	neuroblast division		0.0001625	1	0.02256	0.2138	6	16	DCT,LEF1,FGFR1,FGFR2,SOX5,LRP6
GO: Cellular Component	GO:0098644	complex of collagen trimers		0.0004481	0.3993	0.02218	0.1635	6	19	COL1A1,COL1A2,COL3A1,COL4A2,COL5A2,LUM
Pathway	782380	pyrimidine deoxyribonucleotides de novo biosynthesis	BioSystems: BIOCYC	9.644e-05	0.2321	0.007488	0.06263	6	15	NME1,NME2,NME3,RRM2,NTPCR,TYMS
Pathway	782381	pyrimidine deoxyribonucleotides biosynthesis from CTP	BioSystems: BIOCYC	9.644e-05	0.2321	0.007488	0.06263	6	15	NME1,NME2,NME3,RRM2,NTPCR,TYMS
Pathway	M19422	IL 17 Signaling Pathway	MSigDB C2 BIOCARTA (v7.1)	9.644e-05	0.2321	0.007488	0.06263	6	15	CD3D,CD3E,CD3G,CD8A,CD34,IL6
Pathway	M16966	Stathmin and breast cancer resistance to antimicrotubule agents	MSigDB C2 BIOCARTA (v7.1)	0.0005872	1	0.03141	0.2627	6	20	CAMK4,CD3D,CD3E,CD3G,PRKAR1B,STMN1
Pathway	782390	superpathway of pyrimidine deoxyribonucleotides de novo biosynthesis	BioSystems: BIOCYC	0.0007836	1	0.03849	0.3219	6	21	NME1,NME2,NME3,RRM2,NTPCR,TYMS
Pathway	M6327	Activation of Csk by cAMP-dependent Protein Kinase Inhibits Signaling through the T Cell Receptor	MSigDB C2 BIOCARTA (v7.1)	0.001027	1	0.04664	0.3901	6	22	CD3D,CD3E,CD3G,PRKAR1B,HLA-DRB1,HLA-DRB5
Pathway	1269800	Cyclin A/B1 associated events during G2/M transition	BioSystems: REACTOME	0.001027	1	0.04664	0.3901	6	22	CCNA2,PKMYT1,CCNB2,CDC25A,PLK1,FOXM1
GO: Biological Process	GO:0036388	pre-replicative complex assembly		1.121e-05	0.08224	0.003427	0.03248	5	7	MCM2,MCM3,MCM4,MCM5,MCM7
GO: Biological Process	GO:1902299	pre-replicative complex assembly involved in cell cycle DNA replication		1.121e-05	0.08224	0.003427	0.03248	5	7	MCM2,MCM3,MCM4,MCM5,MCM7
GO: Biological Process	GO:0006267	pre-replicative complex assembly involved in nuclear cell cycle DNA replication		1.121e-05	0.08224	0.003427	0.03248	5	7	MCM2,MCM3,MCM4,MCM5,MCM7
GO: Biological Process	GO:0070943	neutrophil-mediated killing of symbiont cell		0.0001164	0.8543	0.01854	0.1757	5	10	ARG1,AZU1,CTSG,ELANE,F2RL1
GO: Biological Process	GO:0021873	forebrain neuroblast division		0.0001164	0.8543	0.01854	0.1757	5	10	DCT,LEF1,FGFR1,FGFR2,LRP6
GO: Biological Process	GO:0070942	neutrophil mediated cytotoxicity		0.0003325	1	0.03049	0.289	5	12	ARG1,AZU1,CTSG,ELANE,F2RL1
GO: Biological Process	GO:1905522	negative regulation of macrophage migration		0.0003325	1	0.03049	0.289	5	12	CD200,MMP28,CYP19A1,STAP1,SLAMF8
GO: Biological Process	GO:0051873	killing by host of symbiont cells		0.0007638	1	0.04721	0.4474	5	14	ARG1,AZU1,CTSG,ELANE,F2RL1
GO: Biological Process	GO:0006268	DNA unwinding involved in DNA replication		0.0007638	1	0.04721	0.4474	5	14	MCM2,MCM4,MCM7,RAD51,TWNK
GO: Biological Process	GO:0033690	positive regulation of osteoblast proliferation		0.0007638	1	0.04721	0.4474	5	14	SOX8,TMEM119,ITGB3,LRP5,LTF
GO: Cellular Component	GO:0005583	fibrillar collagen trimer		0.0001932	0.1722	0.01076	0.0793	5	11	COL1A1,COL1A2,COL3A1,COL5A2,LUM
GO: Cellular Component	GO:0098643	banded collagen fibril		0.0001932	0.1722	0.01076	0.0793	5	11	COL1A1,COL1A2,COL3A1,COL5A2,LUM
Pathway	M13247	T Cytotoxic Cell Surface Molecules	MSigDB C2 BIOCARTA (v7.1)	0.0003058	0.736	0.0184	0.1539	5	12	CD3D,CD3E,CD3G,CD8A,CD28
Pathway	P02739	De novo pyrimidine deoxyribonucleotide biosynthesis	PantherDB	0.0007038	1	0.03529	0.2952	5	14	NME1,NME2,NME3,RRM2,TYMS
Pathway	M10765	Lck and Fyn tyrosine kinases in initiation of TCR Activation	MSigDB C2 BIOCARTA (v7.1)	0.0007038	1	0.03529	0.2952	5	14	CD3D,CD3E,CD3G,HLA-DRB1,HLA-DRB5
GO: Biological Process	GO:0045003	double-strand break repair via synthesis-dependent strand annealing		0.0003162	1	0.03049	0.289	4	7	RAD54L,RAD51,DMC1,XRCC3
GO: Biological Process	GO:0010760	negative regulation of macrophage chemotaxis		0.0003162	1	0.03049	0.289	4	7	MMP28,CYP19A1,STAP1,SLAMF8
GO: Biological Process	GO:0032466	negative regulation of cytokinesis		0.0003162	1	0.03049	0.289	4	7	AURKB,E2F7,E2F8,TEX14
Pathway	1108777	superpathway of choline degradation to L-serine	BioSystems: BIOCYC	0.0002952	0.7106	0.01822	0.1524	4	7	ALDH7A1,DMGDH,SARDH,SHMT1
Pathway	M16519	HIV Induced T Cell Apoptosis	MSigDB C2 BIOCARTA (v7.1)	0.000971	1	0.04583	0.3833	4	9	CD3D,CD3E,CD3G,CD28
GO: Biological Process	GO:0021847	ventricular zone neuroblast division		0.0001948	1	0.02315	0.2194	3	3	DCT,FGFR1,FGFR2
GO: Biological Process	GO:1902315	nuclear cell cycle DNA replication initiation		0.0007019	1	0.04557	0.4319	3	4	MCM2,MCM3,MCM4
GO: Biological Process	GO:1902292	cell cycle DNA replication initiation		0.0007019	1	0.04557	0.4319	3	4	MCM2,MCM3,MCM4
GO: Biological Process	GO:1902975	mitotic DNA replication initiation		0.0007019	1	0.04557	0.4319	3	4	MCM2,MCM3,MCM4
