# Supplementary material for: The transcriptome profile of human trisomy 21 blood cells
Source: Hum Genomics. 2021 May 1;15:25. doi: 10.1186/s40246-021-00325-4 (PMC8088681; doi:10.1186/s40246-021-00325-4)
Supplement: Supplementary file 13 — Additional file 13: Supplementary Table 12. Differential expression of pool A (trisomy 21 white blood cells) versus pool B (normal control white blood cells) from data available in Powers et al. (2019). Loci were sorted in descending order of expression ratio (Ratio A/B). N/A: not available. SD: standard deviation. [file 40246_2021_325_MOESM13_ESM.xlsx]

## Sheet: Sheet1
"The transcriptome profile of human trisomy 21 blood cells" Francesca Antonaros, Rossella Zenatelli, Giulia Guerri, Matteo Bertelli, Chiara Locatelli, Beatrice Vione, Francesca Catapano, Alice Gori, Lorenza Vitale, Maria Chiara Pelleri, Giuseppe Ramacieri, Guido Cocchi, Pierluigi Strippoli, Maria Caracausi, Allison Piovesan
Supplementary Table 12. Differential expression of pool A (trisomy 21 white blood cells) versus pool B (normal control white blood cells) from data available in Powers et al. (2019). Loci were sorted in descending order of expression ratio (Ratio A/B). N/A: not available. SD: standard deviation.
Chromosome	txStart	txEnd	Gene name	Expression A	Expression B	Expression A/B	Sample Count A	Sample Count B	SD as % of Expression A	SD a % of Expression B
chr12	40393394	40570757	MUC19	1.36269	0.0126351	107.85	4	4	194.418	100.201
chr1	152153595	152159228	RPTN	2.19772	0.0367427	59.8139	1	1	0	0
chr12	11391540	11395564	PRB2	5.47997	0.0946118	57.9205	1	1	0	0
chr13	49890409	49893380	CTAGE10P	1.65533	0.0371009	44.6169	1	1	0	0
chr1	152348735	152360028	FLG2	0.712839	0.0184816	38.5702	7	3	253.933	47.9811
chr6	32517343	32530316	HLA-DRB5	437.28	11.3458	38.5411	10	9	166.024	107.39
chr1	171635417	171652633	MYOC	2.36469	0.0638472	37.0366	1	2	0	0.105289
chr7	101020083	101058859	MUC17	0.823526	0.0246379	33.4251	7	4	253.188	75.5975
chr1	178513077	178523500	TEX35	3.23013	0.0980563	32.9416	1	1	0	0
chr19	42721642	42740516	PSG3	2.04614	0.0653603	31.3056	1	2	0	6.39007
chr18	65750252	65885136	CDH7	1.29548	0.0414855	31.2272	1	3	0	10.6947
chr17	62264705	62275655	TBC1D3P2	1.92998	0.0636953	30.3002	1	1	0	0
chr11	116820702	116823295	APOA4	2.71612	0.0917345	29.6085	1	1	0	0
chr13	19173770	19181852	TUBA3C	2.39355	0.0820985	29.1546	1	3	0	8.75954
chr20	13848586	13995333	SEL1L2	1.16729	0.040215	29.0263	1	1	0	0
chr13	113645771	113735664	GRK1	1.78101	0.061647	28.8904	1	1	0	0
chr20	62410237	62427573	RBBP8NL	1.25669	0.0449367	27.9658	1	2	0	0.576194
chr11	99020904	100358885	CNTN5	0.439335	0.0157428	27.907	1	1	0	0
chr14	19779664	19783111	OR4M1	4.43	0.159268	27.8148	1	2	0	10.4507
chr1	201190780	201228952	IGFN1	0.295037	0.0108493	27.1942	4	4	179.256	2.02528
chr2	168915468	169031396	ABCB11	0.715233	0.0263838	27.1088	2	2	135.82	3.41091
chr18	63637259	63644319	SERPINB4	2.02848	0.0761798	26.6275	1	1	0	0
chr11	1074875	1110508	MUC2	0.386967	0.0146304	26.4496	3	3	162.285	4.7971
chr1	204154816	204166337	REN	2.07788	0.0789159	26.3303	1	2	0	4.73642
chr17	81804078	81814013	GCGR	1.46367	0.0566531	25.8357	1	1	0	0
chr16	20536758	20576376	ACSM2B	1.355	0.0525132	25.8031	1	1	0	0
chr12	52360006	52367525	KRT85	1.2915	0.050979	25.334	1	1	0	0
chr19	22286450	22317176	ZNF729	1.7453	0.0694566	25.1279	2	3	135.007	52.2643
chr1	16043736	16057326	CLCNKB	1.01548	0.0420638	24.1415	2	2	134.717	8.28493
chr19	5455415	5456856	ZNRF4	2.24188	0.093327	24.0217	1	1	0	0
chr5	1877427	1887179	IRX4	1.18445	0.0498168	23.7761	1	1	0	0
chr12	52768155	52777345	KRT76	1.19323	0.0503442	23.7014	1	1	0	0
chr11	17547373	17645944	OTOG	0.332631	0.0140988	23.5928	5	3	204.499	2.91589
chr4	9234385	9236334	USP17L15	1.64525	0.0710978	23.1406	2	1	134.344	0
chr4	99276366	99291028	ADH1A	3.02642	0.132433	22.8525	1	4	0	50.0005
chr2	79505054	80648868	CTNNA2	0.600701	0.026795	22.4184	2	2	133.815	3.04402
chr10	48156559	48274898	FRMPD2	0.552121	0.0246599	22.3894	1	3	0	3.47486
chr1	152719522	152720429	C1orf68	3.54276	0.158524	22.3484	1	1	0	0
chr3	126103561	126197758	ALDH1L1	1.68875	0.0762457	22.1488	1	2	0	75.0296
chr1	152302175	152325203	FLG	0.879404	0.0400465	21.9596	4	6	196.6	71.6576
chr20	24469199	24666617	SYNDIG1	1.10875	0.0505213	21.9463	3	1	164.817	0
chr7	134549097	134579843	AKR1B15	1.86486	0.0850582	21.9245	1	2	0	6.03772
chr19	22179101	22196951	ZNF676	0.960688	0.0438588	21.9041	4	2	187.111	1.92351
chr20	33031648	33044108	BPIFB6	2.2999	0.105028	21.898	1	1	0	0
chr4	79406353	79408218	GK2	1.50523	0.0709469	21.2163	1	1	0	0
chr15	74216640	74336472	CCDC33	0.670387	0.0323941	20.6947	1	2	0	2.37792
chr3	184031544	184039369	HTR3D	1.43481	0.0696257	20.6075	1	1	0	0
chr19	43064210	43082741	PSG2	1.66957	0.0823245	20.2804	2	1	125.865	0
chr17	10300866	10373005	MYH13	0.433633	0.021455	20.2113	2	4	134.176	2.47683
chr19	43007657	43026479	PSG11	1.63471	0.0815589	20.0433	2	1	134.117	0
chrX	24308215	24313393	SUPT20HL2	0.914961	0.047415	19.2969	1	1	0	0
chr21	10521514	10606270	TPTE	0.897097	0.0465522	19.2708	3	2	158.365	4.87512
chr11	66408922	66426707	NPAS4	0.713688	0.0374911	19.0362	2	1	127.358	0
chr15	23643549	23647846	MAGEL2	0.526555	0.027938	18.8473	1	4	0	8.86196
chr1	247948858	247949796	OR2L8	2.25539	0.121192	18.6101	1	1	0	0
chr17	10390325	10421950	MYH8	0.37812	0.0209298	18.0662	3	2	161.896	4.04886
chr4	9367874	9369070	USP17L6P	2.80347	0.155276	18.0548	3	2	166.453	63.6048
chr17	41117181	41118354	KRTAP4-11	1.97807	0.111915	17.6748	1	1	0	0
chr2	27254572	27275863	SLC30A3	1.44361	0.081692	17.6714	2	4	134.701	54.7631
chr8	7357954	7385558	ZNF705G	3.09347	0.175292	17.6476	1	1	0	0
chr12	109277978	109309406	FOXN4	0.638107	0.0361756	17.6391	1	2	0	2.93683
chr12	52424070	52434326	KRT75	1.03839	0.0609456	17.0379	1	2	0	0.419755
chr19	39602411	39607474	LGALS13	4.81092	0.285433	16.8548	1	1	0	0
chr19	55999726	56061810	NLRP5	0.547416	0.032819	16.6799	2	1	131.94	0
chr4	168092525	168187742	ANXA10	1.59969	0.0960711	16.6511	1	2	0	3.58693
chr16	90056566	90077339	PRDM7	0.767048	0.0461861	16.6078	2	5	124.731	52.6137
chr11	17493895	17544416	USH1C	0.649504	0.0392492	16.5482	3	2	154.845	0.0233151
chr8	12132417	12134009	USP17L7	1.30056	0.0787003	16.5254	2	4	131.327	12.7786
chr8	138588235	138914087	COL22A1	0.491365	0.0301944	16.2734	5	4	202.716	40.9812
chr19	42866461	42879822	PSG1	0.703536	0.0432765	16.2568	2	1	131.511	0
chrX	115189400	115192868	RBMXL3	0.598194	0.0371961	16.0822	2	2	131.662	?
chr17	50560933	50629625	CACNA1G	0.274336	0.0171712	15.9765	5	7	204.415	32.7862
chr17	41345704	41350812	KRT33A	1.7532	0.110439	15.8749	1	2	0	6.42096
chr4	69280429	69295050	UGT2B28	1.22812	0.0776646	15.8132	2	1	132.326	0
chr12	10806051	10806980	TAS2R8	2.32315	0.147166	15.7859	1	1	0	0
chr20	33055331	33073637	BPIFB3	1.24283	0.0788756	15.7569	3	1	135.04	0
chr12	47972965	48006212	COL2A1	0.393108	0.0252243	15.5845	5	1	203.016	0
chr19	55891692	55932336	NLRP13	0.775037	0.0505496	15.3322	1	3	0	31.078
chr20	38601934	38650652	ARHGAP40	0.907552	0.0594799	15.2581	2	2	128.681	50.9426
chr1	248179986	248181029	OR2M2	1.97229	0.129833	15.1909	1	1	0	0
chr1	152758030	152762053	KPRP	0.763011	0.0502437	15.1862	1	1	0	0
chr16	32877476	32885142	SLC6A10P	0.503666	0.0332304	15.1568	3	2	152.833	5.2488
chr1	152212076	152224196	HRNR	0.525049	0.0352265	14.9049	10	5	283.39	90.7597
chr12	81257975	81759749	PPFIA2	0.595956	0.0402117	14.8205	2	1	136.571	0
chr10	37125754	37309298	ANKRD30A	0.438798	0.0296738	14.7874	2	1	121.269	0
chr3	50205246	50221486	SLC38A3	0.792913	0.0538871	14.7143	3	1	160.571	0
chr2	153477338	153478808	RPRM	2.72089	0.185715	14.6509	8	8	113.683	66.7797
chrX	50190768	50201013	AKAP4	0.613683	0.0419666	14.6231	2	2	130.396	0.454265
chr17	20579724	20580911	CDRT15L2	1.92541	0.131771	14.6118	1	2	0	1.9533
chr6	77460848	77464022	HTR1B	1.88586	0.129112	14.6064	1	1	0	0
chr18	22413601	22417915	CTAGE1	0.418288	0.0286512	14.5993	1	1	0	0
chr1	248145148	248146086	OR2M5	2.2128	0.151654	14.5911	1	1	0	0
chr19	53264418	53270939	VN1R4	2.23252	0.153006	14.5911	1	1	0	0
chr2	88122982	88128131	FABP1	2.50541	0.173051	14.4779	2	1	127.704	0
chr19	9213850	9214871	OR7D4	1.99773	0.138054	14.4707	1	1	0	0
chr5	136213311	136365476	TRPC7	0.626596	0.0439161	14.268	2	2	110.634	2.74582
chr1	119833730	119844880	NBPF7	1.19096	0.0835997	14.246	1	2	0	5.7439
chr18	14748240	14855465	ANKRD30B	0.499525	0.0351211	14.2229	2	6	123.191	41.3252
chr11	76680166	76721789	GUCY2EP	0.649402	0.0456681	14.2201	3	2	160.425	5.75072
chr19	43167743	43186536	PSG5	0.981792	0.0694883	14.1289	2	1	128.828	0
chr17	41377665	41383816	KRT34	1.06389	0.0756661	14.0604	1	2	0	15.1685
chr19	9251044	9252063	OR7E24	1.64659	0.117465	14.0177	1	1	0	0
chr21	44600597	44602174	KRTAP10-7	1.21591	0.0868737	13.9963	1	3	0	4.61129
chr9	135521296	135526540	LCN1	2.39873	0.174943	13.7115	1	1	0	0
chr7	16526827	16581554	LRRC72	2.21764	0.16176	13.7094	1	2	0	41.3414
chr14	55414210	55440545	TBPL2	1.73646	0.126887	13.6851	1	2	0	25.6291
chr19	362057	376693	THEG	1.52272	0.111514	13.655	2	1	131.845	0
chr4	84493283	84498234	NKX6-1	1.81017	0.133236	13.5862	1	1	0	0
chrX	27468941	27749942	DCAF8L2	0.952602	0.0703417	13.5425	1	1	0	0
chr19	55540558	55545543	SBK3	1.44253	0.10691	13.493	1	1	0	0
chr2	233774022	233833423	MROH2A	0.670708	0.0497962	13.4691	3	1	166.319	0
chr12	100473773	100563867	NR1H4	0.670767	0.0499838	13.4197	2	1	128.738	0
chr17	10492307	10518719	MYH1	0.276223	0.0206407	13.3824	5	1	205.447	0
chr2	108239992	108265608	SULT1C3	2.38728	0.178676	13.361	1	1	0	0
chr1	33513999	34165842	CSMD2	0.261176	0.0195892	13.3327	6	5	222.322	75.9588
chr7	100733599	100797797	ZAN	0.382648	0.0287993	13.2867	5	6	207.153	64.4374
chr2	79085023	79088024	REG1B	2.72414	0.205269	13.2711	1	1	0	0
chr15	22080527	22081610	OR4M2	1.6584	0.125015	13.2656	2	1	129.955	0
chr2	208165347	208190258	C2orf80	2.18289	0.165004	13.2293	1	2	0	48.8277
chr14	38207999	38213063	SSTR1	0.38073	0.0288095	13.2154	3	1	112.062	0
chr16	1072756	1081454	SSTR5	0.611916	0.0463627	13.1985	2	1	128.851	0
chr2	21001429	21044073	APOB	0.203348	0.015414	13.1924	4	3	179.338	32.1871
chrX	48346428	48356753	SSX3	1.35665	0.10298	13.1739	1	1	0	0
chr11	62992824	63015845	SLC22A8	0.77417	0.0588037	13.1653	2	1	129.293	0
chr8	23702451	23706598	NKX2-6	2.00196	0.152825	13.0997	1	1	0	0
chr11	74696428	74731385	CHRDL2	2.10969	0.161872	13.0331	1	1	0	0
chr1	248294616	248295578	OR2T12	1.87505	0.145607	12.8775	2	1	130.182	0
chr9	133514586	133524946	MYMK	2.22625	0.17334	12.8432	1	1	0	0
chr7	97984700	97990104	OCM2	2.21437	0.172833	12.8122	1	1	0	0
chr1	248021948	248022886	OR2L5	1.42389	0.111339	12.7888	3	2	155.618	3.79487
chr8	130780300	131041604	ADCY8	0.379941	0.0297326	12.7786	2	1	129.865	0
chr3	164978898	165078495	SI	0.276563	0.0216695	12.7628	2	1	117.831	0
chr15	43276277	43302255	TGM7	1.48616	0.116897	12.7134	2	1	129.454	0
chr9	70529063	71446950	TRPM3	0.406674	0.032253	12.6089	1	3	0	69.3856
chr5	143812161	143820719	HMHB1	4.43621	0.353355	12.5545	1	3	0	2.73098
chr14	62706573	63045238	KCNH5	0.401439	0.0321881	12.4716	2	1	116.607	0
chr14	101561351	101563452	DIO3	0.706431	0.0568376	12.4289	1	1	0	0
chr4	44619578	44656868	YIPF7	1.49576	0.121323	12.3287	1	1	0	0
chr16	760765	768865	MSLN	11.5219	0.934675	12.3272	10	9	238.97	80.3846
chr11	71581855	71582875	KRTAP5-11	1.69755	0.13827	12.2771	1	1	0	0
chr2	120735865	120992653	GLI2	0.282664	0.0230426	12.267	2	4	131.385	39.3735
chr20	2380908	2432753	TGM6	0.694386	0.0567136	12.2437	4	2	175.225	2.96478
chr1	43142959	43156396	FAM183A	4.83836	0.397364	12.1761	1	2	0	44.3529
chr16	1256272	1258493	TPSD1	1.73917	0.143158	12.1486	2	3	128.319	12.2183
chr2	227979954	228181999	SPHKAP	0.231687	0.0191302	12.1111	3	1	150.357	0
chr5	34998099	35048188	AGXT2	0.674564	0.0558526	12.0776	2	1	129.948	0
chr15	22125511	22126447	OR4N3P	1.66965	0.138529	12.0527	2	3	115.844	11.6117
chr9	37602977	37746904	FRMPD1	0.368658	0.0306868	12.0136	6	4	195.803	44.768
chr2	176080107	176083962	EVX2	0.958589	0.0798761	12.001	1	2	0	16.4227
chr6	132552684	132553731	TAAR8	1.64223	0.137076	11.9804	1	1	0	0
chr8	10525484	10554166	PRSS55	1.3016	0.109003	11.941	1	1	0	0
chr19	748413	764319	MISP	0.517774	0.043416	11.9259	2	3	87.6483	3.17954
chr9	81987405	81995256	SPATA31D1	0.465106	0.0390668	11.9054	1	2	0	45.0301
chr10	53802771	55629182	PCDH15	0.115343	0.00971925	11.8675	3	1	156.671	0
chr9	33524413	33575442	ANKRD18B	0.444916	0.0375659	11.8436	4	6	103.196	28.9894
chr2	3703592	3847652	DCDC2C	1.0925	0.0923872	11.8253	1	1	0	0
chr8	112222928	113437499	CSMD3	0.105334	0.00891356	11.8172	4	2	179.071	5.19923
chr7	137384401	137846864	DGKI	0.304783	0.0259277	11.7551	4	5	156.019	9.02838
chr17	58169656	58170579	OR4D2	1.29879	0.110529	11.7506	3	1	102.546	0
chr19	10013249	10022278	RDH8	0.923383	0.0793943	11.6303	1	3	0	4.84218
chr16	57809426	57817114	LOC388282	2.05373	0.177025	11.6013	1	1	0	0
chr18	6941744	7117814	LAMA1	0.439367	0.0380951	11.5334	3	4	164.726	77.6482
chr21	13610081	13641585	POTED	1.2714	0.111922	11.3597	1	2	0	50.0623
chr8	35235457	35796550	UNC5D	0.202101	0.0178578	11.3173	1	2	0	4.52242
chr3	120908203	121424761	STXBP5L	0.142778	0.0126552	11.2821	1	2	0	4.58169
chr6	39329990	39725423	KIF6	0.620668	0.055039	11.2769	3	7	135.717	49.8757
chr3	184053047	184060673	HTR3C	0.883633	0.0787132	11.226	1	1	0	0
chr1	18107746	18378483	IGSF21	1.795	0.1605	11.1838	1	1	0	0
chr15	84080187	84126601	EFL1P1	1.06132	0.095858	11.0718	2	1	124.74	0
chr8	36784324	36936125	KCNU1	0.367795	0.0332293	11.0684	2	1	127.591	0
chr8	12379267	12379789	LOC649352	3.24225	0.298595	10.8583	1	2	0	13.7314
chr14	21057822	21058455	RNASE8	4.85189	0.447017	10.8539	1	3	0	67.7978
chr11	114518934	114560244	NXPE1	0.701426	0.0648145	10.8221	1	2	0	19.4553
chr20	4220631	4249012	ADRA1D	0.43127	0.040283	10.706	1	1	0	0
chr7	73860848	73865893	TMEM270	1.72856	0.161822	10.6818	1	1	0	0
chr16	24255553	24362416	CACNG3	0.506756	0.0474759	10.674	1	1	0	0
chr3	193274789	193378843	ATP13A5	0.494404	0.046385	10.6587	3	3	159.45	44.7671
chr5	23507609	23528597	PRDM9	0.560395	0.0526662	10.6405	2	2	132.326	51.0414
chrX	55623400	55626188	FOXR2	0.483946	0.0456248	10.6071	1	1	0	0
chr2	3645368	3702671	ALLC	2.13571	0.202825	10.5298	1	1	0	0
chr7	138706294	138799839	ATP6V0A4	0.398292	0.0378456	10.5241	4	3	158.297	2.47078
chr19	44777855	44800646	CBLC	0.798087	0.0758547	10.5213	4	2	171.83	14.8362
chr2	30722771	30809527	CAPN13	0.683542	0.0654671	10.441	3	4	155.298	62.9086
chr20	35285731	35292422	FAM83C	0.564421	0.0541238	10.4283	2	3	129.711	47.2267
chr19	57134096	57145202	ZIM3	0.46026	0.0441444	10.4262	1	2	0	8.21559
chr12	52446651	52452126	KRT6B	0.768013	0.0737068	10.4198	4	3	178.881	36.374
chr10	106573663	107181138	SORCS1	0.165612	0.015936	10.3924	2	1	115.015	0
chr21	30592440	30593055	KRTAP6-3	2.34812	0.226537	10.3653	1	1	0	0
chr17	63909597	63911328	CSHL1	2.002	0.193705	10.3353	2	1	129.278	0
chr1	201039509	201112566	CACNA1S	0.440265	0.0426661	10.3188	4	1	178.605	0
chr11	89710299	89717872	TRIM77	1.03186	0.100081	10.3102	1	1	0	0
chr9	114060127	114078472	AMBP	0.8289	0.0808578	10.2513	3	2	146.505	1.6108
chr14	59919713	60064596	LRRC9	0.256908	0.0251274	10.2242	1	2	0	2.48831
chr11	124396410	124410495	OR8B3	1.53722	0.151568	10.1421	1	1	0	0
chr9	88129305	88138481	SPATA31C2	0.327253	0.0323538	10.1148	7	4	185.227	8.42506
chr16	81100879	81220370	PKD1L2	0.144863	0.0143675	10.0827	6	2	206.812	?
chrX	136300963	136416888	ADGRG4	0.26817	0.0267325	10.0316	1	1	0	0
chr19	49151198	49155464	HRC	0.4619	0.0460524	10.0299	4	1	159.842	0
chr9	122448953	122580427	OR1J2	1.13581	0.113368	10.0188	1	1	0	0
chr2	165989160	166149216	SCN1A	0.227927	0.0228335	9.98216	3	2	154.426	51.4202
chr19	43192702	43205774	PSG4	0.629539	0.0630929	9.97797	2	1	128.435	0
chr1	17249079	17284233	PADI3	0.749354	0.0752746	9.95495	2	3	133.465	80.516
chr19	50958631	50969673	KLK6	0.81177	0.0815589	9.95317	1	1	0	0
chr11	32387775	32435539	WT1	0.359505	0.0361682	9.93981	3	2	151.985	12.3253
chr5	177400107	177400636	PFN3	3.19156	0.322479	9.89695	1	1	0	0
chr1	182447876	182560597	RGSL1	0.45386	0.0459663	9.87375	3	3	159.402	56.3763
chr8	100572882	100663410	SNX31	0.50751	0.0516394	9.82796	1	1	0	0
chrX	108719949	108736584	IRS4	0.490278	0.0503771	9.73216	1	2	0	49.1827
chr14	23412738	23435686	MYH7	0.260585	0.0268084	9.72028	4	4	183.034	40.0508
chrX	26192440	26195646	MAGEB6	0.651433	0.0672181	9.69133	1	1	0	0
chr12	21015696	21090106	SLCO1B7	0.662029	0.0684039	9.67823	1	1	0	0
chr12	80130377	80379090	OTOGL	0.226771	0.0234582	9.66703	4	4	179.95	74.737
chr6	51614685	52087625	PKHD1	0.119619	0.0124019	9.64526	5	3	193.682	68.1221
chr17	73165021	73171955	SSTR2	0.416424	0.0431847	9.64286	2	3	125.656	3.42204
chr8	72537391	72945890	KCNB2	0.352852	0.0370034	9.53569	1	1	0	0
chr3	126662081	126671939	NUP210P1	1.22987	0.129112	9.52557	1	1	0	0
chr2	119544392	119660321	CFAP221	0.357125	0.0378898	9.42536	3	1	152.81	0
chr14	19920607	19921578	OR4K5	1.36607	0.145379	9.3966	1	1	0	0
chr3	42692663	42702849	HHATL	0.795922	0.0847563	9.3907	3	3	151.278	57.9399
chr7	113876827	113919094	PPP1R3A	0.439744	0.0469552	9.36518	1	2	0	52.2152
chr11	5422111	5423206	OR51Q1	1.17064	0.125015	9.36402	1	1	0	0
chr1	12644547	12667086	AADACL4	0.781946	0.0835075	9.36378	1	1	0	0
chr11	5488685	5489749	OR52D1	1.22719	0.131269	9.3487	1	1	0	0
chr14	63204384	63293512	RHOJ	0.326158	0.0349225	9.33949	1	3	0	4.24587
chr11	26189123	26667907	ANO3	0.20528	0.0222286	9.23496	1	1	0	0
chr3	6861115	7743038	GRM7	0.264953	0.0287141	9.22728	2	1	125.338	0
chr15	26971282	27541119	GABRG3	0.480454	0.0521723	9.20898	1	1	0	0
chr3	172889357	173141268	SPATA16	1.22447	0.132988	9.20735	1	1	0	0
chr6	165327287	165988115	PDE10A	0.136228	0.0147962	9.20695	2	2	124.116	6.20046
chrX	35919734	36385319	CFAP47	0.407316	0.0444412	9.16528	4	1	124.219	0
chr17	41159653	41160731	KRTAP4-4	1.2405	0.135692	9.14204	3	2	155.358	6.85708
chr7	155961219	155968391	LOC389602	0.477857	0.0524176	9.11636	1	1	0	0
chr22	21166903	21192156	FAM230B	0.842949	0.0927873	9.08475	4	6	182.758	37.3874
chr1	3021482	3022903	ACTRT2	0.871365	0.0959772	9.07888	1	1	0	0
chr5	141150022	141153287	PCDHB6	0.390051	0.0430983	9.05028	2	2	122.89	1.67538
chr12	100357079	100422059	SLC17A8	0.27452	0.0303406	9.04793	3	1	139.381	0
chr6	54018916	54266325	MLIP	0.177367	0.0196391	9.03132	1	1	0	0
chr10	113550831	113589602	HABP2	0.479338	0.0537349	8.92042	1	2	0	49.8835
chrX	37008359	37011666	FAM47C	0.338306	0.0379627	8.91153	1	2	0	2.14348
chr10	49609095	49665104	CHAT	0.41271	0.0463596	8.90235	1	1	0	0
chr2	100470482	100483280	NMS	2.16782	0.243827	8.89083	1	1	0	0
chr3	181711924	181714436	SOX2	0.566669	0.0639537	8.86062	2	4	129.302	46.393
chr14	100880655	100884847	RTL1	0.376644	0.0425334	8.85523	3	3	157.071	49.1624
chr2	54253178	54256272	TSPYL6	0.350624	0.0396006	8.85402	2	3	88.1474	5.41967
chr9	104598457	104599413	OR13C5	1.82856	0.207553	8.8101	1	2	0	60.137
chr19	42752687	42765692	PSG8	0.522551	0.0604559	8.64351	3	1	135.682	0
chr10	44911307	44937010	TMEM72	0.816637	0.0946118	8.63145	2	1	122.958	0
chr7	99980762	99984237	AZGP1P1	0.770879	0.0896776	8.59612	4	1	114.781	0
chr8	12127858	12129297	LOC392196	0.716829	0.0835075	8.58401	3	1	150.753	0
chr1	152084144	152089064	TCHHL1	0.29287	0.0343909	8.51592	3	1	150.167	0
chr9	34723053	34729538	FAM205A	0.25126	0.0295154	8.51284	4	2	158.411	2.78775
chr3	978021	1403610	CNTN6	0.494029	0.0584419	8.45335	2	3	130.513	36.1998
chr3	51894876	51903370	IQCF1	1.62123	0.19204	8.44217	1	1	0	0
chrX	77967961	77969638	PGAM4	1.4921	0.176872	8.43602	6	6	229.728	71.1171
chr21	30396074	30396822	KRTAP13-1	1.60689	0.19071	8.42579	2	1	124.693	0
chr11	49145094	49208670	FOLH1	0.45577	0.0542238	8.40536	3	4	120.915	29.1595
chr11	92969623	92986241	MTNR1B	0.719451	0.086022	8.36357	2	1	122.741	0
chr22	25211660	25231869	CRYBB2	1.07903	0.129426	8.33705	4	1	142.365	0
chrX	140783260	140784558	CDR1	0.825155	0.0996192	8.28309	1	2	0	21.5917
chr15	42067562	42094559	PLA2G4D	0.302406	0.0366006	8.26233	2	1	124.068	0
chr1	46961364	47055432	CYP4X1	0.455149	0.0551508	8.2528	2	2	122.992	0.966888
chr2	43806154	43838840	ABCG5	0.621536	0.075385	8.24482	3	2	152.353	54.7242
chr6	142074484	142147205	NMBR	0.7127	0.087	8.19195	2	2	119.421	5.70759
chr2	214931542	215138591	ABCA12	0.18893	0.0231014	8.17831	4	3	174.44	69.6577
chr1	201283452	201332993	PKP1	0.380122	0.0465006	8.17458	1	1	0	0
chr15	22094431	22095864	OR4N4	0.823408	0.100816	8.1674	2	1	123.395	0
chr7	143907152	143988540	OR2F1	1.50653	0.184463	8.16711	1	1	0	0
chr12	52543909	52553147	KRT71	0.459354	0.0562853	8.16117	3	1	148.948	0
chr15	88803442	88875354	ACAN	0.290714	0.0356816	8.14746	5	8	170.512	56.7222
chr4	8592660	8619761	CPZ	0.43993	0.0542392	8.11093	4	6	175.494	27.2996
chr4	270675	305469	ZNF732	0.589009	0.0726581	8.10658	4	5	172.721	52.7515
chrX	151176584	151182855	GPR50	0.522783	0.0645317	8.10118	2	1	121.812	0
chr9	122519141	122520082	OR1J4	1.21685	0.150929	8.06246	2	1	125.935	0
chr19	42902082	42917924	PSG6	1.00139	0.124385	8.05074	4	2	184.033	59.8496
chr3	119146150	119151455	TEX55	0.634146	0.0787788	8.0497	1	1	0	0
chr2	219002846	219043142	CFAP65	0.108198	0.0134493	8.04487	4	3	143.716	4.50339
chr4	80321265	80963756	CFAP299	1.44858	0.180949	8.00546	2	2	126.349	24.0218
chr2	163602611	163736155	FIGN	0.214328	0.0268409	7.98514	1	1	0	0
chr7	103471784	103989516	RELN	0.233491	0.0293297	7.96092	5	3	206.078	78.7999
chr5	157670399	157680176	C5orf52	1.24508	0.156439	7.95891	1	2	0	6.34974
chr19	8065402	8149846	FBN3	0.170925	0.021478	7.95814	5	6	174.993	39.0755
chr17	42867145	42869217	AOC4P	0.45839	0.057781	7.93324	4	2	119.647	11.5422
chr16	49373808	49399431	C16orf78	1.11997	0.14199	7.88766	2	1	124.248	0
chr15	83255884	83284716	BNC1	0.212958	0.0270201	7.88145	1	1	0	0
chr16	49487531	49857919	ZNF423	0.314147	0.0399926	7.85514	3	6	139.952	41.643
chr4	72280969	72568799	ADAMTS3	0.169862	0.0216577	7.84302	6	3	185.032	4.50218
chr6	101393708	102070083	GRIK2	0.198816	0.0253847	7.83214	1	1	0	0
chrX	11293413	11304149	AMELX	1.32558	0.169417	7.8244	1	1	0	0
chr2	130611078	130658448	POTEJ	0.291032	0.0371961	7.82426	2	1	119.236	0
chr19	35523367	35528371	SBSN	0.615331	0.0788408	7.80474	5	5	169.565	45.4725
chr19	49425399	49429064	GFY	1.02319	0.131386	7.78763	1	2	0	57.3485
chr9	130265742	130434123	HMCN2	0.234746	0.0301525	7.7853	5	4	204.338	104.662
chr7	64207203	64220290	ZNF735	0.900244	0.115829	7.77215	1	2	0	6.8129
chr21	41304229	41357727	FAM3B	2.7787	0.358093	7.75971	7	8	123.31	126.247
chr19	35550193	35563658	ATP4A	0.385181	0.0498251	7.73066	4	3	149.47	49.647
chr6	132588592	132589738	TAAR5	0.752091	0.0973141	7.72849	1	1	0	0
chr1	15456728	15472091	CELA2A	1.32501	0.17278	7.66879	3	4	130.417	53.6107
chr1	237882377	237890922	ZP4	0.391493	0.0512658	7.63652	1	1	0	0
chr17	49120347	49170722	B4GALNT2	0.470532	0.061647	7.63268	2	1	123.482	0
chr18	47032572	47035617	ELOA2	0.329634	0.0432158	7.62761	1	1	0	0
chr11	89870188	89878456	TRIM64B	0.596979	0.0783845	7.61603	1	2	0	18.007
chr1	24056041	24112175	MYOM3	0.220231	0.0289538	7.60627	5	3	192.317	44.303
chr2	201644874	201700263	MPP4	0.454249	0.0597323	7.60475	4	4	153.382	30.0531
chr3	49177539	49192684	C3orf84	1.80227	0.237875	7.57656	1	1	0	0
chr19	51450997	51458454	SIGLEC8	0.862618	0.114126	7.55846	2	5	134.176	60.2373
chrX	38352483	38421450	OTC	0.564264	0.0747221	7.55151	3	2	122.908	10.3405
chr6	47698545	47722021	ADGRF4	0.311671	0.0413288	7.54126	1	2	0	1.20748
chr12	101594849	101695841	MYBPC1	0.298369	0.0397037	7.51489	7	3	165.915	39.4282
chr14	19876268	19877212	OR4K2	1.05947	0.14105	7.51134	1	1	0	0
chr2	31334320	31414777	XDH	0.322355	0.0429317	7.50855	5	5	202.4	81.6047
chr9	122578405	122657626	OR1B1	1.68864	0.225456	7.48987	1	2	0	37.3129
chr19	51028954	51035650	KLK12	1.50053	0.200855	7.4707	1	2	0	41.5617
chr12	85036321	85273060	LRRIQ1	0.26476	0.0356741	7.42162	1	2	0	45.4137
chr2	176150394	176156078	HOXD4	0.752713	0.101522	7.41428	2	2	120.23	18.2664
chr19	8730954	8732009	OR2Z1	0.925121	0.124904	7.40665	2	1	102.873	0
chr5	141177790	141180500	PCDHB8	0.556478	0.0753551	7.38475	1	1	0	0
chr1	17205125	17246006	PADI1	0.37843	0.051256	7.38314	2	2	112.944	47.3133
chr8	39107529	39284917	ADAM32	0.498267	0.0677207	7.35768	4	3	179.371	55.4685
chr5	35904295	35938779	CAPSL	0.864074	0.117605	7.34725	3	2	151.07	10.4805
chr2	43831942	43880051	ABCG8	0.347867	0.0474759	7.32722	4	1	131.9	0
chr9	1003237	1057554	DMRT2	0.297126	0.0407323	7.29459	9	4	84.28	6.21891
chr8	7337115	7338707	USP17L4	0.53777	0.073731	7.29368	1	1	0	0
chrX	108155607	108439497	COL4A6	0.129755	0.017823	7.2802	4	3	158.365	10.3409
chr7	35081287	35186162	DPY19L2P1	0.32148	0.0441896	7.27502	2	1	120.398	0
chr17	46973017	46973100	MIR5089	10.3517	1.42839	7.24706	1	2	0	4.98971
chr9	841647	969090	DMRT1	0.378158	0.0525132	7.20121	1	1	0	0
chr6	31005952	31035402	MUC22	0.033102	0.00459719	7.20047	7	8	228.958	30.9011
chr2	211375717	212538628	ERBB4	0.111445	0.0155102	7.18526	1	4	0	65.6041
chr6	70216040	70303083	COL9A1	0.409233	0.0569755	7.18262	3	2	158.664	59.397
chr8	138130023	138498390	FAM135B	0.123925	0.0172622	7.17899	4	2	136.345	2.3863
chr19	51022231	51028034	KLK11	0.625618	0.0874567	7.15347	2	1	99.8347	0
chr15	89471407	89496613	RHCG	0.445926	0.0624199	7.14397	2	2	118.785	8.19301
chr3	195746765	195811973	MUC4	0.409362	0.0573501	7.13795	8	7	248.006	74.5011
chrX	154651972	154653579	CTAG2	0.954694	0.134156	7.11629	1	2	0	25.9544
chr12	74133173	74292631	LOC100507377	1.0047	0.141361	7.10729	7	1	165.157	0
chr8	12137168	12138760	USP17L2	1.06498	0.150026	7.09861	3	3	153.754	34.3208
chr19	53601114	53637057	DPRX	1.83171	0.259884	7.0482	1	1	0	0
chr1	248387609	248388535	OR2T6	1.09015	0.154867	7.03928	1	1	0	0
chr7	38977878	39468601	POU6F2	0.640962	0.0913993	7.01277	4	1	175.199	0
chr20	35433347	35454746	GDF5	0.399976	0.0572437	6.98725	3	1	45.6246	0
chr4	42893266	43030658	GRXCR1	0.965033	0.138622	6.96159	1	1	0	0
chr1	248452798	248453772	OR2T2	1.03641	0.148944	6.95837	4	2	162.703	12.8008
chr5	26880600	27038582	CDH9	0.417095	0.0599938	6.9523	1	2	0	41.6129
chr2	232479827	232487859	ECEL1	0.53336	0.0771382	6.91434	3	3	133.698	44.4158
chr16	66908122	66918984	CDH16	0.402242	0.0582812	6.90175	3	3	122.205	51.1062
chr14	60644699	60649489	SIX1	0.327781	0.047666	6.87661	2	2	86.6026	5.27135
chr1	158547128	158548105	OR6Y1	0.966219	0.140799	6.86239	1	1	0	0
chr9	137838419	137838516	MIR602	10.6957	1.56266	6.84456	1	3	0	33.5914
chr11	18172837	18174280	MRGPRX4	0.636701	0.0930431	6.84308	1	1	0	0
chr19	22596257	22603550	GOLGA2P9	0.43898	0.0642332	6.83416	1	1	0	0
chr7	43112580	43566001	HECW1	0.217439	0.0319884	6.79742	4	3	173.627	71.5833
chr5	140882269	141012344	PCDHA13	0.164451	0.0242183	6.79035	1	1	0	0
chr8	10606349	10655107	RP1L1	0.207797	0.0306115	6.78821	6	7	164.996	67.3482
chr10	25174737	25602229	GPR158	0.115888	0.017072	6.7882	3	2	96.5079	8.07345
chr9	34458752	34520989	DNAI1	0.441599	0.065127	6.78059	3	6	151.907	69.8468
chr16	55846154	55956031	CES5A	0.35918	0.0530139	6.7752	2	1	119.321	0
chr16	55760599	55774926	CES1P1	0.884575	0.131593	6.72205	4	4	143.382	46.9121
chr1	153678649	153693992	NPR1	0.378743	0.0567201	6.67741	5	5	193.999	66.9047
chr12	11351823	11355590	PRB1	0.616711	0.0923872	6.67529	2	1	99.1484	0
chr15	68930500	69057161	NOX5	0.57542	0.0866001	6.64456	1	3	0	96.7191
chr17	41363494	41369800	KRT33B	1.33163	0.200539	6.64023	2	2	131.634	83.1598
chr10	46543974	46557418	GPRIN2	0.692764	0.104452	6.63234	3	2	156.41	61.5086
chr17	48529445	48530910	HOXB1	0.894141	0.134819	6.63215	2	1	122.8	0
chr7	99966727	99976112	AZGP1	0.664015	0.100255	6.62328	3	2	143.672	23.1938
chr22	16590758	16592810	CCT8L2	0.597619	0.0903433	6.61498	1	3	0	51.056
chr12	52314301	52321398	KRT83	0.469034	0.0709469	6.61106	2	1	116.992	0
chr11	93329079	93438470	DEUP1	0.477815	0.0726604	6.57601	2	2	97.5229	52.6204
chr7	95359872	95396375	PON3	0.584278	0.0889868	6.5659	3	1	141.563	0
chr17	41500981	41505613	KRT13	0.682403	0.103952	6.56458	2	3	120.586	48.1007
chr14	18967434	19003752	POTEM	0.144616	0.0220371	6.5624	3	4	136.904	43.4292
chr10	80336013	80356787	DYDC1	1.08601	0.166208	6.53403	3	2	113.901	9.80211
chr11	56159394	56160317	OR8K5	1.15277	0.176625	6.52664	1	1	0	0
chr20	56248732	56249815	MC3R	0.835854	0.128088	6.52564	1	1	0	0
chr3	38697110	38794010	SCN10A	0.286764	0.0440426	6.51105	3	2	158.122	3.39931
chr12	54016852	54035361	HOXC5	1.2858	0.197598	6.50716	9	7	95.4384	70.6785
chr5	160563120	160929411	ATP10B	0.148998	0.0228983	6.50696	3	5	153.558	41.003
chr9	135691862	135702112	SOHLH1	0.461205	0.0709469	6.5007	1	1	0	0
chr1	27379171	27383333	CD164L2	0.64556	0.0994642	6.49037	4	4	114.209	23.6324
chr8	105318859	105804539	ZFPM2	0.185222	0.0285446	6.48886	5	4	187.937	4.6561
chr5	141426286	141428258	PCDHGB8P	0.509729	0.0785781	6.48691	4	5	138.714	46.4709
chr6	27873148	27873511	HIST1H4L	4.71243	0.726588	6.48569	1	1	0	0
chr20	44714204	44728041	CCN5	0.57427	0.0885556	6.48485	2	2	94.8936	11.7539
chr5	138077367	138092900	WNT8A	0.715091	0.110508	6.47094	2	2	122.548	27.3899
chr1	175067858	175148066	TNN	0.315575	0.049	6.44031	7	7	206.616	39.2374
chr12	18645529	18738059	PLCZ1	1.66264	0.258783	6.42484	1	1	0	0
chr19	51478543	51491261	CEACAM18	0.771673	0.120453	6.4064	1	1	0	0
chrX	105821942	105958610	NRK	0.133752	0.0208924	6.40197	3	3	128.438	44.2074
chr16	21197450	21214510	ZP2	0.275223	0.0431142	6.38358	2	1	113.414	0
chr3	130345516	130484846	COL6A5	0.0846514	0.0132683	6.37996	7	3	167.539	7.63438
chr7	121873105	122062036	PTPRZ1	0.175922	0.0276318	6.36666	2	5	127.565	48.6715
chr16	81238448	81291142	BCO1	0.469697	0.0740196	6.34558	2	2	92.9085	35.8035
chr21	6859171	6859256	MIR8069-1	3.32034	0.523291	6.3451	3	1	65.7469	0
chr12	21131194	21239796	SLCO1B1	0.302729	0.0480048	6.30622	1	1	0	0
chr19	40875439	40885951	CYP2A7	0.777515	0.123492	6.29606	2	4	109.015	69.6092
chr19	7763052	7770559	CLEC4M	0.474406	0.0755683	6.27785	4	3	175.573	59.9371
chr16	5239752	7713343	RBFOX1	0.148035	0.0236292	6.26491	2	1	94.0969	0
chr4	69931062	69946570	CSN1S1	0.929803	0.148539	6.25966	3	5	120.046	24.604
chr10	126424997	126670510	C10orf90	0.448948	0.0717613	6.25613	1	4	0	62.9073
chr5	36246919	36301909	RANBP3L	0.42063	0.0672497	6.25475	2	2	121.985	39.7486
chr16	87888013	87936575	CA5A	1.29517	0.207117	6.25335	3	3	157.264	46.8247
chr11	90031106	90073546	TRIM49C	0.395209	0.0633797	6.23559	1	1	0	0
chr4	100185870	100190498	DDIT4L	0.566685	0.0909258	6.23239	9	4	119.675	64.2476
chr1	152908545	152911886	IVL	0.374752	0.0602257	6.22247	2	1	116.492	0
chr1	152510844	152512177	LCE5A	1.07277	0.172833	6.20697	2	1	99.762	0
chr15	59611783	59620011	GCNT3	0.351657	0.0566581	6.20665	2	2	116.429	11.579
chr5	148451032	148654527	HTR4	0.187719	0.0302968	6.19599	3	1	117.824	0
chr11	57335943	57372399	P2RX3	0.561905	0.0910968	6.16821	3	4	147.059	9.12463
chr12	11307081	11310435	PRB4	1.11312	0.18083	6.15561	4	1	157.33	0
chr2	130191745	130198461	TUBA3E	0.636784	0.103674	6.14218	6	5	192.882	61.8132
chr4	99336492	99353045	ADH1C	0.463059	0.0754704	6.13564	2	1	115.313	0
chr4	170060222	170091699	AADAT	0.48794	0.079546	6.13407	3	5	155.291	41.9637
chr11	33376569	33674102	KIAA1549L	0.105993	0.0173025	6.12587	2	3	124.636	67.2289
chr20	23685640	23689025	CST4	1.14273	0.186566	6.1251	1	1	0	0
chr6	160531483	160666375	LPA	0.18014	0.0295084	6.10472	5	2	191.581	47.7949
chr1	46545638	46551657	KNCN	0.432898	0.0709878	6.0982	1	2	0	29.0752
chr1	240091885	240475189	FMN2	0.198738	0.0326051	6.0953	2	3	111.119	36.8868
chr11	8937572	8943033	ASCL3	1.29899	0.213285	6.09042	2	1	76.1767	0
chrX	30241940	30244193	MAGEB4	0.3531	0.0581221	6.07514	1	1	0	0
chr15	65327127	65378040	IGDCC3	0.166828	0.0275068	6.06497	5	2	126.761	2.50228
chr11	118658232	118679672	TREH	0.430218	0.0713624	6.02863	4	1	164.118	0
chr2	136765562	137677712	THSD7B	0.131002	0.0217597	6.02042	2	3	116.201	3.65931
chr3	46877689	46903799	PTH1R	0.522556	0.0869172	6.01211	5	6	183.618	57.3249
chr7	71132405	71713601	GALNT17	0.225775	0.0375978	6.00502	2	1	90.3959	0
chr8	109085745	109119785	TRHR	0.530805	0.0889415	5.96802	2	2	88.355	24.4119
chr6	149916878	149923152	RAET1G	0.745956	0.125229	5.95672	6	1	206.653	0
chr17	10521148	10549700	MYH2	0.120074	0.0201684	5.95358	5	3	180.41	3.9298
chr9	32629454	32635669	TAF1L	0.119672	0.0201367	5.943	5	2	160.885	5.25488
chr3	186635828	186653008	FETUB	0.525406	0.0884135	5.9426	1	1	0	0
chr19	41673307	41688277	CEACAM7	0.321563	0.0541187	5.94181	1	2	0	1.71176
chr10	61662927	61766766	CABCOCO1	0.641899	0.108388	5.92224	1	1	0	0
chr10	87020289	87024730	FAM25A	2.26563	0.382985	5.91571	1	1	0	0
chr1	215622894	216423396	USH2A	0.0609716	0.0103294	5.90275	6	3	210.209	34.1724
chr11	132403361	133532612	OPCML	0.181133	0.0307377	5.89287	1	3	0	32.0066
chr6	35794982	35797344	CLPS	1.37264	0.233449	5.87982	1	2	0	13.6469
chr17	8747532	8759428	SPDYE4	1.17961	0.200648	5.87898	3	4	152.403	83.797
chr8	84182765	84921844	RALYL	0.191044	0.032527	5.87341	2	1	48.1272	0
chr10	17951839	18043292	SLC39A12	0.255358	0.0434845	5.87239	2	4	116.616	7.84583
chr6	46997703	47042363	ADGRF1	0.197947	0.033709	5.87223	2	1	94.5805	0
chr1	154502219	154548147	TDRD10	0.653477	0.111451	5.86334	4	8	141.675	82.8809
chr4	154234375	154491725	DCHS2	0.155972	0.0266385	5.85514	3	9	115.884	63.0158
chr8	85775016	85776093	REXO1L2P	0.0688483	0.0117628	5.85303	2	1	115.283	0
chr17	40861178	40867210	KRT12	0.382252	0.0654606	5.83941	2	1	86.128	0
chr9	21350318	21350887	IFNA6	1.74931	0.29975	5.83591	1	1	0	0
chr14	94280460	94293353	SERPINA10	0.280151	0.0480162	5.83451	3	2	138.078	5.5127
chr7	100949054	100968347	MUC3A	0.24717	0.0423838	5.83172	5	5	164.07	50.512
chr6	131708441	131711017	CTAGE9	0.297612	0.0510457	5.8303	4	2	149.639	1.94356
chr20	33007578	33023709	BPIFB2	0.399111	0.0684714	5.82887	3	1	140.664	0
chr1	93992837	94121149	ABCA4	0.287715	0.0496067	5.79993	5	6	201.624	91.7675
chr6	71886703	72403143	RIMS1	0.166954	0.0288095	5.79509	1	1	0	0
chr22	44569340	44572449	LINC00207	0.997976	0.172418	5.78813	2	1	116.507	0
chr11	5440542	5441553	OR51I1	0.578855	0.100081	5.78386	1	1	0	0
chr6	10980759	11044391	ELOVL2	0.377528	0.0652869	5.7826	1	2	0	76.7724
chr12	7689782	7695793	GDF3	0.639021	0.110562	5.77977	1	1	0	0
chr15	78623282	78655586	CHRNB4	0.490078	0.0848318	5.77705	4	3	158.929	32.8711
chr16	77282128	77435114	ADAMTS18	0.154096	0.026695	5.77246	7	4	218.728	40.9637
chr5	102371782	102502213	SLCO6A1	0.631851	0.109594	5.76541	1	1	0	0
chr1	111290852	111320566	CHIA	0.410993	0.0715633	5.74307	2	1	113.498	0
chr17	32991864	32997877	SPACA3	1.83851	0.320402	5.73814	8	8	107.451	73.2973
chr12	52806543	52814116	KRT4	0.340508	0.059365	5.73584	4	1	160.67	0
chr11	102520508	102530753	MMP7	0.795074	0.138715	5.73173	1	4	0	53.3486
chr11	77216558	77301699	GDPD4	0.59133	0.103224	5.72863	2	5	126.908	121.74
chr19	19264365	19273265	TM6SF2	0.500969	0.0875171	5.72424	3	4	137.551	14.0199
chr2	70935868	70965431	ATP6V1B1	0.367894	0.0643488	5.7172	5	2	162.349	7.28787
chr16	23690304	23713500	ERN2	0.288265	0.0504611	5.71262	5	5	145.126	46.6214
chr1	27369110	27374852	FCN3	1.02631	0.179878	5.70561	4	4	174.924	40.5364
chr14	23381990	23408277	MYH6	0.241047	0.0424335	5.68057	5	3	201.542	5.5119
chr4	65319563	65670495	EPHA5	0.0717196	0.0126257	5.68043	2	1	88.7408	0
chr3	194355247	194369743	LRRC15	0.121321	0.0214286	5.66167	1	2	0	3.58822
chr18	32937402	33441040	CCDC178	0.212552	0.0376062	5.65204	2	1	115.421	0
chr10	113588824	113664070	NRAP	0.248636	0.0439975	5.65114	4	2	179.338	13.6984
chr12	49972837	49977139	AQP6	0.575789	0.102023	5.64373	3	1	157.881	0
chr2	170813210	170861151	GAD1	0.261131	0.046289	5.64131	6	2	188.879	53.4983
chr1	86547076	86580758	CLCA4	0.376187	0.0667999	5.63154	3	3	143.706	42.3011
chr15	73873556	73912166	TBC1D21	0.504845	0.0898948	5.61596	2	1	109.683	0
chr20	42029959	43189917	PTPRT	0.0575771	0.0102561	5.61394	3	1	129.409	0
chr11	6768007	6768957	OR2AG2	0.806912	0.143804	5.61118	2	1	116.191	0
chr1	248573801	248574757	OR2T34	0.665833	0.118789	5.6052	1	2	0	0.0861582
chr19	19211973	19252252	NCAN	0.154912	0.0276443	5.60375	5	4	151.222	31.3747
chrX	52644061	52654900	SSX7	0.569661	0.101843	5.5935	2	1	120.042	0
chr19	49047638	49049111	CGB8	0.765493	0.136949	5.58961	3	3	137.946	11.9941
chr19	37884577	37906706	WDR87	0.16145	0.0289274	5.58121	4	4	153.474	74.8761
chr2	232520463	232525716	PRSS56	0.69869	0.125361	5.57342	2	4	91.9482	64.5041
chr4	46993560	47438409	GABRB1	0.43709	0.0784242	5.5734	2	2	120.968	43.2913
chr8	132024220	132059380	OC90	0.430205	0.0771929	5.57312	4	2	142.031	5.36205
chr19	56189689	56197890	ZSCAN5B	0.913025	0.1643	5.55705	4	5	159.651	54.2195
chr11	9094363	9096190	KRT8P41	0.356586	0.0642332	5.55142	2	1	80.6837	0
chr2	232456112	232460745	ALPI	0.504036	0.0910558	5.53546	3	3	154.234	38.5587
chr2	134963875	135047468	MAP3K19	0.310288	0.0561774	5.52337	2	4	127.327	46.0793
chr10	81875190	82989979	NRG3	0.224589	0.0407106	5.51672	2	3	118.954	44.8161
chr5	13690328	14011829	DNAH5	0.111858	0.020287	5.51377	5	2	172.149	30.3315
chr9	21384255	21385397	IFNA2	0.728993	0.132567	5.49906	1	1	0	0
chr12	48472665	48473060	ANP32D	1.90436	0.347333	5.48281	2	1	118.544	0
chr10	25934073	26212536	MYO3A	0.294892	0.0538228	5.47894	2	7	105.404	53.7963
chr12	81078018	81256759	ACSS3	0.22371	0.0408469	5.47681	5	6	154.091	6.26389
chr11	67662162	67681224	ALDH3B2	0.634535	0.115892	5.47522	1	4	0	83.6411
chr20	62463497	62475970	GATA5	0.269582	0.0493503	5.46262	1	2	0	5.86776
chr20	38346411	38377011	LBP	0.380692	0.069714	5.46077	3	1	110.079	0
chr12	119334712	119541047	CCDC60	0.500931	0.0917469	5.45992	3	1	152.573	0
chr19	22752183	22784171	ZNF99	0.206056	0.0377841	5.45351	9	5	240.048	70.7013
chr4	70195728	70204576	ODAM	0.575754	0.105578	5.45335	1	1	0	0
chr1	201359008	201377828	TNNT2	0.486331	0.0893116	5.44533	3	2	103.958	20.5577
chr2	159932002	160062615	PLA2R1	0.150092	0.0276737	5.42361	5	4	186.822	68.0524
chrX	70423031	70433391	GDPD2	0.667496	0.123187	5.41855	4	5	182.612	36.0494
chr4	48986247	49062079	CWH43	0.268737	0.0497531	5.40141	1	2	0	3.48463
chr13	101053774	101417206	NALCN	0.151067	0.027989	5.39736	5	2	187.085	50.615
chr18	9885726	9888159	TXNDC2	0.854993	0.158476	5.3951	6	8	192.006	72.0007
chr3	8619400	8745035	SSUH2	0.402087	0.0745417	5.39412	2	3	99.0528	25.7094
chr4	70518572	70532743	AMTN	0.602803	0.111896	5.38717	1	1	0	0
chr7	101192886	101201131	MOGAT3	0.600651	0.111525	5.38578	5	5	157.214	44.5706
chr10	49297009	49330145	C10orf71	0.126714	0.0235351	5.38403	3	2	122.036	0.954747
chr19	43253282	43269563	PSG9	1.29952	0.241755	5.37535	2	1	131.83	0
chr6	168055745	168093007	FRMD1	0.160638	0.0299274	5.36758	3	1	86.9749	0
chr20	33273550	33309878	BPIFB1	0.550429	0.102574	5.36617	4	4	141.16	56.5019
chr1	177170890	177282422	BRINP2	0.431278	0.0803773	5.36566	1	1	0	0
chrX	70233489	70240661	AWAT1	0.741455	0.13834	5.35966	1	3	0	51.3307
chr2	49918505	51032536	NRXN1	0.0851832	0.0159132	5.35299	4	3	98.6784	43.3044
chr10	116662211	116670290	C10orf82	1.26936	0.237418	5.3465	2	1	125.451	0
chr10	133625099	133626795	FRG2B	0.864413	0.161872	5.34009	2	1	116.271	0
chr9	87858043	87859056	LOC392364	1.15168	0.215872	5.33501	3	1	121.708	0
chr6	112052813	112069686	CCN6	0.515283	0.0966946	5.32897	4	2	162.779	1.72872
chr7	130380371	130388108	CPA1	1.92815	0.362037	5.32584	2	1	133.679	0
chr15	28842094	28848685	GOLGA6L7	0.958157	0.180011	5.32277	4	3	157.429	86.7421
chr5	140834384	141012344	PCDHA7	0.133036	0.0250314	5.31475	4	2	158.533	1.95555
chr12	52789685	52805735	KRT3	0.309768	0.058516	5.29373	2	1	114.208	0
chr16	55655630	55706192	SLC6A2	0.121797	0.0230336	5.28781	2	1	112.609	0
chr3	39183210	39192621	XIRP1	0.18561	0.0351167	5.28553	7	6	195.366	74.0376
chr10	70771237	70785419	TBATA	0.641396	0.121379	5.28426	6	6	172.356	42.2752
chr17	7717354	7833744	DNAH2	0.188536	0.0357013	5.28094	9	9	216.876	58.004
chr19	8848840	9010390	MUC16	0.132896	0.0251732	5.27928	10	9	235.047	73.7062
chr19	44501309	44530101	CEACAM20	0.416274	0.0791672	5.25816	1	1	0	0
chr19	22391097	22422346	ZNF98	0.290849	0.0553572	5.25404	3	2	135.611	2.90875
chr11	46854715	46918622	LRP4	0.144115	0.0274886	5.24274	6	7	204.997	60.9184
chr16	61640398	62036835	CDH8	0.130522	0.0249275	5.23607	1	1	0	0
chr13	38965925	38990859	STOML3	0.338445	0.0648845	5.21612	1	4	0	7.47944
chr9	12693375	12710266	TYRP1	0.534111	0.102532	5.20921	1	1	0	0
chr9	98288082	98709197	GABBR2	0.174977	0.0336224	5.20418	4	2	131.424	46.0822
chr19	35825372	35851993	NPHS1	0.198833	0.0382282	5.20122	7	7	172.957	37.1383
chr1	69919322	69920317	PIN1P1	0.554647	0.106854	5.19069	3	1	127.136	0
chr1	108815898	108858242	AKNAD1	0.424914	0.0818799	5.18948	1	1	0	0
chr9	119166630	119369461	BRINP1	0.20392	0.0393204	5.18611	2	1	109.35	0
chr10	75026427	75073827	DUPD1	1.30851	0.253162	5.16865	2	1	117.839	0
chr15	73735431	73753170	INSYN1	0.520612	0.100729	5.16846	1	1	0	0
chr16	9753404	10182928	GRIN2A	0.0423381	0.00819399	5.16697	3	1	136.118	0
chr17	3432870	3433841	OR1E2	0.840581	0.163102	5.1537	2	1	98.8607	0
chr6	46793357	46845987	MEP1A	0.271589	0.0528436	5.13947	7	6	105.933	52.2872
chr9	133082539	133087091	CELP	0.59158	0.115141	5.13787	2	2	108.479	0.383597
chr17	41139433	41140487	KRTAP4-6	1.60091	0.311611	5.13751	2	3	129.423	106.417
chr20	63240780	63256406	NKAIN4	1.14188	0.222464	5.13289	1	3	0	104.644
chr7	81946444	82443806	CACNA2D1	0.59227	0.115576	5.12452	3	2	162.757	33.511
chr10	75094432	75109221	DUSP13	0.567025	0.11092	5.11203	7	4	131.203	71.7759
chr8	123851987	124120061	FER1L6	0.196165	0.0383863	5.11028	4	4	151.734	59.9285
chr2	27496839	27523689	GCKR	0.491601	0.0962881	5.10552	5	3	174.845	32.3331
chr10	5196835	5218947	AKR1C4	1.01305	0.198605	5.10082	2	4	110.274	38.3025
chr5	170353055	170736632	KCNIP1	0.226547	0.0444258	5.09944	2	2	111.483	1.76092
chrX	139924148	139924231	MIR505	5.71343	1.12354	5.08521	1	1	0	0
chr4	176213673	176277571	ASB5	0.196583	0.0386702	5.08357	1	2	0	10.1852
chr13	99981756	99986773	ZIC2	0.202281	0.0398071	5.08153	1	1	0	0
chrX	28587564	29956350	IL1RAPL1	0.245539	0.0483481	5.07856	1	1	0	0
chrX	37042882	37043794	FTH1P18	0.764212	0.150755	5.06924	1	2	0	1.2566
chr16	70802084	71230722	HYDIN	0.249642	0.0492993	5.0638	8	8	250.341	65.9637
chr6	49833939	49877096	CRISP1	0.324211	0.0641311	5.05544	1	2	0	16.6343
chr11	70078302	70189545	ANO1	0.170677	0.0338204	5.04658	6	3	194.249	41.4028
chr13	52703264	52739812	CNMD	0.818651	0.162318	5.04351	3	2	145.599	60.4096
chr5	150930436	150946584	ZNF300P1	0.265639	0.0528307	5.02813	2	5	79.2036	3.68801
chr14	76826382	76870302	LRRC74A	0.693516	0.137945	5.0275	2	2	107.795	23.9496
chr11	1620958	1622138	KRTAP5-4	0.581992	0.115822	5.02489	4	1	161.879	0
chr11	6199224	6200186	OR52W1	0.591484	0.117806	5.02084	3	1	66.4031	0
chr11	118077012	118125505	TMPRSS4	0.175321	0.0349409	5.01765	5	2	113.476	5.19198
chr7	127610292	127618192	PAX4	0.326709	0.065123	5.0168	2	1	114.037	0
chr16	75218986	75224927	CTRB1	0.739811	0.147517	5.01509	2	2	75.2012	17.0789
chr4	87650302	87664361	DMP1	0.23768	0.0474479	5.00929	2	1	108.912	0
chrX	27460211	27463341	PPP4R3C	0.21038	0.0420304	5.00542	2	1	112.494	0
chr10	101130773	101137789	TLX1	0.302633	0.0607457	4.98197	2	2	49.4544	0.0443338
chr19	50854915	50860764	KLK3	0.371391	0.074755	4.9681	2	1	110.552	0
chr14	32934785	33804176	NPAS3	0.201161	0.0405505	4.96074	7	2	196.792	71.7593
chr8	37962995	37966666	ADRB3	0.240302	0.0484678	4.95796	2	2	115.541	1.42391
chr7	88759368	89338528	ZNF804B	0.138383	0.0279114	4.95793	2	1	110.951	0
chrX	102937272	102938300	RAB40AL	0.584891	0.118017	4.95597	8	7	161.248	16.43
chr1	171137740	171161563	FMO6P	0.301931	0.0610327	4.94704	1	1	0	0
chrX	152727484	152733736	CSAG1	0.770953	0.155916	4.94467	1	1	0	0
chr4	109731221	109802225	CFI	0.390344	0.0789449	4.94452	10	3	122.749	52.3087
chr3	161496808	161503942	OTOL1	0.408702	0.0827745	4.93754	3	2	110.614	18.8436
chr7	99827626	99867138	CYP3A43	0.495936	0.100636	4.92804	4	4	173.088	42.365
chr12	77571856	78213012	NAV3	0.180251	0.0366717	4.91525	5	9	185.565	66.9223
chr7	16854711	16881989	AGR3	0.930558	0.189483	4.91103	3	1	144.462	0
chr10	5393098	5404830	TUBAL3	0.306017	0.0624231	4.9023	5	2	165.102	6.11669
chr12	50326854	50396633	FAM186A	0.226137	0.0461915	4.89564	4	5	172.202	85.9762
chr5	157162332	157166268	FAM71B	0.302478	0.0619656	4.88139	2	3	70.5323	12.9181
chr7	117479963	117668665	CFTR	0.163809	0.0335657	4.88024	4	3	171.48	68.008
chr17	11598431	11970168	DNAH9	0.115928	0.0237575	4.87965	6	5	204.069	81.484
chr3	44241886	44337071	TOPAZ1	0.113392	0.023361	4.85392	1	1	0	0
chr20	31819375	31834697	MYLK2	0.473522	0.0976157	4.85087	6	1	203.376	0
chr10	19046931	19734478	MALRD1	0.161792	0.0333663	4.84896	9	6	226.615	69.3378
chr7	31052341	31111479	ADCYAP1R1	0.0913809	0.0188658	4.84372	3	1	131.55	0
chr3	2098803	3059080	CNTN4	0.226283	0.0467249	4.84289	3	5	134.516	38.4646
chr6	167357356	167384546	TCP10	0.958123	0.198704	4.82186	2	2	125.402	13.4366
chr17	3197517	3198448	OR1A2	0.743554	0.154296	4.81899	1	1	0	0
chr8	70051613	70071327	PRDM14	0.257238	0.0534747	4.81046	2	2	108.664	10.8461
chr11	72189558	72196323	FOLR1	0.612581	0.12742	4.80758	5	5	154.388	41.1699
chr1	230747289	230803356	CAPN9	0.572948	0.119311	4.80214	4	4	169.328	74.085
chr4	161383892	162164034	FSTL5	0.128466	0.0267893	4.79543	2	2	108.987	1.47558
chrX	48255317	48267444	SSX1	0.430449	0.0897966	4.7936	3	2	112.347	12.468
chrX	41447460	41476414	NYX	0.241904	0.0505768	4.78289	2	1	112.998	0
chr10	70254957	70283694	NPFFR1	0.469255	0.0982029	4.77842	3	2	110.135	7.83971
chr3	146576555	146606216	PLSCR5	0.341601	0.0715633	4.77341	1	1	0	0
chrX	153669723	153687568	PNCK	0.744869	0.156184	4.76919	2	5	126.277	40.6313
chr2	17510584	17538329	RAD51AP2	0.174131	0.036524	4.76759	4	1	155.404	0
chr17	72034107	72057734	LOC102723517	1.02198	0.214458	4.7654	1	2	0	11.3394
chr19	52428971	52452263	ZNF534	0.207909	0.043649	4.76321	6	1	142.957	0
chr20	38210505	38260772	KIAA1755	0.121588	0.0255667	4.75571	3	3	144.516	37.3793
chr3	139935185	140577397	CLSTN2	0.228236	0.0480334	4.7516	3	4	126.812	63.109
chr18	14507339	14543600	POTEC	0.276548	0.0582245	4.74968	4	3	152.496	4.06473
chr11	59443169	59444116	OR5A1	0.689528	0.145258	4.74692	1	1	0	0
chr11	20599400	20655064	SLC6A5	0.220727	0.0465759	4.73909	1	1	0	0
chr7	11370435	11832198	THSD7A	0.0548155	0.0115777	4.73457	5	3	160.589	7.42866
chr4	140859807	141212858	RNF150	0.261109	0.0551597	4.73369	4	6	73.8551	54.4084
chr17	18744013	18779349	FBXW10	0.204261	0.0432792	4.71961	9	7	233.576	41.2655
chr2	140231423	142132463	LRP1B	0.0888418	0.0188315	4.71772	9	5	212.117	84.7342
chr16	27066898	27069166	C16orf82	0.265384	0.0563932	4.70596	3	1	113.798	0
chr17	41513745	41521924	KRT15	0.462647	0.0983476	4.7042	4	2	155.66	37.8572
chr6	168292830	168319754	DACT2	0.146666	0.0311818	4.70356	3	1	37.2032	0
chr19	15615207	15629638	CYP4F8	0.321762	0.0685101	4.69656	2	1	75.5544	0
chr11	44047981	44060667	ACCSL	0.813136	0.173155	4.69601	8	7	192.716	80.3514
chr8	98944403	98952104	OSR2	0.322722	0.0687492	4.69419	6	5	118.64	30.8361
chr1	54998944	55008792	BSND	0.754017	0.160903	4.68616	4	5	159.038	91.7665
chr7	100969623	101018949	MUC12	0.323471	0.0690716	4.68313	10	9	225.542	55.1783
chr12	80707629	80709478	MYF6	1.05439	0.225291	4.68014	1	1	0	0
chr7	141836278	141849725	PRSS37	0.410068	0.0876475	4.6786	1	1	0	0
chr21	44558023	44558760	KRTAP10-3	0.755505	0.161494	4.67822	5	3	137.29	15.9102
chr10	69571440	69573454	NEUROG3	0.791342	0.16962	4.66538	4	7	72.5017	58.0446
chr20	32983773	33004449	SUN5	0.5054	0.108351	4.66445	3	1	118.635	0
chr3	170996341	171026979	SLC2A2	0.175557	0.0377268	4.65337	2	1	109.048	0
chr21	39867421	39929397	PCP4	1.15494	0.248201	4.65326	1	1	0	0
chr2	238231686	238234345	LOC643387	0.18478	0.0397168	4.65244	2	1	105.037	0
chr20	57329757	57343993	SPO11	0.536709	0.115502	4.64677	1	2	0	52.4204
chr13	38687036	38887131	FREM2	0.0768084	0.0165445	4.64253	5	8	169.467	71.4107
chr10	47348371	47357875	RBP3	0.18668	0.0402195	4.64152	4	3	152.074	42.785
chr17	18634434	18644431	TBC1D28	0.373753	0.080591	4.63765	3	2	139.195	45.8317
chr5	140827922	141012344	PCDHA6	0.216148	0.0466085	4.63753	1	2	0	1.40788
chr9	136744017	136748528	LCN6	1.7538	0.378598	4.63235	1	6	0	37.7833
chr12	102836885	102958410	PAH	0.383727	0.0833225	4.60532	4	2	162.781	60.945
chr18	49560699	49592908	LIPG	0.19712	0.0428535	4.59986	3	4	144.372	61.1748
chr5	45254950	45696118	HCN1	0.0596273	0.0129751	4.59551	3	3	115.255	1.80556
chr4	165277792	165280023	GK3P	0.418788	0.0912274	4.5906	3	4	147.612	47.8201
chr3	186842674	186858463	ADIPOQ	0.153267	0.0334277	4.58502	4	4	109.173	46.3605
chr7	100643097	100656461	ACTL6B	0.568524	0.12401	4.58451	4	4	119.577	75.2984
chr3	139517434	139539829	RBP1	0.278534	0.0607939	4.58161	3	2	68.2124	11.7509
chr14	74303076	74360008	VRTN	0.391768	0.0855863	4.57746	2	2	124.967	80.5456
chr10	122270745	122338180	BTBD16	0.536315	0.117318	4.57147	2	2	100.011	68.9007
chr12	108908129	109021240	SVOP	0.257852	0.0564227	4.57001	4	7	130.612	61.8999
chr22	15690026	15721631	POTEH	0.415141	0.0908597	4.56903	3	2	143.241	41.7116
chr17	40977716	40987135	KRT40	0.285939	0.0626095	4.56702	2	2	37.3925	11.7746
chrX	132074926	132128022	FRMD7	0.17968	0.0394479	4.55487	3	4	88.2895	2.69176
chr5	140807074	141012344	PCDHA4	0.106285	0.0233486	4.55208	3	1	133.466	0
chr11	4571423	4577820	C11orf40	0.717951	0.157821	4.54915	2	1	107.331	0
chr11	71527267	71528164	KRTAP5-7	0.625111	0.137474	4.54711	4	3	108.756	14.2198
chr17	61452418	61485110	TBX4	0.322401	0.0710016	4.54076	2	3	80.1697	47.1771
chr2	209771925	209999300	UNC80	0.135204	0.02989	4.52337	6	5	198.967	43.2669
chr10	104031288	104085880	COL17A1	0.314333	0.0696887	4.51053	9	8	220.832	49.952
chr11	1827484	1837521	SYT8	0.803061	0.178135	4.50815	1	1	0	0
chr12	13083537	13103696	GSG1	0.184858	0.0410095	4.50768	4	2	148.246	12.7567
chr20	45551152	45579326	WFDC8	0.338386	0.0750973	4.50597	4	1	130.146	0
chrX	7842262	7844143	VCX	0.5812	0.129029	4.5044	2	2	107.442	13.175
chr3	122183683	122286503	CASR	0.170028	0.0377632	4.50248	7	5	121.301	56.2052
chr12	2959312	3040676	TEAD4	0.274136	0.0609342	4.49888	6	3	154.234	4.84881
chr19	49360520	49375132	DKKL1	1.12874	0.250898	4.49881	2	7	110.686	63.031
chr11	125111997	125433389	PKNOX2	0.190436	0.0423805	4.49349	2	3	93.2551	35.4433
chr8	24440996	24509565	ADAM7	0.21551	0.0480654	4.48368	3	3	141.39	50.8903
chr11	62976597	62985023	SLC22A6	0.2708	0.060448	4.47987	3	2	113.14	3.96658
chrX	152166234	152451359	GABRA3	0.174516	0.0389856	4.47642	2	1	101.277	0
chr17	58238426	58268518	LPO	0.329648	0.0738269	4.46515	4	7	136.088	71.2115
chr11	58023881	58181587	OR9Q1	0.22295	0.0499838	4.46045	1	1	0	0
chr19	15912370	15934866	CYP4F11	0.49562	0.111134	4.45964	3	5	158.529	116.876
chr17	43778391	43784842	CFAP97D1	0.866895	0.194577	4.45528	4	2	144.381	29.7978
chr12	80424261	80680273	PTPRQ	0.148493	0.0333451	4.45321	2	3	122.02	49.6822
chr18	63586654	63599199	SERPINB13	0.172615	0.0387751	4.45171	2	1	105.063	0
chr4	87821398	87846817	MEPE	0.247605	0.0556816	4.44681	1	1	0	0
chr1	207645113	207723691	CR1L	0.533804	0.12006	4.44615	8	7	195.265	60.8839
chr14	20326441	20326539	SNORD126	5.35932	1.20886	4.43335	1	1	0	0
chr21	44697172	44698044	KRTAP10-12	0.703134	0.159006	4.42205	2	1	108.678	0
chrX	49829260	49834264	PAGE4	1.13083	0.255899	4.41904	1	1	0	0
chr7	155799984	155812273	SHH	0.388872	0.0881517	4.4114	3	2	135.647	5.58141
chr11	3645110	3665516	ART1	0.722867	0.163863	4.4114	3	2	113.771	44.2266
chr13	45541203	45615739	ERICH6B	0.243919	0.0553513	4.40675	4	1	150.518	0
chr9	17578954	17797129	SH3GL2	0.213336	0.0485272	4.39622	2	1	105.322	0
chr3	138434573	138479942	ESYT3	0.297361	0.0676879	4.39312	6	7	193.431	49.3324
chr8	116950273	117176714	SLC30A8	0.118201	0.0269066	4.39303	6	3	54.1735	53.3298
chr1	206106936	206117050	AVPR1B	0.292534	0.0666577	4.3886	1	1	0	0
chr1	56854770	56918221	C8A	0.247231	0.0563621	4.38649	2	1	110.243	0
chr6	30983708	30989903	MUC21	0.0208819	0.00476151	4.38555	2	3	66.2878	19.0726
chr13	52843974	52848640	PCDH8	0.143191	0.0326641	4.38376	4	2	152.845	1.1892
chr2	169127109	169362612	LRP2	0.0801814	0.0183064	4.37995	5	4	181.459	44.1603
chr16	14822432	14824702	ABCC6P2	0.705955	0.161195	4.37951	1	1	0	0
chr5	170782841	170814047	GABRP	0.173065	0.0395405	4.3769	1	1	0	0
chr13	24680411	24711785	ATP12A	0.199597	0.0456876	4.36875	6	6	172.926	42.2765
chr3	100185824	100194186	TMEM30CP	2.27632	0.521193	4.36751	2	1	124.956	0
chr8	17864380	17909983	FGL1	0.385246	0.0882076	4.3675	1	2	0	8.20784
chr5	161847191	161899959	GABRA1	0.111445	0.0255253	4.36608	2	1	103.566	0
chr1	167809080	167916389	ADCY10	0.257569	0.0590462	4.36216	7	9	178.491	86.4338
chr9	72521801	72836351	TMC1	0.258599	0.0594383	4.35071	5	6	178.677	46.0304
chr3	173395899	174291287	NLGN1	0.137523	0.031618	4.34952	2	3	81.3172	34.1831
chr14	96256210	96264763	BDKRB1	0.61509	0.141519	4.34633	2	2	115.728	36.855
chr19	53282290	53284349	FAM90A27P	1.35339	0.311911	4.33903	1	2	0	16.881
chr9	94558714	94593832	FBP2	1.03855	0.239733	4.33212	1	2	0	82.0422
chr10	15032224	15073852	OLAH	0.651322	0.150437	4.32954	5	4	177.918	61.408
chr15	86079639	87031476	AGBL1	0.286051	0.0661063	4.32714	3	4	137.405	57.6741
chr1	169722640	169734079	SELE	0.139849	0.0323798	4.31903	2	3	106.26	2.96654
chr19	16033713	16042135	LINC00905	0.289966	0.0672181	4.31381	1	1	0	0
chr5	140926717	141012344	PCDHAC1	0.0977963	0.0227454	4.29961	4	3	132.985	1.20297
chr1	12824380	12831410	PRAMEF11	0.376408	0.0876475	4.29457	2	1	107.157	0
chr8	143157914	143160636	LY6H	0.487509	0.11357	4.2926	2	3	74.7417	17.6591
chr1	26038022	26046138	SLC30A2	0.224148	0.0522403	4.29071	2	1	102.93	0
chr13	49220338	49222377	MLNR	0.814894	0.190108	4.28648	3	4	137.785	40.4925
chr2	208121607	208124589	CRYGD	0.845073	0.197167	4.28607	6	3	159.235	15.8577
chr3	46574555	46582463	TDGF1	0.266837	0.0623015	4.28299	3	1	129.482	0
chrX	91779310	92623230	PCDH11X	0.0586377	0.0136943	4.28192	2	7	54.0695	37.005
chr1	179591613	179691272	TDRD5	0.131651	0.0307717	4.27832	2	1	108.846	0
chr9	35673809	35681159	CA9	0.467014	0.109219	4.27593	4	4	78.733	44.0664
chr15	45092648	45114161	DUOX2	0.193836	0.0453496	4.27426	5	6	149.866	52.3703
chr2	96642719	96704887	FER1L5	0.326217	0.0763364	4.27341	6	6	198.58	78.0072
chr12	52837804	52848994	KRT78	0.522873	0.122358	4.27329	3	2	148.28	47.5087
chr10	104129888	104232383	CFAP43	0.408638	0.0957688	4.26692	4	5	148.784	76.07
chr1	247965332	247966339	OR2AK2	0.579728	0.135883	4.26637	5	1	153.952	0
chr9	135561627	135566776	PAEP	0.779593	0.1832	4.25542	3	2	115.836	8.53833
chr1	20290907	20360442	VWA5B1	0.294368	0.0692285	4.25212	8	8	175.355	72.4085
chr9	87844745	87847424	CTSLP8	1.27791	0.300579	4.25148	2	1	119.724	0
chr1	119747996	119768932	HMGCS2	0.214897	0.050573	4.24925	4	3	128.211	6.85971
chr1	17372196	17401699	PADI6	1.31707	0.310946	4.23569	8	9	116.804	73.6459
chr3	55508311	56468473	ERC2	0.11904	0.0281303	4.23174	6	5	168.49	42.6424
chr12	5432114	5495299	NTF3	0.416778	0.0985239	4.23022	2	1	106.011	0
chr5	38258409	38465480	EGFLAM	0.165698	0.0391736	4.22985	3	3	120.094	33.2277
chr11	58422265	58423313	OR5B2	0.550843	0.130297	4.22758	1	1	0	0
chr1	170935471	171066341	MROH9	0.149125	0.0353568	4.21771	3	2	102.409	1.75017
chr18	33578577	33751195	ASXL3	0.092361	0.0219042	4.21659	5	6	116.445	37.982
chr13	23891099	23897502	C1QTNF9B	0.668874	0.158647	4.21612	3	6	148.548	45.8492
chr9	137877789	138124624	CACNA1B	0.127086	0.0302137	4.20626	9	7	232.843	22.2741
chr5	150296339	150302962	ARSI	0.338319	0.0804733	4.20411	1	3	0	8.83979
chr7	151148009	151167548	GBX1	0.642776	0.152951	4.2025	4	3	119.773	32.786
chrX	103075821	103093094	NXF3	0.532013	0.126701	4.19896	5	8	164.082	65.8713
chr1	158465562	158466503	OR10K1	0.71762	0.170956	4.19769	1	1	0	0
chr7	31514071	31658720	ITPRID1	0.144083	0.0343999	4.18849	1	2	0	50.2504
chr3	74262568	74614448	CNTN3	0.106684	0.0255428	4.17666	4	2	114.136	5.35378
chr5	175440038	175444218	DRD1	0.154263	0.0370047	4.16874	2	2	103.828	4.29316
chr6	146598965	146815462	ADGB	0.123068	0.029522	4.1687	5	6	130.901	60.5753
chr7	150824875	150861291	AOC1	0.703821	0.168919	4.16661	7	8	99.4287	77.4794
chr17	4771892	4783211	TM4SF5	0.71371	0.171334	4.16559	2	2	102.01	19.1399
chr3	53495049	53813151	CACNA1D	0.239578	0.0575203	4.1651	10	9	253.726	59.9941
chr11	1607565	1608463	KRTAP5-3	0.631141	0.151688	4.1608	3	1	129.002	0
chr4	61201256	62078335	ADGRL3	0.131901	0.0317142	4.15905	6	4	153.925	72.9379
chr16	22814166	22916338	HS3ST2	0.679385	0.163496	4.15535	3	3	135.377	24.3659
chr2	219514170	219538772	ASIC4	0.423044	0.102143	4.14167	7	9	143.064	68.7378
chr7	122300939	122311855	FEZF1	0.254821	0.0615998	4.13671	2	1	102.033	0
chr1	203083129	203086038	MYOG	0.277692	0.067165	4.13447	3	1	97.6188	0
chr19	40775537	40796944	MIA-RAB4B	0.381207	0.0922371	4.1329	1	4	0	14.0724
chr15	34788096	34795726	ACTC1	0.143405	0.034713	4.13116	2	2	68.2563	4.69345
chr17	12665890	12768949	MYOCD	0.0905211	0.0219218	4.12927	3	4	128.913	40.1804
chr3	9866710	9880254	CIDEC	0.433809	0.105205	4.12348	6	4	71.7069	29.6187
chr11	56290127	56291062	OR8H1	0.611118	0.148211	4.12331	2	1	112.115	0
chr16	10627504	10694945	TEKT5	0.666344	0.161762	4.11929	6	6	126.955	52.4518
chr6	1312440	1314758	FOXQ1	0.214509	0.0521215	4.11555	4	1	45.098	0
chr2	19990204	20004806	LOC101928222	0.722692	0.175604	4.11547	8	5	200.684	67.0421
chr2	195737604	196068812	DNAH7	0.150585	0.0366186	4.11224	8	7	236.381	108.54
chr8	116938225	116944000	AARD	0.895265	0.21784	4.10973	10	6	97.82	107.253
chr10	120456954	120600123	PLPP4	0.356346	0.0867457	4.10794	2	3	106.081	12.2327
chr1	248739415	248755787	LYPD8	1.10613	0.26927	4.10789	3	1	60.0363	0
chr1	160945020	160957378	ITLN2	0.649355	0.158286	4.10243	4	4	84.8978	56.6629
chr3	97986683	98035304	GABRR3	0.512347	0.125366	4.08682	3	3	128.024	65.4939
chr11	58118500	58119444	OR9I1	0.630403	0.154301	4.08553	2	2	105.877	13.2272
chr9	81913437	81919927	SPATA31D5P	0.333596	0.0819246	4.07198	2	1	129.994	0
chr17	9825508	9894163	GLP2R	0.794515	0.195183	4.07062	2	1	125.359	0
chr20	1226040	1255876	RAD21L1	0.352942	0.0867451	4.06873	6	5	142.276	46.829
chr9	93951627	93955326	BARX1	0.646855	0.159379	4.05861	3	2	121.786	67.6113
chr15	25099498	25099595	SNORD116-26	5.21008	1.28448	4.05617	2	4	115.212	27.6629
chrX	15494520	15602069	ACE2	0.147754	0.0364722	4.05114	3	3	125.445	2.42949
chr1	206865247	206869223	IL20	0.360301	0.0890896	4.04425	2	2	95.7182	5.2346
chr10	132184983	132205776	DPYSL4	8.28629	2.05285	4.03649	10	9	167.988	79.5175
chr5	73173196	73175143	TMEM174	0.304517	0.0756144	4.02723	1	1	0	0
chr2	88082519	88082599	MIR4780	6.4667	1.61207	4.01143	1	1	0	0
chr1	152106317	152115454	TCHH	0.187683	0.0467982	4.01048	7	6	214.473	46.8618
chr15	74179466	74212267	STRA6	0.171266	0.0427358	4.00755	4	4	148.43	58.187
chr18	10670237	11149585	PIEZO2	0.09493	0.02371	4.00379	8	5	207.9	102.74
chr20	5298852	5316732	PROKR2	0.92045	0.229942	4.00296	2	3	123.058	51.8509
chr9	66970162	66977317	FAM74A3	0.392135	0.0979815	4.00213	2	2	114.093	32.4347
chr12	85280258	85301784	ALX1	0.346437	0.0871588	3.97477	1	1	0	0
chrX	131273506	131289457	IGSF1	0.176633	0.0444553	3.97328	3	1	106.324	0
chr2	73640723	73642410	NAT8	0.631981	0.159464	3.96315	3	5	102.736	56.3373
chr2	19992052	20012694	MATN3	0.360761	0.0912059	3.95545	4	3	152.775	48.4465
chr20	45293446	45308566	MATN4	0.365508	0.0924069	3.95541	5	4	149.944	87.5382
chr19	49388218	49418002	CCDC155	0.403308	0.102088	3.95059	9	9	177.904	89.8164
chr22	20249134	20249211	MIR1286	6.11087	1.55082	3.94042	1	1	0	0
chrX	103710909	103714032	TMEM31	0.990153	0.251372	3.939	5	7	148.434	46.032
chr16	71358713	71390438	CALB2	0.392674	0.0997637	3.93604	4	1	137.679	0
chr2	70900551	70933917	VAX2	0.467547	0.118861	3.93357	1	1	0	0
chr11	116829892	116833074	APOC3	1.25912	0.320978	3.92276	1	1	0	0
chr5	150219491	150289840	CAMK2A	0.103734	0.0264704	3.91886	6	2	119.211	1.97957
chr10	27812164	27999500	ARMC4	0.168763	0.0430925	3.9163	7	6	105.342	38.0759
chr1	246945547	247008093	ZNF695	0.19977	0.0510243	3.9152	10	6	122.361	62.6381
chr12	120339662	120369180	MSI1	0.344853	0.0881295	3.91303	3	3	130.965	57.9217
chr16	20359170	20404742	PDILT	0.5684	0.145481	3.90705	2	1	124.784	0
chr8	86573608	86743675	CNGB3	0.114147	0.0292272	3.9055	1	1	0	0
chr4	3766569	3768526	ADRA2C	0.261984	0.0671677	3.90044	3	3	123.734	7.09364
chr11	102862729	102875034	MMP12	0.473636	0.121455	3.89969	3	2	145.875	59.4681
chr7	99876062	99877033	OR2AE1	0.883318	0.226658	3.89715	4	6	127.17	64.6506
chr21	42362282	42366535	TFF1	1.44199	0.370147	3.89572	2	2	97.6996	35.8575
chr21	44637356	44638455	KRTAP10-10	0.482379	0.124066	3.88807	3	1	129.502	0
chrX	15500777	15556529	BMX	0.354203	0.0912141	3.8832	9	8	128.32	55.5314
chr11	30009741	30017030	KCNA4	0.119649	0.030823	3.8818	2	2	106.18	3.75046
chr6	155395368	155455903	NOX3	0.241959	0.0624071	3.87711	3	1	101.675	0
chr7	82754005	83164161	PCLO	0.0484487	0.0125039	3.87469	5	8	169.408	78.7448
chr14	67188365	67228550	FAM71D	0.285845	0.0738946	3.86827	1	1	0	0
chr3	37969404	37969480	MIR26A1	8.89534	2.30208	3.86405	1	1	0	0
chr19	11673998	11686569	ZNF833P	0.244249	0.0632141	3.86384	4	4	99.5945	5.47434
chr2	26401912	26456713	DRC1	0.414096	0.107245	3.86121	7	6	165.355	59.3081
chr19	15878024	15898120	CYP4F2	0.631124	0.16357	3.85843	4	6	154.018	79.1551
chr17	40776808	40782534	KRT27	0.42371	0.110099	3.84845	3	3	116.941	50.165
chr16	20333051	20356301	UMOD	0.317296	0.0824938	3.8463	2	2	114.081	56.2896
chr15	74719542	74725610	CYP1A1	0.281218	0.0731825	3.8427	7	8	174.326	42.5439
chr4	188137229	188150768	TRIML1	0.725723	0.189116	3.83746	2	1	124.46	0
chr22	30522788	30546717	SEC14L6	0.846396	0.220715	3.83479	5	5	129.757	62.6583
chr21	38229915	38303126	KCNJ15	13.8083	3.60423	3.83113	10	9	140.269	64.763
chr1	69567130	70152426	LRRC7	0.493814	0.129175	3.82281	8	7	150.208	52.6362
chr11	1223065	1262176	MUC5B	0.279613	0.0731535	3.82228	6	8	178.235	135.162
chr2	166888487	167259753	XIRP2	0.0878042	0.0229825	3.82047	9	8	57.4577	56.0506
chr11	120236640	120319944	POU2F3	0.15971	0.0418539	3.81589	5	2	84.495	2.44019
chr3	184380073	184389835	CHRD	0.218864	0.0573622	3.81547	5	5	147.722	37.159
chr7	144050402	144051337	OR2A5	1.11492	0.292693	3.8092	1	1	0	0
chr8	11676919	11760002	GATA4	0.143988	0.0378182	3.80737	2	1	102.294	0
chr1	103617332	103625780	AMY2A	0.301239	0.0792346	3.80187	2	1	104.446	0
chr18	26908754	27185364	CHST9	0.214428	0.0565244	3.79355	2	1	98.9113	0
chr1	228508026	228514040	BTNL10	1.55311	0.409629	3.79151	3	6	120.276	51.7743
chr5	55218791	55227315	MCIDAS	0.243207	0.0641778	3.78958	2	2	100.85	4.48277
chr7	76201893	76287292	SRRM3	0.168185	0.0444142	3.78673	4	4	140.862	47.9754
chr19	4153601	4173054	CREB3L3	0.917022	0.242227	3.7858	9	6	95.5418	70.4983
chr11	90085950	90087131	UBTFL1	0.384058	0.101497	3.78395	5	2	137.047	18.2353
chr11	35431827	35530300	PAMR1	0.251189	0.0664179	3.78195	3	3	128.272	42.9692
chr13	102807146	102876001	BIVM-ERCC5	0.0822065	0.0217477	3.78002	1	1	0	0
chr19	53787677	53787742	MIR371B	8.57949	2.271	3.77785	4	6	82.6857	32.7994
chr15	74337762	74367740	CYP11A1	0.31415	0.0831824	3.77664	6	4	90.0114	48.9719
chr10	68087907	68212017	MYPN	0.15863	0.0420133	3.77571	1	2	0	74.3953
chr7	144129113	144130045	OR2A14	1.10526	0.29325	3.76899	1	1	0	0
chr1	204032447	204041264	LINC00303	0.340418	0.0904339	3.76427	2	1	106.744	0
chr22	30488150	30505711	SEC14L4	0.457047	0.121738	3.75435	6	5	187.257	58.8546
chr7	31616777	32428224	PDE1C	0.0821755	0.0219074	3.75103	3	5	128.009	41.3206
chr1	171101739	171101798	MIR1295B	7.97209	2.12818	3.74596	1	1	0	0
chr12	71439770	71586310	LGR5	0.167051	0.0446902	3.73797	3	3	144.397	83.8118
chr1	76867408	77069167	ST6GALNAC5	0.236317	0.0632977	3.73342	3	3	75.9315	9.06444
chr10	88706225	88753092	LIPK	0.431151	0.115707	3.72624	1	1	0	0
chr15	53837573	54628608	UNC13C	0.160978	0.0432036	3.72603	8	6	167.588	88.8855
chr11	102576835	102625332	MMP20	0.246718	0.0662373	3.72476	2	2	56.4362	2.23275
chr20	23747553	23750937	CST1	0.696202	0.187153	3.71996	2	1	69.2219	0
chr11	5985892	5986985	OR52L1	0.505394	0.135883	3.71933	1	1	0	0
chr2	54529222	54529841	RPL23AP32	0.786723	0.211528	3.71924	3	3	134.87	9.84224
chr1	22652981	22661637	C1QB	20.4922	5.51323	3.71691	10	9	58.3105	73.0352
chr1	13583757	13617957	PDPN	0.220987	0.0595806	3.70905	3	3	122.274	46.9204
chr1	91260766	91408008	HFM1	0.194615	0.0524985	3.70705	5	5	175.274	34.7715
chr19	40991299	41018396	CYP2B6	0.143316	0.0386693	3.7062	2	3	103.103	6.94394
chr3	32818018	32897826	TRIM71	0.534318	0.144172	3.7061	9	9	76.4197	82.2515
chr7	123763708	123877481	HYAL4	0.576631	0.155657	3.7045	3	5	156.474	89.0027
chr21	14273799	14301386	ABCC13	0.158234	0.0427874	3.69813	1	3	0	4.43135
chr1	8992534	9026384	SLC2A7	0.761683	0.206158	3.69466	4	7	147.139	76.5506
chr4	13540830	13544490	NKX3-2	0.179789	0.0486767	3.69352	1	1	0	0
chrX	9786406	9949443	SHROOM2	0.174949	0.0475161	3.68188	3	5	154.891	60.6184
chr7	122318424	122886759	CADPS2	0.189716	0.0515461	3.68051	6	6	211.816	110.456
chr19	54724447	54736536	KIR3DL3	1.11052	0.302429	3.67201	2	4	129.668	102.765
chr5	141172621	141176376	PCDHB7	0.176246	0.048029	3.66957	1	3	0	50.0846
chr20	23985053	23989134	GGTLC1	0.412124	0.112365	3.66772	2	2	105.167	10.3247
chr4	183796331	184023530	STOX2	0.200397	0.0546502	3.6669	5	6	154.014	88.912
chr14	61812156	62112825	SYT16	0.233046	0.0636212	3.66302	2	2	85.4497	47.9287
chr14	55766245	55767717	RPL13AP3	0.260061	0.0710978	3.6578	2	1	88.3361	0
chr2	94760928	94857075	ANKRD20A8P	0.165722	0.0453494	3.65433	6	3	125.635	40.0492
chr2	201790324	201895550	CDK15	0.0956995	0.0262058	3.65185	2	5	61.2449	5.15725
chr4	76313039	76421920	CCDC158	0.159798	0.0438438	3.6447	7	5	163.793	44.6983
chr3	139452884	139476510	RBP2	0.748241	0.205539	3.64038	3	1	113.905	0
chr5	148268860	148286210	SPINK13	1.11839	0.307437	3.63779	2	2	108.106	13.987
chr6	25652201	25701783	SCGN	0.504736	0.139013	3.63085	3	2	142.142	47.9899
chr12	58872155	58920538	LRIG3	0.182022	0.0501671	3.62831	4	3	155.791	38.5629
chr4	13546076	13547824	LINC01096	0.27777	0.0768629	3.61383	2	3	13.687	5.73482
chr6	46549580	46652849	CYP39A1	0.193885	0.0536677	3.6127	4	2	93.8105	3.48665
chr17	43847097	43863639	CD300LG	0.169592	0.0469891	3.60917	7	7	97.1179	45.3102
chr1	176463159	176845601	PAPPA2	0.119908	0.0332446	3.60685	4	5	157.399	73.767
chr5	151822513	151924836	GLRA1	0.274545	0.0762013	3.60289	1	1	0	0
chr2	240713764	240820308	KIF1A	0.185168	0.0514176	3.60125	8	7	221.861	83.2293
chr12	33375413	33439819	SYT10	0.503638	0.139925	3.59933	1	1	0	0
chr3	154334944	154429715	GPR149	0.469477	0.130618	3.59429	2	1	122.306	0
chr9	42183659	42189887	SPATA31A6	0.220257	0.0612971	3.59327	3	1	149.469	0
chr15	31001061	31161273	TRPM1	0.133808	0.0372559	3.59159	9	8	211.805	60.6921
chr2	124025287	124921201	CNTNAP5	0.175635	0.0489908	3.58506	3	2	147.737	72.5221
chr7	1738630	1742310	ELFN1-AS1	1.96609	0.548887	3.58196	10	9	85.7523	63.6052
chr7	122701666	122702967	RNF148	0.348561	0.0973269	3.58135	1	2	0	9.93152
chrX	73792205	73829231	TSIX	2.37721	0.663786	3.58129	10	9	190.156	275.474
chr1	1169005	1169087	MIR429	4.19265	1.17236	3.57624	2	2	67.8566	1.99655
chr5	147824580	147839231	SPINK1	0.965853	0.270403	3.5719	3	1	65.7836	0
chr17	7424874	7427568	SPEM2	0.385256	0.107979	3.56787	3	5	135.973	38.0237
chr17	38835088	38841389	C17orf98	0.91922	0.257998	3.5629	4	4	124.995	33.2137
chr7	44512440	44541651	NPC1L1	0.249894	0.0701649	3.56153	7	9	201.549	49.9145
chr1	171090873	171117819	FMO3	0.303247	0.0851571	3.56103	3	3	120.569	50.4269
chr2	240886048	240896889	MAB21L4	0.160103	0.0451012	3.54986	3	1	89.571	0
chr19	15806957	15808759	OR10H1	1.08957	0.30699	3.54921	1	1	0	0
chr3	50155045	50189075	SEMA3F	0.233071	0.0657743	3.5435	7	7	206.301	63.179
chr11	102789910	102798235	MMP1	1.15981	0.327515	3.54125	10	5	92.5968	53.8264
chr3	112814925	112847005	CD200R1L	0.355179	0.100408	3.53737	4	1	124.11	0
chr1	94820342	94895247	SLC44A3	1.19621	0.338611	3.53269	10	9	94.4876	70.8904
chr17	74935802	74949993	OTOP3	0.282853	0.0800686	3.53263	2	2	113.219	56.677
chr5	159916733	159989205	ADRA1B	0.277955	0.078802	3.52726	1	2	0	39.6194
chr8	109963645	109975847	KCNV1	0.160129	0.0454449	3.52359	1	1	0	0
chrX	30243731	30252038	MAGEB1	0.23418	0.0666102	3.51568	1	1	0	0
chr2	135787840	135837195	LCT	0.189286	0.0539193	3.51054	7	6	173.994	75.7147
chr6	5997999	6007605	NRN1	2.442	0.696337	3.50693	10	9	63.9297	46.4889
chr11	119149040	119162666	ABCG4	0.116675	0.0332751	3.50638	3	2	121.003	0.195001
chr10	121989174	122254545	TACC2	0.169192	0.0483469	3.49954	4	4	180.372	41.2723
chr20	44355801	44432845	HNF4A	0.0994867	0.0284367	3.49853	3	4	81.5721	34.7639
chr3	49790732	49802741	CDHR4	0.623703	0.178377	3.49654	10	7	162.51	44.119
chr12	54644591	54648493	DCD	0.773584	0.221344	3.49494	3	2	62.6008	3.35635
chr19	43353659	43366063	CD177	1.05701	0.303739	3.48	10	8	105.419	119.753
chr2	80301878	80304428	LRRTM1	0.206483	0.0593746	3.47764	2	2	97.3748	2.8067
chr11	17051886	17053044	OR7E14P	0.74047	0.213003	3.47634	9	6	97.7701	48.7099
chr19	1524074	1535456	PLK5	0.279755	0.0805535	3.47291	8	4	112.675	51.1326
chr11	6107684	6108835	OR56B4	0.559533	0.161359	3.46764	5	7	121.688	44.1771
chr7	114086310	114693772	FOXP2	0.057472	0.0165829	3.46574	4	2	45.7944	9.70478
chr3	147409394	147416719	ZIC1	0.0837467	0.0241661	3.46546	2	4	98.3989	4.10568
chr1	143874743	143883733	FCGR1CP	6.15481	1.77617	3.46521	10	9	110.158	58.2661
chr9	93318199	93346414	C9orf129	2.02262	0.585885	3.45226	1	1	0	0
chr17	3092058	3092996	OR1D2	0.459296	0.133105	3.45064	3	2	118.524	12.7195
chr1	248589668	248645472	OR2T10	0.373838	0.108388	3.44908	2	1	10.7289	0
chr11	124919244	124936412	HEPACAM	0.238185	0.0691066	3.44663	3	7	146.33	72.8255
chr10	97572441	97583896	ANKRD2	0.26232	0.0761798	3.44342	6	1	119.21	0
chr1	22643617	22648111	C1QC	8.03801	2.33581	3.44121	10	9	71.7287	71.9597
chr1	156366044	156385221	RHBG	0.39639	0.115214	3.44047	5	7	84.3643	85.101
chr2	210477682	210679107	CPS1	0.317616	0.0924049	3.43722	8	9	171.406	45.9242
chr22	22547696	22559361	PRAME	0.227479	0.0662788	3.43216	1	6	0	58.77
chr11	61241176	61251444	PGA5	1.24383	0.362488	3.43138	10	6	145.782	62.7454
chr5	122311354	122464219	SNCAIP	0.148375	0.0433116	3.42575	3	3	110.13	43.8582
chr8	101368893	101369595	NACA4P	0.690255	0.201508	3.42545	2	1	103.561	0
chr6	75921114	76072678	IMPG1	0.104428	0.0304899	3.42501	4	1	123.186	0
chr15	65045370	65053397	SLC51B	0.50666	0.148075	3.42165	2	3	52.1303	17.2803
chr6	25723743	25832108	SLC17A1	0.491694	0.143755	3.42037	7	6	150.367	86.5963
chr11	111514785	111537031	C11orf88	0.593601	0.173563	3.42008	3	1	123.738	0
chr17	39029906	39053205	LRRC37A11P	0.122448	0.0358813	3.41257	3	1	120.793	0
chr1	50048014	50203786	ELAVL4	0.270963	0.079431	3.4113	6	5	154.625	52.0644
chr17	7420360	7421632	SPEM1	0.490655	0.144169	3.40334	3	1	92.7288	0
chr20	63293169	63334847	COL20A1	0.221761	0.065174	3.40259	9	5	203.965	39.4117
chr19	30224236	30713586	ZNF536	0.130209	0.0383358	3.39654	5	6	151.618	40.4745
chr11	101029624	101130681	PGR	0.0320529	0.009439	3.39579	2	2	100.213	9.1134
chr5	36035017	36071358	UGT3A2	0.450965	0.132907	3.39308	4	4	148.633	69.0855
chr3	21405726	21406708	VENTXP7	0.560038	0.165397	3.38602	2	1	102.983	0
chr17	15565482	15619704	CDRT1	0.47474	0.140209	3.38594	10	9	215.441	78.1257
chr1	182407621	182414813	LINC00272	0.452194	0.133591	3.38491	2	1	59.3606	0
chr16	89171755	89195492	CDH15	0.19611	0.0579898	3.38181	6	3	173.178	54.5587
chr15	41981582	42050703	PLA2G4E	0.203906	0.0604842	3.37123	6	5	175.541	44.3593
chr8	142740944	142742411	SLURP1	1.07086	0.317862	3.36894	4	1	128.443	0
chr5	180100795	180209130	RASGEF1C	0.398589	0.11838	3.36704	7	2	140.722	84.0391
chr19	50996008	51001702	KLK8	0.401608	0.119295	3.36652	4	1	108.313	0
chr2	73784189	73817147	C2orf78	0.143022	0.0425254	3.36322	3	1	115.143	0
chr14	94768223	94770162	GSC	3.54598	1.05443	3.36293	10	9	117.727	63.1063
chr6	159169397	159272108	FNDC1	0.116844	0.0347586	3.36159	3	5	141.454	51.5982
chr11	111347757	111347824	MIR4491	7.36547	2.19153	3.36088	1	1	0	0
chr8	57261226	57266611	LOC286177	0.138922	0.0413631	3.3586	1	2	0	4.4552
chr10	103394253	103394401	MIR1307	2.96448	0.882871	3.35777	2	1	109.058	0
chr6	167999092	168045107	KIF25	0.383032	0.114303	3.35103	2	2	71.8769	43.6504
chr16	51135975	51151272	SALL1	0.159147	0.0475251	3.34869	1	1	0	0
chr13	25096138	25098567	PABPC3	0.321926	0.0961879	3.34684	2	2	90.4573	62.8158
chr9	84273123	84368634	SLC28A3	1.19	0.356185	3.34096	10	9	98.0821	84.1117
chr2	74518131	74526281	DQX1	0.442367	0.13244	3.34014	10	9	98.9907	72.0371
chr14	35534042	35537054	INSM2	0.180426	0.0540295	3.3394	2	3	67.8916	36.0611
chr2	131522621	131533666	CCDC74A	1.24006	0.371486	3.33812	10	9	83.7709	58.8023
chr19	17601328	17688344	UNC13A	0.164817	0.0494173	3.33521	7	7	215.613	69.2503
chr12	49950741	49958881	AQP2	0.104643	0.0314343	3.32894	2	1	97.9138	0
chr3	48157178	48188405	CDC25A	1.72499	0.5191	3.32305	10	9	99.8802	57.6063
chr21	44414590	44425563	TRPM2-AS	2.18351	0.657495	3.32095	9	9	74.1631	90.318
chr21	30541535	30541864	KRTAP19-6	1.37332	0.413779	3.31897	1	1	0	0
chr5	127229519	127461222	MEGF10	0.0814772	0.0245636	3.31699	5	6	136.839	87.6901
chr8	76681219	76867285	ZFHX4	0.112013	0.0337694	3.31698	5	5	190.335	56.0838
chr17	19678313	19719598	SLC47A2	0.505451	0.152395	3.31671	4	6	86.8473	78.3799
chrX	136532152	136556807	VGLL1	0.410124	0.123723	3.31486	1	1	0	0
chr12	108880030	108901043	DAO	0.394014	0.119267	3.30364	3	2	137.202	63.3447
chr17	68867285	68955426	ABCA8	0.174798	0.0529213	3.30298	6	5	174.197	65.8216
chr19	4769105	4772556	MIR7-3HG	0.621846	0.188516	3.29864	3	1	121.655	0
chr18	50559772	50731826	MAPK4	0.0870487	0.0264161	3.29528	4	2	134.115	1.69338
chr3	167178399	167380342	ZBBX	0.250271	0.0760964	3.28886	1	2	0	71.0051
chr19	46466491	46471577	PNMA8A	1.13665	0.346447	3.28086	6	6	155.87	164.838
chr10	29545004	29545097	MIR604	4.40678	1.3459	3.27422	2	1	109.904	0
chr5	140966162	141012344	PCDHAC2	0.0639968	0.0195486	3.27373	3	1	113.124	0
chr11	6259674	6272127	CCKBR	0.305747	0.0934306	3.27245	4	2	146.062	48.5063
chr2	48953161	49154527	FSHR	0.34884	0.106678	3.27002	2	1	101.179	0
chr4	78551588	78610451	ANXA3	5.01849	1.53572	3.26785	10	9	127.739	89.3313
chrX	73820651	73852753	XIST	50.4867	15.4608	3.26546	7	9	113.611	175.059
chr8	99960936	100106946	RGS22	0.134918	0.0413615	3.26191	3	2	135.13	47.8331
chr1	22636506	22639682	C1QA	58.2585	17.8656	3.26093	10	9	58.1102	50.7381
chr13	46053066	46105076	CPB2	0.578366	0.177473	3.2589	2	3	103.875	62.0228
chr14	21098937	21103724	TMEM253	0.503062	0.154414	3.25787	10	8	83.4428	43.341
chr7	12330885	12403941	VWDE	1.00114	0.307613	3.25454	10	9	93.8866	91.4101
chr22	35606764	35623354	MB	0.430901	0.132413	3.25423	6	5	97.9738	67.6464
chr1	186443566	186461108	PDC	0.333659	0.102532	3.25419	1	2	0	0
chr3	131533560	132285696	CPNE4	0.116441	0.0357826	3.25412	7	7	98.311	40.7731
chr1	205042937	205078272	CNTN2	0.0969122	0.029784	3.25383	4	5	136.785	50.004
chr13	27960918	27969368	CDX2	0.171371	0.0526797	3.25307	2	1	60.4605	0
chr20	760080	776015	SLC52A3	0.383708	0.118103	3.24893	2	5	48.6479	60.6351
chr3	153484495	153502697	C3orf79	0.766749	0.23615	3.24688	2	1	48.66	0
chr11	125903376	125923404	DDX25	0.345945	0.106617	3.24475	7	6	156.017	40.0863
chr2	161416094	161425867	TBR1	0.173062	0.0533586	3.24337	5	4	142.142	30.8142
chr3	46719583	46736427	PRSS46P	0.64514	0.199445	3.23467	1	3	0	67.4791
chr19	42313325	42325064	TMEM145	0.429769	0.133088	3.2292	6	4	132.231	58.3191
chr12	52168996	52192000	KRT80	0.356595	0.110465	3.22813	9	9	120.396	72.3072
chr16	280606	283003	ARHGDIG	0.825343	0.255829	3.22616	3	2	142.243	60.2607
chr9	129612225	129622275	C9orf50	0.263493	0.0816901	3.22552	4	1	116.63	0
chr11	69771016	69775403	FGF4	0.403974	0.125344	3.22293	1	1	0	0
chr14	37172026	37173794	SLC25A21-AS1	0.226439	0.07033	3.21967	3	6	83.2763	11.3636
chr17	46372813	46423097	NSFP1	0.150746	0.0468683	3.21638	2	1	79.4235	0
chr19	9126012	9126950	OR7G3	0.521022	0.162033	3.21553	2	2	55.0078	8.7544
chr1	241995194	242001393	MAP1LC3C	0.465702	0.145341	3.2042	6	8	157.057	42.3789
chr3	165772903	165837472	BCHE	0.143204	0.0447087	3.20305	2	1	25.7628	0
chr7	35199936	35254100	TBX20	0.266854	0.0835478	3.19403	6	6	49.6275	56.1346
chr11	17392885	17476849	ABCC8	0.479137	0.150338	3.18706	4	3	184.178	55.3324
chr17	42874674	42898734	LINC00671	3.29904	1.0354	3.18625	10	9	141.097	39.1949
chr4	110617423	110642123	PITX2	0.13441	0.0422454	3.18166	2	2	108.362	38.7398
chr17	2232678	2233610	LOC101927839	0.629587	0.197897	3.18139	2	3	95.0109	19.1308
chr20	22581004	22585463	FOXA2	0.153178	0.0481756	3.17958	3	3	111.573	3.47207
chr12	27958084	27972864	PTHLH	0.273796	0.0861559	3.17791	3	3	136.413	46.1668
chr2	132643280	132671579	LYPD1	0.185496	0.0583867	3.17702	3	4	67.9899	38.0309
chr2	172099438	172102750	DLX2	0.384069	0.120902	3.17671	4	4	120.158	62.8186
chr18	57352490	57368931	ST8SIA3	0.0383997	0.0121089	3.17119	1	1	0	0
chr1	173500465	173603094	SLC9C2	0.165772	0.052288	3.17036	7	6	150.769	45.1443
chrX	119078635	119151083	KIAA1210	0.0507208	0.0160083	3.16842	8	4	90.8067	3.47718
chr9	113297093	113303877	RNF183	0.334986	0.105781	3.16679	3	2	85.4064	24.6662
chr15	45252230	45275934	SLC28A2	0.587219	0.185502	3.16556	7	7	182.589	90.8899
chr17	3240676	3241614	OR1D4	0.617605	0.195137	3.16498	2	1	86.9558	0
chr20	54475472	54651171	DOK5	0.209185	0.0661161	3.1639	4	3	108.23	15.1028
chr7	101159473	101159555	MIR4653	3.53262	1.11733	3.16165	1	1	0	0
chr1	84398532	84415895	DNASE2B	0.319671	0.101202	3.15873	1	1	0	0
chr16	56617461	56618818	MT1L	4.87025	1.54211	3.15817	10	8	128.132	67.4268
chr6	26250142	26250607	HIST1H3F	1.12205	0.355574	3.1556	5	4	98.5779	43.6002
chr13	37103260	37105664	CSNK1A1L	0.20321	0.0644377	3.15358	2	3	51.1088	36.8926
chr15	83654086	84039842	ADAMTSL3	0.0709155	0.0225842	3.14004	8	5	141.126	38.0995
chr10	49364070	49396016	DRGX	0.451461	0.143804	3.13941	3	1	114.78	0
chr7	55019021	55208080	EGFR	0.200451	0.063884	3.13774	6	5	205.763	71.1129
chr1	22563502	22603594	EPHA8	0.118674	0.0379533	3.12685	6	3	138.679	63.3174
chr16	18571248	18598289	ABCC6P1	0.246041	0.0787154	3.1257	3	4	136.715	58.4691
chr5	150189861	150211072	SLC6A7	0.102529	0.0328318	3.12285	5	4	55.4051	8.01866
chr2	219572232	219575713	INHA	0.285844	0.0916196	3.1199	2	1	90.4892	0
chr6	32290523	32371912	TSBP1	0.0409469	0.0131534	3.11304	3	2	66.8499	49.1084
chr6	68635283	69389511	ADGRB3	0.341111	0.10963	3.11147	7	7	101.278	98.5286
chr17	43940802	43944212	PPY	0.751611	0.241616	3.11076	6	1	109.361	0
chr19	23074989	23147886	ZNF730	0.489693	0.157514	3.10889	8	6	217.506	69.4306
chr14	24366911	24379604	NFATC4	0.851218	0.274177	3.10463	9	9	89.0595	54.9525
chr13	85792787	85799348	SLITRK6	0.141745	0.0458371	3.09236	2	2	106.317	49.609
chr1	101800028	101997234	OLFM3	0.0852091	0.0275764	3.08993	4	1	64.7612	0
chr10	61406642	61453450	TMEM26	0.0747709	0.0242183	3.08737	2	1	93.6258	0
chr12	123010667	123010728	MIR4304	5.85318	1.89713	3.08528	1	4	0	16.7257
chr1	146017468	146021822	HJV	0.250416	0.0812648	3.08149	3	2	131.407	34.0249
chr16	21233695	21252429	ANKS4B	0.253655	0.0823609	3.07979	4	6	140.593	92.5192
chr11	4594039	4595013	OR52I1	0.352865	0.114616	3.07866	1	2	0	13.2361
chr18	63949259	63969329	HMSD	1.1149	0.362338	3.07697	8	5	180.508	55.3919
chr7	100889994	100896133	ACHE	0.504149	0.163912	3.07573	5	5	116.812	107.317
chr11	114570591	114596215	NXPE4	0.176171	0.05728	3.07562	2	2	88.7907	5.06559
chr12	8822472	8887202	A2ML1	0.209663	0.0682276	3.073	6	7	141.279	104.972
chr16	85098352	85112508	FAM92B	0.344008	0.112137	3.06774	5	5	150.909	63.0596
chr2	232378534	232382889	ALPP	0.31044	0.101199	3.06761	5	3	170.497	62.078
chr19	17951302	17999121	KCNN1	0.211747	0.0691508	3.0621	6	5	89.3409	49.0603
chr17	45784280	45835828	CRHR1	0.0781482	0.0255251	3.06162	3	6	48.0326	35.3461
chr5	145936563	146081773	SH3RF2	0.818481	0.267421	3.06064	10	9	157.396	133.099
chr4	106921802	107036296	DKK2	0.614559	0.200823	3.06021	10	7	92.8512	135.83
chr7	1844180	1844253	MIR4655	5.40245	1.76707	3.05729	2	1	97.7339	0
chr13	23888887	23892104	PCOTH	1.24019	0.405701	3.05692	7	9	163.63	55.1266
chr20	46463660	46513572	ZNF334	0.526238	0.172585	3.04915	10	9	69.7007	36.0468
chr19	54069895	54081365	TARM1	0.807788	0.265187	3.0461	9	7	184.093	42.8696
chr7	44217150	44326167	CAMK2B	0.182724	0.0600329	3.04372	7	7	134.358	94.8266
chrX	30215558	30220089	MAGEB2	0.216162	0.0711168	3.03954	3	1	64.5405	0
chr1	247530132	247533839	OR2C3	0.178376	0.0588775	3.02961	4	4	121.958	45.2866
chr8	119208371	119245673	MAL2	0.482454	0.159365	3.02736	9	8	82.7062	93.8433
chr9	122614738	122615682	OR1Q1	0.341825	0.11296	3.02608	4	1	80.8248	0
chr1	8866502	8866590	MIR6728	4.64386	1.53511	3.0251	3	5	100.72	37.2507
chr18	66501187	66604241	CDH19	0.0583164	0.0193147	3.01927	1	1	0	0
chr12	67989445	68021327	IFNG-AS1	7.50581	2.49161	3.01243	10	9	64.2445	68.0959
chr6	42155377	42180083	GUCA1A	0.318332	0.105689	3.01198	4	4	71.8457	44.5497
chr3	107883205	107928907	LINC00636	0.341627	0.113426	3.0119	2	1	95.1755	0
chrX	132626010	132961395	HS6ST2	0.163895	0.0545448	3.00478	5	6	132.098	76.2993
chr7	128870645	128910719	KCP	0.696934	0.232057	3.00329	10	9	112.831	54.8225
chr5	180988845	181006727	BTNL3	2.08772	0.695374	3.0023	7	7	156.884	88.7696
chr17	41189887	41190639	KRTAP9-1	0.62315	0.207835	2.99829	1	2	0	34.2596
chr8	17576433	17643133	PDGFRL	0.358405	0.119657	2.99528	3	6	79.0725	59.6632
chr11	92224636	92896473	FAT3	0.0457496	0.0152815	2.99378	10	8	214.703	77.015
chr3	149760648	149792823	ANKUB1	0.157456	0.0525953	2.99373	2	1	55.4355	0
chr1	94657533	94820281	SLC44A3-AS1	2.2943	0.767513	2.98927	10	9	98.182	97.6415
chr3	8733800	8746765	CAV3	0.281145	0.0940689	2.98871	2	1	89.0991	0
chr11	13009423	13012106	RASSF10	0.143914	0.0481569	2.98844	1	1	0	0
chr7	122697712	122699154	RNF133	0.281905	0.0943434	2.98807	2	1	96.6536	0
chr8	2935353	4995035	CSMD1	0.237886	0.0796477	2.98673	10	8	199.682	90.4059
chr1	24119771	24143285	IL22RA1	0.237625	0.0798106	2.97737	4	6	76.5088	92.2103
chr13	112067599	112071706	SOX1	0.0844708	0.0284356	2.9706	1	3	0	6.05788
chr7	124743885	124766108	GPR37	0.136304	0.0459776	2.96457	1	3	0	49.6957
chr19	54532692	54545768	KIR3DX1	6.3207	2.13356	2.96252	10	9	76.6802	49.1241
chr2	162142869	162152404	GCG	0.340062	0.114812	2.96189	2	1	95.7642	0
chr4	127781821	127834073	HSPA4L	0.169985	0.0574935	2.9566	4	7	103.333	44.8732
chr11	102942992	102955734	MMP13	0.129382	0.043761	2.95655	1	1	0	0
chr17	41619440	41624630	KRT17	0.448297	0.151714	2.95489	7	4	83.8028	59.7893
chr12	49951512	49962924	LOC101927318	0.320153	0.108426	2.95274	1	2	0	8.35145
chr12	132031224	132031360	SNORA49	3.35522	1.13761	2.94936	2	3	108.165	37.0203
chr6	35497874	35512938	TULP1	0.327662	0.111158	2.94772	2	4	86.7544	60.6259
chr10	122560665	122643736	DMBT1	0.245155	0.0831926	2.94684	7	5	210.594	77.7704
chr3	139003962	139006268	PRR23A	0.15398	0.0523305	2.94245	2	2	83.6499	5.63962
chr17	40015361	40017813	CSF3	0.278154	0.0946307	2.93936	6	5	95.3949	53.2682
chr9	123033635	123042751	GPR21	0.380737	0.129592	2.93798	3	5	134.555	60.1877
chr17	63523334	63548977	KCNH6	0.194919	0.0663503	2.93773	7	4	151.857	75.8469
chr5	140794859	141012344	PCDHA2	0.0594712	0.020279	2.93265	3	1	103.687	0
chr20	6074845	6123609	FERMT1	0.10291	0.0350995	2.93195	4	4	128.244	41.579
chr12	52821447	52834293	KRT79	0.257699	0.0880391	2.9271	6	3	157.357	53.2752
chr3	121567931	121590622	ARGFX	0.38663	0.132144	2.92583	8	8	169.917	84.6878
chr1	160037467	160070261	KCNJ10	0.194033	0.0664187	2.92137	9	8	57.766	84.0169
chr4	67820876	67885063	TMPRSS11D	0.129938	0.0444876	2.92076	2	3	3.10324	9.48616
chr14	96392088	96489427	AK7	0.359629	0.123158	2.92007	7	7	144.71	76.1483
chr19	35059059	35106304	HPN-AS1	0.111738	0.0383289	2.91525	6	3	78.8163	47.5601
chr4	122612628	122621057	IL21	0.471925	0.162088	2.91154	6	4	82.0225	17.4121
chrX	37349275	37457295	PRRG1	0.331348	0.113935	2.90821	10	9	70.4576	95.0306
chr8	22146830	22156831	LGI3	0.152701	0.0525178	2.9076	5	6	63.515	41.4715
chrX	103273690	103276869	TCEAL5	0.306086	0.105294	2.90697	3	2	52.0599	16.8053
chr17	81375432	81394238	LOC100130370	1.42987	0.492415	2.90379	10	8	131.294	116.854
chr21	44657932	44658341	KRTAP12-3	1.39896	0.482291	2.90065	9	6	134.221	64.7709
chrX	77447675	77456522	FGF16	1.17461	0.40505	2.89991	1	1	0	0
chr6	33794672	33804016	MLN	0.757161	0.261149	2.89934	7	3	79.7103	29.0888
chr2	227813842	227817564	CCL20	1.38272	0.477521	2.89563	10	9	93.4679	83.7083
chr9	81943500	81950094	SPATA31D3	0.0752635	0.0260124	2.89337	1	1	0	0
chr8	71197433	71548130	EYA1	0.0788474	0.0272581	2.89262	4	4	76.6304	7.07923
chr10	71217224	71218228	UNC5B-AS1	1.0764	0.372454	2.89002	4	3	98.1166	24.999
chr7	142939506	142940870	LLCFC1	1.13322	0.392413	2.88781	8	7	142.092	38.1625
chr2	10192614	10192671	MIR4261	4.80975	1.66737	2.88463	1	1	0	0
chr8	94637285	94639467	LOC100288748	0.165858	0.0575296	2.883	2	4	28.8332	4.73315
chr15	25070431	25070527	SNORD116-8	3.60359	1.25027	2.88226	3	4	96.947	7.94637
chr6	93240020	93419584	EPHA7	0.0489031	0.0169709	2.88158	4	2	58.931	0
chr9	122800123	122801073	OR1K1	0.450211	0.156282	2.88075	3	2	118.149	10.7389
chr1	20163083	20177364	PLA2G2C	2.06245	0.716366	2.87905	10	8	127.184	75.4346
chr13	107167143	107867266	FAM155A	0.165792	0.0576027	2.8782	1	3	0	39.8566
chr17	73737854	73757723	LOC100134391	0.839322	0.291747	2.87688	7	5	109.808	31.4895
chr1	206009264	206023909	CTSE	0.222619	0.0773968	2.87633	4	3	72.199	49.8865
chr4	13627865	13627957	MIR5091	6.87608	2.39186	2.87479	2	4	14.9611	49.5866
chr9	137048098	137054051	ENTPD2	0.758484	0.264245	2.87038	9	9	85.1031	108.243
chr10	23694727	24547848	KIAA1217	0.226573	0.0791714	2.8618	10	7	74.5007	96.1363
chr16	19062754	19067691	LOC102723385	0.530837	0.185623	2.85975	5	4	35.8347	35.7778
chr3	190428655	190449876	TMEM207	0.27841	0.0974106	2.8581	1	2	0	5.64848
chr17	39603768	39607922	NEUROD2	0.189123	0.0662049	2.85664	7	3	82.6514	31.217
chr12	53973126	53976419	HOXC11	0.335059	0.11757	2.84987	2	1	98.628	0
chr17	75784521	75784607	MIR4738	4.47939	1.5722	2.84913	7	8	67.7321	31.3722
chr2	110069961	110070042	MIR4267	6.34616	2.22842	2.84783	1	2	0	40.4691
chr15	80404350	80597937	ARNT2	0.152082	0.0534191	2.84697	5	6	163.206	74.4875
chr11	113409595	113475279	DRD2	0.134487	0.0472534	2.84608	3	2	78.847	0.813007
chr1	173866635	173866715	SNORD76	8.54164	3.00321	2.84417	6	8	113.013	83.0324
chr16	4788395	4796491	SMIM22	0.975717	0.343426	2.84113	9	6	108.654	98.5597
chr22	43824507	43862498	SULT4A1	0.15034	0.0529174	2.84103	1	2	0	3.90815
chr5	140726159	140726246	VTRNA1-3	5.32268	1.87404	2.84022	3	3	128.496	33.2628
chr4	110476073	110563337	ENPEP	0.105836	0.0372925	2.838	5	4	95.7087	43.73
chr5	33523535	33892192	ADAMTS12	0.221319	0.0780085	2.83712	6	5	193.426	50.6723
chr13	113648804	113658198	ATP4B	0.236418	0.0833492	2.83647	3	2	70.9835	9.84528
chr5	7396230	7830081	ADCY2	0.117853	0.0415647	2.83541	6	4	143.151	13.0638
chr1	24319322	24364482	GRHL3	0.190012	0.0670673	2.83315	8	3	187.285	84.3395
chr6	56056590	56394128	COL21A1	0.117049	0.0413195	2.83279	5	5	144.061	37.5275
chr1	22001656	22012542	CELA3A	1.3014	0.459617	2.83148	2	1	125.353	0
chr9	110668189	110806633	MUSK	0.134919	0.04766	2.83087	3	1	108.007	0
chr1	13474977	13513747	LRRC38	0.366861	0.129794	2.8265	1	5	0	72.3569
chr21	20998296	21543329	NCAM2	0.104077	0.0368301	2.82587	8	6	56.4347	34.1289
chr8	134598071	134600689	ZFAT-AS1	3.54781	1.25602	2.82466	8	6	166.265	38.1749
chr11	124919250	124920677	HEPN1	0.269557	0.0954967	2.82268	2	1	96.0236	0
chr15	75722896	75727688	ODF3L1	0.428081	0.151802	2.82	4	3	129.362	48.3353
chr5	140867513	141012344	PCDHA11	0.158557	0.0562853	2.81702	3	1	138.799	0
chr1	157827071	157841844	CD5L	0.243294	0.086512	2.81226	8	8	84.9693	30.2618
chr6	32552713	32560002	HLA-DRB6	1.96702	0.699911	2.81039	5	7	124.162	52.5476
chr1	201719508	201719627	MIR5191	2.82209	1.00421	2.81026	2	1	95.7684	0
chr22	16961936	17008281	GAB4	0.479828	0.170768	2.80982	9	9	86.9014	50.3248
chr2	29190992	29921611	ALK	0.181992	0.0648068	2.80823	6	6	179.414	62.1015
chr12	49295126	49298698	PRPH	0.408141	0.145451	2.80605	6	5	104.124	92.4155
chr2	121216587	121285210	TFCP2L1	1.10416	0.39379	2.80392	10	9	61.0894	54.8339
chr5	3595855	3601403	IRX1	0.194451	0.0694481	2.79994	6	1	115.825	0
chr1	100719640	100739045	VCAM1	0.60607	0.216464	2.79986	10	8	116.007	76.08
chr18	13882042	13915707	MC2R	0.0988827	0.035331	2.79876	3	1	62.6904	0
chr4	68053508	68073233	LOC550113	0.128007	0.0457916	2.79543	1	1	0	0
chr2	214411568	214578952	VWC2L	0.41305	0.147817	2.79433	1	1	0	0
chr20	64164474	64242253	MYT1	0.183423	0.0657053	2.79161	9	7	173.948	66.6517
chr4	73836556	73838760	CXCL6	0.36533	0.1311	2.78665	5	6	98.5614	67.167
chr13	77535674	77645263	SCEL	0.463309	0.166406	2.78421	4	3	167.041	47.2314
chr5	42423775	42721878	GHR	0.0547397	0.0196614	2.78412	4	5	91.3095	5.09183
chr5	141391916	141512979	PCDHGA8	0.0825449	0.0296886	2.78036	6	7	67.1995	48.8356
chr11	18727928	18792721	PTPN5	0.130796	0.0470913	2.77751	2	4	106.489	43.016
chr2	30888518	31138726	GALNT14	0.827557	0.297995	2.77708	9	9	110.746	84.0275
chr10	49734641	49762379	OGDHL	0.2571	0.0926319	2.7755	10	7	159.194	71.064
chr11	113898923	113949119	HTR3B	0.424919	0.153278	2.77221	6	5	115.163	40.8895
chr9	14734666	14911653	FREM1	0.0822129	0.0296761	2.77034	3	9	148.493	60.6224
chr12	48525632	48528103	OR8S1	0.339366	0.122566	2.76884	3	3	44.6465	17.8401
chr8	143716305	143722463	MAPK15	0.708484	0.256279	2.7645	9	7	184.76	68.6768
chr19	55785397	55836762	NLRP11	0.155262	0.0561799	2.76366	7	7	199.781	50.3732
chr14	99604476	99680569	HHIPL1	0.327222	0.11841	2.76346	10	9	125.016	104.138
chr18	649620	658340	TYMSOS	2.37225	0.858516	2.76319	9	9	92.7093	72.913
chr15	27719008	28099342	OCA2	0.432202	0.156461	2.76236	8	9	165.852	157.909
chr17	53822878	53825212	KIF2B	0.157119	0.0568812	2.76223	2	2	83.536	2.15616
chr12	85800703	85836540	RASSF9	0.32719	0.118456	2.76212	2	2	103.661	53.3005
chr13	77895481	77975723	EDNRB	0.206102	0.0748528	2.75343	9	6	118.777	66.5552
chr12	106063347	106140033	NUAK1	3.39884	1.23518	2.7517	10	9	84.9829	73.2564
chr8	31639222	32771716	NRG1	9.32657	3.39398	2.74797	10	9	63.3293	40.5774
chr19	41708585	41730433	CEACAM5	0.436229	0.158748	2.74793	4	3	127.283	24.8797
chr16	66961229	66975152	CES3	0.568907	0.20715	2.74635	10	9	118.535	39.32
chr5	126631714	126636282	TEX43	0.563159	0.205248	2.7438	4	1	111.561	0
chr10	93073475	93077884	CYP26A1	0.20395	0.0743358	2.74363	3	4	123.893	42.9196
chr9	127087349	127122765	ANGPTL2	0.13393	0.0488203	2.74333	3	5	68.4076	42.5348
chr1	157092043	157112832	ETV3L	0.476685	0.173791	2.74286	9	7	104.837	64.0524
chr16	57882340	57971116	CNGB1	0.130004	0.0474315	2.74089	7	4	177.004	74.4548
chr8	144353226	144355609	TMEM249	4.51161	1.64719	2.73898	10	9	63.9646	43.2177
chr21	42346357	42351099	TFF2	0.440504	0.160889	2.73793	2	1	46.6961	0
chr5	174724496	174730899	MSX2	0.158351	0.0578524	2.73715	8	4	71.1822	6.58258
chr4	133149290	133208606	PCDH10	0.216205	0.0790132	2.73631	3	4	153.757	70.334
chr1	16021991	16034050	CLCNKA	0.416049	0.152123	2.73496	9	5	191.489	24.9711
chr1	56929210	56974383	C8B	0.245342	0.0897199	2.73453	2	2	74.3033	59.8545
chr21	35954660	36004667	LOC101928269	0.460302	0.16837	2.73388	2	2	49.8561	29.0818
chr19	45589764	45602208	GPR4	0.233096	0.0853414	2.73134	3	2	109.892	81.538
chr12	103587250	103766724	STAB2	0.214352	0.0784837	2.73116	9	7	232.567	69.0567
chr13	35768652	36132020	DCLK1	0.0427897	0.0156686	2.73093	2	3	78.766	33.1609
chr11	101451470	101583928	TRPC6	0.809258	0.296348	2.73077	10	9	109.598	55.8613
chr11	59852808	59866568	TCN1	0.708042	0.259294	2.73065	9	8	97.4327	78.911
chr1	119893533	119896524	ADAM30	0.116445	0.0426609	2.72954	1	2	0	1.99349
chr19	46039748	46041016	IGFL4	1.26783	0.464808	2.72763	3	4	142.283	56.4008
chr19	47870466	47886397	SULT2A1	0.200083	0.0733678	2.72712	3	7	65.6383	39.8013
chr5	148312427	148315919	SPINK7	1.81063	0.664785	2.72364	1	1	0	0
chr16	11267857	11269303	TNP2	1.58112	0.581215	2.72037	1	1	0	0
chr11	72783530	72783592	MIR4692	7.67382	2.82148	2.71979	1	1	0	0
chr6	96015969	96215612	FUT9	0.0273193	0.0100473	2.71908	2	1	77.9693	0
chr12	30926433	31016502	TSPAN11	0.0997185	0.036677	2.71883	1	3	0	62.8481
chr3	155458603	155745724	PLCH1	0.458757	0.168801	2.71773	10	9	123.781	68.4481
chr17	8310238	8322516	ARHGEF15	0.192303	0.0707619	2.71761	2	4	115.648	70.5243
chr15	84422519	84425882	LOC103171574	0.335039	0.123326	2.71669	5	2	88.1754	51.9349
chr1	3454583	3481115	ARHGEF16	0.30799	0.113414	2.71562	9	9	101.164	54.1421
chr5	176630613	176646644	EIF4E1B	0.157212	0.0579026	2.71511	6	1	101.79	0
chr6	43999515	44007615	C6orf223	0.0807065	0.0297326	2.71441	7	1	59.2849	0
chr7	14145049	14974777	DGKB	0.0987878	0.0364175	2.71264	4	5	89.7546	35.8157
chrX	70040542	70049970	AWAT2	0.163097	0.0602573	2.70668	3	2	72.0311	12.7698
chr9	122788933	122789895	OR5C1	0.97374	0.359943	2.70526	2	1	120.999	0
chr20	33161848	33181417	BPIFA2	0.299225	0.11062	2.70499	1	1	0	0
chr11	40107066	41460419	LRRC4C	0.0921587	0.034108	2.70197	1	2	0	4.84795
chr4	95162504	95549210	UNC5C	0.0768141	0.0284412	2.70081	7	8	124.651	34.6777
chr15	74173746	74176871	ISLR	0.447094	0.165636	2.69926	2	3	123.642	73.6547
chr12	27446482	27506911	SMCO2	0.345278	0.12797	2.69812	5	5	130.951	19.9077
chr15	42141134	42156641	PLA2G4F	0.235603	0.0873684	2.69665	5	3	165.166	51.3644
chr6	108166058	108188809	NR2E1	0.105193	0.039018	2.696	2	1	82.1421	0
chr1	115830777	115841126	NHLH2	0.127061	0.0471299	2.69598	2	1	74.527	0
chr12	11061365	11062294	TAS2R46	0.577263	0.214202	2.69494	5	2	158.076	60.8576
chrX	52862528	52868140	XAGE3	0.665127	0.246809	2.6949	2	1	85.7395	0
chr19	38304161	38305006	C19orf33	26.2746	9.75114	2.69451	8	6	54.9124	38.0936
chr7	27181157	27185216	HOXA11	0.15866	0.0589021	2.69362	2	4	92.939	51.2363
chr11	61615036	61639449	RPLP0P2	0.177288	0.0658578	2.69198	7	6	73.2545	47.3866
chr19	53991149	54012666	CACNG6	0.406472	0.150996	2.69194	2	2	24.8365	27.7754
chr18	58481247	58629357	ALPK2	0.515959	0.191841	2.68951	10	9	79.0717	51.4853
chr7	99145467	99219417	KPNA7	0.667948	0.248355	2.68949	4	8	153.295	74.134
chr17	19737984	19748433	ALDH3A1	0.446362	0.166074	2.68773	7	7	151.839	41.3027
chr2	96497643	96508157	NEURL3	0.628816	0.234029	2.68692	10	7	98.4732	87.5447
chr8	166086	167024	OR4F21	0.390357	0.145481	2.68322	1	1	0	0
chr3	46436005	46485234	LTF	4.02324	1.50001	2.68214	10	9	132.088	69.2688
chr8	16107878	16192791	MSR1	8.25886	3.07935	2.68202	10	9	54.3081	59.1791
chr6	26021679	26022050	HIST1H4A	1.8412	0.686988	2.6801	8	8	131.312	54.0387
chrX	135893607	135913061	SAGE1	0.227763	0.0850474	2.67807	2	2	111.392	6.88719
chr11	64291302	64300031	KCNK4	0.337366	0.12599	2.67773	6	5	128.254	69.6608
chr7	73593194	73624543	MLXIPL	0.231336	0.0864174	2.67696	10	6	109.167	61.1396
chr17	48612346	48619531	HOXB8	0.293032	0.109554	2.67477	3	2	95.067	55.1588
chr4	54100081	54101955	GSX2	0.411902	0.154005	2.6746	1	3	0	70.4684
chr14	24069833	24078100	CPNE6	0.322561	0.12061	2.67442	5	5	142.307	55.3571
chr12	68201349	68225791	IL26	0.867057	0.324252	2.67402	10	8	85.7506	70.553
chr5	1392790	1445428	SLC6A3	0.238672	0.0892999	2.6727	7	6	126.486	50.4911
chr8	101492439	101678104	GRHL2	0.127381	0.0476629	2.67255	5	6	66.6538	45.361
chr7	26533121	26538825	KIAA0087	0.273213	0.102257	2.67184	10	7	68.6641	81.22
chrX	2934632	2968310	ARSE	0.187051	0.0701241	2.66743	2	6	63.9876	56.7626
chr20	45206964	45209773	SEMG1	0.557477	0.209052	2.66669	4	2	93.0723	94.9149
chr5	141350261	141512979	PCDHGB1	0.0829415	0.0311051	2.66649	8	6	92.1088	26.0246
chr9	33677268	33688011	PTENP1-AS	0.802705	0.301241	2.66466	8	8	93.7475	38.3481
chr13	113122799	113149529	F10	0.380066	0.142676	2.66384	9	6	117.394	52.6793
chr11	3227653	3232386	MRGPRE	0.767198	0.288412	2.66007	1	2	0	55.1604
chr10	38696596	38698241	ACTR3BP5	0.213298	0.0801857	2.66005	2	1	85.2798	0
chr12	57623409	57633239	B4GALNT1	0.15284	0.057485	2.65879	6	3	111.592	39.1384
chr1	26361632	26374536	ZNF683	102.535	38.565	2.65875	10	9	83.8219	104.348
chr21	42371887	42396846	TMPRSS3	4.59436	1.72876	2.65761	10	9	57.8418	53.0902
chr2	102186973	102242910	IL1RL2	0.378471	0.142464	2.65661	5	5	149.077	51.227
chrX	104566315	105769729	IL1RAPL2	0.117816	0.0443612	2.65583	1	1	0	0
chr17	74922955	74933913	OTOP2	0.482313	0.181658	2.65506	5	5	120.157	66.0147
chr2	102619534	102711350	SLC9A2	0.0729053	0.0274764	2.65338	6	5	80.6259	39.2052
chr12	52487174	52493397	KRT6A	0.588354	0.221879	2.65169	7	1	217.207	0
chr11	59503576	59504511	OR4D11	0.38713	0.146109	2.64961	1	1	0	0
chr10	103277163	103290351	INA	0.102428	0.038677	2.64829	3	2	65.7572	8.78796
chr7	74027772	74069907	ELN	0.442817	0.167217	2.64815	10	8	168.538	90.7645
chr19	35115818	35124324	FXYD3	0.145736	0.0550422	2.64771	3	4	71.6917	2.07231
chr12	52377665	52386977	KRT84	0.639472	0.241555	2.64732	3	1	154.068	0
chr17	58155154	58156086	OR4D1	0.492615	0.186121	2.64675	6	6	73.507	24.5669
chr4	108808725	109302737	COL25A1	0.166901	0.0631715	2.64203	6	7	127.439	49.5678
chr6	52791380	52803967	GSTA1	0.636099	0.240764	2.642	6	5	74.9304	86.8994
chr2	169509702	169526262	KLHL41	0.290097	0.109806	2.6419	9	8	121.278	51.2851
chr6	149963974	149973715	ULBP1	0.166972	0.0632577	2.63955	8	4	86.7519	49.8562
chr14	77265491	77271312	NGB	0.170427	0.0645761	2.63917	2	2	78.0855	11.4851
chr7	117710648	117873818	CTTNBP2	0.343634	0.130335	2.63654	10	8	108.715	68.7752
chr11	19182030	19210571	CSRP3	0.2839	0.107732	2.63524	7	8	72.4121	48.6888
chr17	39962973	39977766	GSDMA	2.56456	0.973857	2.6334	9	9	127.62	72.2932
chr8	94640999	94707466	ESRP1	0.155114	0.0589048	2.63329	10	8	99.6076	46.7276
chr7	55681074	55704567	FKBP9P1	0.21689	0.0823731	2.63302	5	5	120.907	52.5351
chr5	140359645	140375177	SLC4A9	0.451144	0.171353	2.63283	7	6	193.391	60.576
chr10	103472804	103479240	CALHM3	0.28197	0.107118	2.63233	6	5	61.2776	72.6262
chr21	37208503	37221736	DSCR9	1.10034	0.418391	2.62992	10	9	74.1847	76.4874
chr1	56718804	56831986	FYB2	0.166729	0.0634042	2.62962	4	3	148.841	34.6368
chr19	55354908	55363252	FAM71E2	0.106197	0.0403875	2.62946	4	2	84.3221	3.17393
chr2	218959628	218962155	CDK5R2	0.217903	0.0828703	2.62944	2	4	31.5795	50.3996
chr19	2249279	2252073	AMH	5.68551	2.16286	2.62871	10	9	72.563	63.8977
chr16	56632622	56633986	MT1M	0.814287	0.310037	2.62642	5	3	116.402	26.3889
chr1	156298624	156299637	VHLL	0.286299	0.10919	2.62203	3	4	90.5708	7.13984
chr21	36460621	36576569	CLDN14	0.111749	0.042626	2.62162	1	1	0	0
chr21	14582202	14598303	SAMSN1-AS1	0.35353	0.135091	2.61697	5	2	48.277	0.828739
chr11	70631094	70635490	SHANK2-AS1	0.177737	0.0679225	2.61676	2	4	92.3628	31.5251
chrX	141838316	141898142	MAGEC3	0.120639	0.0461068	2.61651	2	2	77.5259	5.06536
chr5	173232104	173235321	NKX2-5	0.182862	0.069928	2.615	3	1	80.782	0
chr8	39934955	40016391	IDO2	0.564528	0.216068	2.61273	10	7	135.585	131.327
chr4	146109455	146121913	LINC01095	0.251411	0.0962304	2.61259	1	1	0	0
chr16	23278231	23381299	SCNN1B	0.32814	0.125681	2.6109	9	9	86.7594	90.9563
chr17	48621156	48626473	HOXB9	0.241211	0.092471	2.60851	9	8	80.5903	53.828
chr19	7669086	7670454	RETN	145.241	55.722	2.60652	10	9	45.3187	31.7457
chr4	76001342	76007523	CXCL9	1.76089	0.675711	2.60598	10	9	92.7367	30.4871
chr8	67422170	67747114	CPA6	0.382749	0.147069	2.60251	5	4	113.156	45.4487
chrX	147981329	148026667	FMR1NB	0.315891	0.121429	2.60145	1	2	0	19.5546
chr3	112140898	112294258	SLC9C1	0.127614	0.0490718	2.60056	5	7	132.294	43.6559
chr4	92303622	93810415	GRID2	0.0842928	0.032417	2.60026	2	3	99.0712	46.0675
chr21	18269107	18403806	TMPRSS15	0.219345	0.0843862	2.5993	4	2	106.619	49.6988
chr7	48171424	48647497	ABCA13	0.127658	0.0491245	2.59867	10	9	155.535	41.5438
chr18	22169437	22202528	GATA6	1.34936	0.51941	2.59786	10	9	96.3908	48.9893
chr4	166733384	167234869	SPOCK3	0.634437	0.244425	2.59563	9	9	158.656	70.8164
chr15	85770496	85770578	MIR1276	6.42184	2.47452	2.59518	2	2	115.918	58.0582
chr13	76948559	76958642	ACOD1	0.236148	0.0910234	2.59436	6	4	104.867	77.4048
chr15	43197227	43225856	EPB42	0.276839	0.106857	2.59074	7	6	187.054	57.1279
chr6	36315757	36337015	C6orf222	0.174802	0.0675226	2.5888	7	4	117.252	73.8748
chr14	100726865	100738224	DLK1	0.717868	0.277437	2.5875	7	5	97.8046	58.2613
chr2	200585952	200677064	AOX1	0.117904	0.0456025	2.58547	9	9	144.005	44.9357
chr19	19255641	19262787	HAPLN4	0.190994	0.0738913	2.5848	6	4	95.615	45.016
chr11	65787034	65797219	OVOL1	0.13964	0.054028	2.58459	3	2	75.7576	41.6191
chr18	39206924	39751995	MIR924HG	0.159221	0.0616124	2.58423	1	2	0	7.3298
chrX	108439844	108697545	COL4A5	0.11349	0.0439274	2.58359	4	6	143.193	51.3265
chr9	108862228	108863755	ACTL7A	0.217623	0.0842531	2.58297	3	3	73.305	13.6915
chr6	44342660	44377167	SPATS1	0.79911	0.309385	2.5829	2	1	119.651	0
chr1	145093805	145112692	FAM72D	0.124611	0.0482762	2.58121	3	3	72.9055	6.50922
chr6	98834704	98838790	POU3F2	0.0681743	0.0264244	2.57997	4	1	38.8312	0
chr19	43388611	43418615	TEX101	0.329764	0.127852	2.57927	3	7	35.2369	59.8404
chr1	230702523	230714590	AGT	0.130574	0.0506338	2.57879	2	2	82.2817	2.97721
chr1	165544241	165563948	LRRC52	0.31123	0.120854	2.57525	2	1	82.2788	0
chr1	42153421	42155824	GUCA2B	0.591394	0.229841	2.57306	2	1	84.8494	0
chr15	48823737	48963444	SHC4	0.161157	0.0626633	2.57178	7	5	126.7	39.3848
chr17	6799981	6831741	TEKT1	0.241942	0.0942215	2.5678	2	1	25.1219	0
chr17	73749270	73828537	LINC00469	2.7042	1.05329	2.56739	10	9	52.1789	51.4466
chr6	30941000	30954221	MUCL3	0.0369645	0.0144009	2.56681	6	3	162.996	45.5548
chr2	233917342	234019522	TRPM8	0.172959	0.0673879	2.56661	7	7	123.416	85.1457
chr6	133240340	133532120	EYA4	0.0786172	0.0306798	2.5625	4	5	142.031	38.9435
chr10	98431292	98431360	MIR4685	4.42042	1.72629	2.56064	6	5	71.2983	11.7221
chr5	7830378	7851490	C5orf49	0.140904	0.055037	2.56017	4	2	78.2213	3.74848
chr11	61258286	61295316	VWCE	0.577684	0.225675	2.5598	10	9	100.195	93.6166
chr1	20139326	20150386	PLA2G2F	0.112105	0.0437991	2.55953	5	1	31.6874	0
chr4	153344649	153415097	MND1	2.77888	1.08598	2.55887	10	9	100.068	78.5365
chr20	49363877	49484033	KCNB1	0.133836	0.0523291	2.55758	2	2	46.0694	46.7814
chr4	99564078	99623997	MTTP	0.140522	0.0549628	2.55668	4	5	87.7762	43.8601
chrX	101832112	101857577	NXF5	0.323865	0.126684	2.55648	5	8	164.933	48.3795
chr16	18983934	19063942	TMC7	0.139384	0.0545899	2.55329	5	6	122.775	47.5236
chr3	120165481	120285074	GPR156	0.16072	0.0629543	2.55296	7	4	158.312	71.4246
chr1	74568111	74674343	ERICH3	0.405868	0.159076	2.5514	10	9	107.922	52.1081
chr17	3276113	3386311	OR3A2	1.03109	0.404175	2.5511	10	8	154.394	75.3623
chr6	27871845	27872321	HIST1H3I	1.23489	0.484428	2.54917	6	9	98.7188	63.1045
chr12	52897187	52949866	KRT8	2.13746	0.839293	2.54674	10	9	115.132	41.9662
chr8	49909726	50796656	SNTG1	0.0916568	0.0360275	2.54408	2	1	82.3765	0
chrX	106900164	106930861	CLDN2	0.0906755	0.0356685	2.54218	7	2	81.9142	3.97642
chr4	121131408	121227609	TNIP3	3.0042	1.18204	2.54154	10	9	57.8676	42.4628
chr1	55039476	55064853	PCSK9	0.121631	0.0479054	2.53899	3	4	88.8564	36.6377
chr9	92882567	92889555	LOC642943	0.240762	0.0948366	2.53871	3	2	152.84	110.02
chrX	3308565	3346643	MXRA5	0.148577	0.0585521	2.53751	4	5	169.033	100.26
chr7	127215127	127229921	LOC101928333	0.143074	0.0563932	2.53708	1	1	0	0
chrX	101219786	101264497	DRP2	0.268689	0.10591	2.53696	10	9	97.1424	54.1066
chrX	78656069	78659328	RTL3	0.121855	0.0480331	2.5369	2	1	23.2358	0
chr19	50188186	50310544	MYH14	0.244302	0.0963799	2.53479	7	5	191.54	84.6161
chr20	20052514	20360714	CFAP61	0.207448	0.081855	2.53433	9	6	176.579	51.6137
chr17	34360328	34363233	CCL1	0.913015	0.360605	2.5319	2	3	111.923	47.7974
chr10	49610301	49612720	SLC18A3	0.243414	0.0961741	2.53097	4	2	50.478	64.028
chr22	32218423	32355057	SLC5A4	0.223185	0.0882468	2.5291	6	6	158.927	50.7338
chr4	78056968	78544269	FRAS1	0.0787901	0.0312077	2.5247	8	8	207.321	70.0914
chr13	51552589	51552667	MIR4703	3.52028	1.39442	2.52454	1	1	0	0
chr4	165873124	166105178	TLL1	0.0405466	0.0160646	2.52397	4	4	69.3302	2.45395
chr19	53909425	53943944	CACNG7	0.531179	0.210491	2.52353	1	2	0	104.786
chr16	75528530	75535170	CHST5	0.204289	0.0809636	2.52322	6	8	127.871	38.6479
chr16	165974	166768	HBM	3.24002	1.28529	2.52086	4	4	93.5933	97.6293
chr6	10396677	10419897	TFAP2A	0.11605	0.0460486	2.52017	6	5	149.857	34.1982
chr17	41307700	41309253	KRTAP16-1	0.658521	0.261311	2.52006	8	9	131.899	38.9527
chr1	156525405	156572605	IQGAP3	0.377321	0.149761	2.51948	10	9	128.175	60.3921
chr20	44111697	44187946	JPH2	0.0641997	0.0254861	2.51901	2	5	89.1375	37.5645
chr4	158521711	158653372	RXFP1	0.0888517	0.0352997	2.51707	8	7	111.488	59.9712
chr15	38696598	38700038	C15orf53	0.551349	0.219222	2.51503	10	9	55.7326	69.2682
chr7	73328152	73358637	FKBP6	0.659192	0.26211	2.51494	3	5	142.084	130.043
chr6	33721476	33755671	IP6K3	0.112361	0.0446827	2.51464	2	2	75.8061	7.56384
chr18	74315875	74359187	C18orf63	0.130425	0.0520192	2.50724	1	1	0	0
chr16	82035253	82098534	HSD17B2	0.381531	0.152214	2.50654	2	2	103.864	74.8292
chr14	93333219	93710473	UNC79	0.286712	0.114393	2.50636	10	9	149.961	28.2485
chr5	31193655	31329146	CDH6	0.089961	0.0359117	2.50506	8	8	131.888	58.1161
chr12	55492378	55493316	OR6C68	0.38034	0.151889	2.50407	1	1	0	0
chr2	134127125	134127192	MIR3679	4.4025	1.75853	2.50351	4	3	89.8413	16.0269
chr5	58582188	58859394	RAB3C	0.782212	0.312615	2.50216	4	7	140.098	60.8255
chr13	41442564	41443766	OR7E37P	0.419749	0.167768	2.50196	6	4	163.127	60.5549
chr2	26786014	26794589	CENPA	2.99552	1.19753	2.50142	10	9	92.7756	68.5848
chr19	54502797	54510693	LAIR2	91.7075	36.6648	2.50124	10	9	56.0634	101.573
chr12	11265914	11269707	PRB3	1.00719	0.402685	2.50118	8	8	127.028	73.4929
chr3	10816200	10940733	SLC6A11	0.160755	0.0642759	2.50101	3	2	96.0061	13.0086
chr16	76277217	76563610	CNTNAP4	0.0628037	0.0251129	2.50085	3	1	51.1582	0
chr6	50817692	50847619	TFAP2B	0.0844383	0.0337658	2.5007	2	2	102.828	45.8321
chr4	155173514	155217078	NPY2R	0.0902373	0.0361369	2.4971	1	1	0	0
chr3	119597848	119629811	PLA1A	0.376952	0.151075	2.49512	7	7	150.792	41.7961
chr8	6950726	6951599	DEFA8P	1.76292	0.706672	2.49468	7	2	95.589	59.4288
chr5	122129513	122153571	ZNF474	0.344275	0.138142	2.49218	3	9	123.226	53.835
chr15	25091785	25091878	SNORD116-23	3.45275	1.38545	2.49215	3	2	54.8104	15.4737
chr21	44591268	44592505	KRTAP10-6	0.281337	0.112991	2.48991	3	1	58.1729	0
chr19	55757298	55763421	RFPL4A	3.31221	1.33044	2.48956	9	4	150.893	125.805
chr8	27771949	27812430	ESCO2	1.276	0.512584	2.48935	10	9	125.608	54.9444
chr15	68930500	68946811	SPESP1	1.0143	0.407588	2.48855	9	8	159.236	53.0897
chr11	5046526	5047461	OR52J3	0.392645	0.157807	2.48813	1	2	0	8.26024
chr19	18782773	18791305	COMP	0.499653	0.201077	2.48489	5	5	173.495	47.5983
chr8	128150116	128150188	MIR1208	6.92207	2.78623	2.48439	1	1	0	0
chr6	122995971	123072920	CLVS2	0.0272102	0.0109613	2.48237	1	1	0	0
chr5	151276365	151303773	SLC36A3	0.173839	0.0700565	2.48141	3	3	125.018	39.8
chrX	154144224	154159032	OPN1LW	0.543898	0.219516	2.47771	2	1	83.5579	0
chr11	66546395	66563329	ACTN3	0.747072	0.301543	2.4775	10	9	126.624	117.667
chr7	139426931	139483716	KLRG2	0.423854	0.171105	2.47716	5	5	108.494	55.6301
chr7	1232382	1237326	UNCX	0.223436	0.0902498	2.47575	2	1	5.08046	0
chr3	27107336	27369460	NEK10	0.467776	0.189053	2.47431	9	8	121.895	51.2462
chr7	157004853	157010653	MNX1	0.1842	0.0744729	2.47339	6	4	43.5232	76.0383
chr10	111077032	111080907	ADRA2A	2.58591	1.04562	2.47309	10	9	78.2172	119.799
chr1	145866560	145885866	ANKRD35	2.40842	0.974686	2.47097	10	9	82.5829	58.69
chr1	237042208	237833988	RYR2	0.131972	0.0534101	2.47092	9	9	189.642	73.7656
chr19	41088451	41096195	CYP2A13	0.484755	0.196238	2.47024	3	2	143.347	82.9068
chr17	38936278	38967476	FBXO47	0.137834	0.0558497	2.46794	3	2	71.264	7.18063
chr16	15154850	15155002	MIR3180-4	3.55219	1.44007	2.46667	4	3	132.077	23.4837
chr5	140821776	141012344	PCDHA5	0.0892241	0.0361779	2.46626	3	4	121.454	40.285
chr1	16395606	16437842	SPATA21	0.898945	0.364812	2.46413	4	6	69.3037	100.655
chr19	55708432	55738402	NLRP9	0.321869	0.130737	2.46195	9	8	98.3052	91.9307
chr13	40727828	40727875	MIR320D1	6.90803	2.80985	2.45851	3	4	73.948	23.0405
chr8	25841730	26045124	EBF2	0.128325	0.0522348	2.45669	3	1	115.617	0
chr11	5736448	5737538	OR56B1	0.93919	0.382401	2.45604	5	6	150.188	69.4711
chr7	113080413	113087778	GPR85	0.180105	0.0733673	2.45484	10	6	94.8878	99.6445
chr2	172735282	173052893	RAPGEF4	0.284737	0.11599	2.45483	8	9	173.569	85.1025
chr7	47655244	47661648	C7orf65	0.102321	0.0416816	2.45483	3	1	47.7896	0
chr1	28812142	28863696	OPRD1	0.198031	0.0806833	2.45442	1	1	0	0
chr11	3217944	3218813	MRGPRG	0.45849	0.187153	2.44981	1	1	0	0
chr6	35943514	36024636	SLC26A8	1.32707	0.541702	2.44981	10	9	117.637	67.0479
chr17	11241423	11564063	SHISA6	0.0421929	0.0172243	2.44962	1	2	0	7.53327
chr12	45062618	45065411	RACGAP1P	0.0951108	0.0388469	2.44835	1	1	0	0
chr14	38254000	38256370	CLEC14A	0.207926	0.0849256	2.44833	7	5	109.185	38.7753
chr12	12049844	12099695	BCL2L14	0.821805	0.33575	2.44767	10	9	128.732	68.7271
chr4	47593998	47838106	CORIN	0.217525	0.0888788	2.44743	9	6	186.297	56.8803
chr7	107765467	107803233	SLC26A3	0.240725	0.0983754	2.44701	8	5	181.253	64.9397
chr1	153614255	153616917	S100A14	0.658469	0.269117	2.44678	3	3	101.771	47.6036
chr2	218981087	218985657	FEV	0.17001	0.0694883	2.4466	2	1	74.288	0
chr2	238159008	238168890	ERFE	3.29241	1.34649	2.44518	10	9	89.1373	65.1574
chr7	104894628	104926645	LHFPL3-AS2	0.190813	0.0780887	2.44355	4	6	67.145	33.5087
chr17	7614064	7633383	SHBG	0.399127	0.163513	2.44095	8	6	56.002	61.3202
chr3	8221147	8501658	LMCD1-AS1	0.141973	0.0581668	2.44079	5	2	43.4135	3.10168
chr2	210187990	210225491	ACADL	0.266728	0.109297	2.4404	2	2	113.864	0.526745
chr10	50799409	50885675	A1CF	0.031267	0.0128136	2.44015	4	5	85.3544	7.43986
chr10	104351301	104353575	CFAP58-DT	2.25445	0.923943	2.44003	10	9	55.9191	97.0318
chr12	45014756	45051099	DBX2	0.112804	0.0462624	2.43836	4	1	79.59	0
chr13	19422877	19561574	TPTE2	0.305282	0.12523	2.43777	8	7	61.0164	50.9279
chr6	73223544	73225452	KHDC1L	0.618594	0.253812	2.43721	6	3	155.112	27.7107
chr1	150492345	150492410	MIR6878	4.49941	1.84616	2.43718	2	1	82.0698	0
chr21	44550357	44551505	KRTAP10-2	0.403367	0.165549	2.43654	4	3	72.2747	51.0007
chr7	108011662	108130356	LAMB4	0.187668	0.0770742	2.4349	5	4	187.486	69.077
chr11	7825037	7825972	OR5P3	0.42189	0.17334	2.43388	2	1	99.5235	0
chr1	26051304	26067634	TRIM63	0.444752	0.182814	2.43281	4	3	89.7872	25.8827
chr11	15111416	15269675	INSC	0.294077	0.120918	2.43204	9	8	87.9175	65.5708
chr4	69480165	69526014	UGT2B4	0.142661	0.0586672	2.4317	3	2	98.3138	8.37994
chr1	147756199	147781127	GJA5	0.12906	0.0530822	2.43132	6	3	138.515	45.4092
chr8	98427022	98430797	KCNS2	0.0899171	0.0370034	2.42997	2	1	74.5172	0
chr7	15117223	15562015	AGMO	0.164029	0.067573	2.42744	6	4	131.077	53.5326
chr3	54874605	54901255	CACNA2D3-AS1	0.150777	0.0621609	2.4256	1	1	0	0
chr22	32413845	32464465	BPIFC	0.215814	0.0889809	2.42539	4	3	126.465	43.57
chr2	241776825	241804287	GAL3ST2	0.980366	0.404804	2.42183	9	8	131.914	83.8581
chr1	34781189	34786366	GJB3	0.135803	0.0560786	2.42165	2	2	86.9287	4.24334
chr22	21042392	21044249	P2RX6P	2.31876	0.958208	2.41989	4	2	69.0682	2.59495
chr1	97796921	97798051	DPYD-AS2	0.397353	0.164289	2.41862	3	3	50.7317	24.661
chr6	89177504	89231288	GABRR1	0.0910463	0.037656	2.41784	2	1	78.9849	0
chr18	6729718	6915716	ARHGAP28	0.0556758	0.0230336	2.41716	3	1	99.7408	0
chrX	107980864	107982370	TEX13B	0.217419	0.0900303	2.41496	1	1	0	0
chr18	13825544	13826862	MC5R	0.362746	0.15021	2.41493	5	4	143.63	67.001
chr7	57165670	57180156	GUSBP10	0.38833	0.16094	2.41289	2	1	97.4749	0
chr17	78214196	78225635	BIRC5	9.24163	3.83014	2.41287	10	9	130.491	65.5733
chr5	141355025	141512979	PCDHGA4	0.166283	0.068916	2.41283	7	8	153.089	79.2503
chr3	51707033	51718616	GRM2	4.18081	1.73315	2.41226	10	9	59.6858	40.9543
chr4	7430294	7434973	PSAPL1	0.0822065	0.0340832	2.41194	1	3	0	32.9554
chr19	54707916	54713452	LILRP2	1.40722	0.583497	2.4117	10	9	118.317	64.2043
chr1	155289293	155301434	PKLR	0.210138	0.0871662	2.41078	9	8	164.606	65.8284
chr3	52690738	52690830	SNORD19B	3.95337	1.64062	2.40969	8	5	81.5321	41.8293
chr19	35224801	35228725	FAM187B	0.45278	0.187946	2.4091	5	3	105.446	50.4535
chr1	109711751	109718268	GSTM5	0.89355	0.371043	2.40821	7	8	192.318	67.8069
chr1	182053740	182081725	ZNF648	0.177128	0.0736106	2.40629	3	3	114.809	89.4408
chr18	48026886	48412639	ZBTB7C	1.39697	0.580602	2.40607	10	9	101.524	96.3686
chr1	156641948	156659532	BCAN	0.295065	0.122753	2.40373	9	7	157.047	119.232
chr2	26692713	26733420	KCNK3	0.0753679	0.0313792	2.40184	6	4	66.6924	4.12214
chr11	59456961	59457905	OR4D6	0.360045	0.149915	2.40167	1	1	0	0
chr21	43446601	43453902	LINC00319	0.099053	0.0412459	2.40153	3	3	109.81	4.50621
chr6	150061046	150069147	ULBP3	3.02396	1.25993	2.40011	9	9	72.143	72.6319
chr12	117208142	117361802	NOS1	0.0621119	0.0258837	2.39965	6	5	125.284	67.4422
chr12	85014311	85036278	TSPAN19	0.322982	0.134597	2.39963	1	1	0	0
chr8	121613031	121641390	HAS2	0.301574	0.125778	2.39766	10	7	143.019	49.0179
chr1	179365704	179554735	AXDND1	0.197177	0.082242	2.39752	8	7	130.139	94.8485
chr12	110910819	110920600	MYL2	0.736117	0.307055	2.39735	2	6	110.736	56.3673
chr8	39913809	39928790	IDO1	6.17419	2.57582	2.39698	10	9	56.1091	22.0252
chr2	169645425	169694421	CCDC173	0.303581	0.126696	2.39613	8	5	113.039	63.4665
chr6	89894469	89896100	GJA10	0.188704	0.0787537	2.39613	2	1	34.6741	0
chr2	174326027	174330643	LINC01305	0.149671	0.0624691	2.39592	5	4	66.8112	41.9582
chr12	71125093	71157999	TSPAN8	0.410946	0.171599	2.3948	3	2	82.9902	59.9267
chr1	156668763	156677397	NES	0.142963	0.059848	2.38877	7	6	113.141	99.4608
chr17	42851182	42858130	AOC3	2.16829	0.907947	2.38812	10	9	119.308	58.0465
chr1	206957955	206970657	FCAMR	0.218051	0.0913138	2.38793	2	3	106.55	44.7216
chr6	26198784	26199293	HIST1H2AD	0.775359	0.324792	2.38725	5	7	132.602	48.5428
chr8	23841921	23854807	STC1	0.0780794	0.0327072	2.38722	2	1	10.2923	0
chrX	110224989	110225060	SNORD96B	3.10717	1.30228	2.38596	1	1	0	0
chr6	31945944	31952084	CFB	0.190188	0.0797115	2.38595	10	9	58.0157	55.0324
chr20	64033727	64039008	C20orf204	5.58014	2.34039	2.38428	10	9	76.4171	73.7083
chr12	6772483	6778455	LAG3	42.3547	17.7667	2.38394	10	9	50.476	42.4086
chr1	248405995	248407104	OR2T1	0.269421	0.113018	2.38388	1	2	0	15.0118
chr2	130416750	130428546	FAR2P2	3.66835	1.53946	2.38288	10	9	66.2585	69.6727
chr7	50095861	50159256	SPATA48	0.260794	0.109452	2.38273	3	4	53.1831	36.6933
chr7	153747986	154894290	DPP6	0.116112	0.0487747	2.38058	7	8	131.711	60.1647
chr22	32354885	32361161	RFPL3	0.700259	0.294178	2.38039	8	6	160.115	28.1745
chr7	27145583	27147774	HOXA6	1.02323	0.43019	2.37855	6	9	104.852	138.296
chr8	103499934	104254430	RIMS2	0.106262	0.044676	2.3785	6	4	174.216	87.6467
chr6	52664401	52669153	LOC730101	0.781659	0.328703	2.37801	10	9	84.9616	50.7159
chr16	25692026	26137688	HS3ST4	0.0933561	0.0392772	2.37685	2	3	72.1266	4.91093
chr10	649746	667756	PRR26	0.0690136	0.0290423	2.37632	2	1	75.7741	0
chr14	23630115	23645639	DHRS2	0.385073	0.162065	2.37604	5	7	72.1253	62.6409
chr12	7304332	7328373	ACSM4	0.270362	0.113812	2.37551	4	3	83.6056	28.3662
chr5	78997564	79069674	DMGDH	0.229294	0.0965638	2.37454	8	6	189.316	53.2461
chr2	68974573	68980980	GKN1	1.01229	0.426329	2.37442	2	1	110.178	0
chr3	187216085	187293529	MASP1	0.0536086	0.0226124	2.37076	2	5	102.114	76.6793
chr4	70154187	70166609	PRR27	0.0642438	0.0271142	2.36938	3	3	100.152	3.44348
chr8	27809621	27838095	PBK	1.65554	0.698919	2.36872	10	9	114.829	110.078
chr17	48579838	48579947	MIR10A	1.95013	0.823466	2.3682	1	1	0	0
chr9	21304614	21305313	IFNA5	0.543482	0.229537	2.36773	6	2	113.34	49.664
chr9	135702185	135793147	KCNT1	1.16983	0.494182	2.3672	10	9	77.9486	44.9995
chr4	53592956	53605382	LNX1-AS2	0.158154	0.0668245	2.36671	3	1	45.9108	0
chr20	46173733	46308498	CDH22	0.114094	0.048232	2.36554	4	4	140.416	41.616
chr14	20640696	20641691	OR6S1	0.331918	0.140357	2.36482	1	1	0	0
chr17	41123091	41124167	KRTAP4-12	0.46738	0.197644	2.36475	5	4	162.904	100.134
chr1	205862079	205896087	LOC284581	2.70378	1.14384	2.36377	10	7	74.3868	124.996
chr5	100379505	100388254	LOC100133050	0.652923	0.276419	2.36207	5	6	99.3761	63.5431
chr5	137647572	137647649	MIR874	3.54966	1.50481	2.35888	3	1	75.1342	0
chr13	21153595	21176602	SKA3	1.70517	0.723889	2.35557	10	9	110.052	52.2359
chr2	85783600	85783677	MIR6071	4.35465	1.84882	2.35537	1	1	0	0
chr6	83512475	83525704	PRSS35	2.32459	0.987605	2.35376	10	9	65.9623	87.5547
chr10	48010132	48031640	AGAP12P	0.749591	0.318564	2.35303	9	8	90.3752	65.5815
chr10	129835232	129964274	EBF3	0.156685	0.0665972	2.35273	3	4	119.166	51.8254
chr5	179641544	179645140	C5orf60	0.733672	0.311892	2.35233	6	6	180.914	101.707
chr15	81099408	81149175	CFAP161	2.00963	0.854517	2.35178	10	9	114.135	87.4355
chr12	106582907	106762804	RFX4	0.120309	0.0511598	2.35164	6	6	90.6356	24.9436
chr12	18242946	18716861	PIK3C2G	0.123206	0.0524176	2.35047	2	1	110.48	0
chr11	46719166	46739508	F2	0.324877	0.138231	2.35024	5	4	138.713	76.018
chr11	19224063	19241655	E2F8	0.98724	0.420069	2.35019	10	9	102.876	63.1721
chr11	48263861	48264778	OR4X1	0.402487	0.171369	2.34865	1	1	0	0
chr17	64146339	64146471	SNORA50C	4.42334	1.88515	2.34641	8	6	60.2303	89.1964
chr14	69259546	69379904	GALNT16	0.156223	0.066585	2.34623	4	6	127.793	46.4648
chr9	98943392	99070792	COL15A1	0.484178	0.206439	2.34538	10	9	140.941	47.7683
chr17	41835685	41848368	KLHL10	0.427302	0.182402	2.34264	6	7	150.824	62.1829
chr4	108742040	108763079	ETNPPL	0.399477	0.170565	2.34208	1	3	0	112.042
chr17	60149936	60179021	CA4	3.4333	1.46652	2.34112	10	9	171.116	93.2755
chr4	70592258	70607288	AMBN	0.397593	0.169951	2.33945	4	2	134.412	83.4103
chrX	12902817	12943300	TLR8-AS1	0.282702	0.120922	2.33789	7	5	84.9004	60.1669
chr10	15154722	15155347	PPIAP30	1.03952	0.444723	2.33745	4	6	133.776	63.5093
chr14	69569814	69574883	CCDC177	0.0606836	0.0259616	2.33744	1	1	0	0
chr13	27978106	27988637	URAD	0.854363	0.365882	2.33508	7	5	151.615	56.4338
chr9	26993136	27005693	LRRC19	0.178639	0.0765687	2.33306	2	3	64.401	91.1494
chrX	23334369	23404374	PTCHD1	0.0570384	0.02446	2.33191	3	2	94.1036	0.24489
chr10	14954228	14988050	MEIG1	1.83394	0.786543	2.33164	10	9	92.1116	44.4902
chr9	134819415	134872618	LOC101448202	0.32023	0.137463	2.32957	5	4	59.7877	22.293
chr14	24573518	24576260	CTSG	6.04774	2.59661	2.32909	10	9	144.678	81.4358
chr19	35667948	35673291	UPK1A-AS1	1.13777	0.488521	2.329	10	4	179.02	56.6475
chr17	15732277	15744784	TBC1D26	0.431185	0.185205	2.32814	9	7	166.982	59.6372
chr3	14485105	14602996	GRIP2	0.306342	0.131714	2.32582	10	9	122.574	62.7284
chr7	130293134	130324180	CPA4	0.225242	0.0968573	2.32551	1	6	0	137.047
chr7	90335223	90344094	LOC101927446	0.102404	0.04404	2.32524	1	1	0	0
chr11	65088372	65089109	TMEM262	1.31316	0.564834	2.32487	8	8	125.058	22.9162
chr20	6038066	6054080	LRRN4	0.181156	0.0779714	2.32337	5	3	119.038	77.5779
chr10	22316383	22331485	COMMD3-BMI1	0.0867795	0.0373688	2.32225	4	3	126.157	4.94236
chr19	41755520	41772211	CEACAM6	0.516256	0.222471	2.32055	9	9	112.735	70.8179
chr19	50976479	50984064	KLK7	0.142637	0.0614722	2.32035	3	3	88.8397	5.10123
chr11	11962996	12009827	DKK3	4.14944	1.78852	2.32005	10	9	78.4956	65.6683
chr16	798041	800733	GNG13	0.640423	0.276092	2.31959	9	8	87.6815	74.2947
chr7	27140364	27155928	HOXA-AS3	0.116772	0.0503486	2.31928	7	9	116.775	47.6813
chr12	124915547	124915659	MIR5188	2.47699	1.06827	2.3187	1	1	0	0
chr17	50171428	50172476	HILS1	0.271191	0.117035	2.31717	3	2	94.3058	18.6734
chr5	141121750	141125623	PCDHB4	0.0982848	0.0424169	2.31711	6	6	125.204	36.0213
chr7	132648794	132728769	FLJ40288	0.151769	0.0655898	2.3139	1	1	0	0
chr10	20779973	21174187	NEBL	0.877592	0.379324	2.31357	10	8	193.615	151.743
chr5	55737994	55817146	DDX4	0.130736	0.0565346	2.3125	5	3	93.9443	43.0905
chr17	4583981	4608319	SMTNL2	0.125146	0.0541516	2.31103	5	2	71.3517	3.58576
chr2	170714725	170717988	SP5	0.218493	0.0945496	2.31089	2	2	75.5084	32.5826
chr3	185713252	185729787	IGF2BP2-AS1	0.229172	0.0992109	2.30994	1	2	0	55.6539
chr12	57619910	57626151	SLC26A10	0.398197	0.172439	2.30921	7	5	147.564	55.903
chr7	143477873	143478796	TAS2R41	0.293548	0.127136	2.30893	4	3	102.559	11.1947
chr2	227362038	227379306	TM4SF20	0.126724	0.0549047	2.30807	3	2	49.4616	10.2508
chr3	133397882	133475212	BFSP2	1.80247	0.781085	2.30764	10	9	68.9598	52.5863
chr12	98729904	99984773	ANKS1B	0.778376	0.337344	2.30736	10	9	119.924	64.6127
chr16	55566672	55567687	CAPNS2	0.720434	0.312463	2.30566	10	7	73.7612	81.9287
chr16	31393223	31426513	ITGAD	3.2071	1.39102	2.30557	10	9	70.8568	88.761
chr12	57434685	57452062	INHBC	0.259623	0.112661	2.30446	6	8	171.888	100.077
chr15	75282841	75295807	GOLGA6D	0.10065	0.0437108	2.30263	2	4	82.9573	49.4156
chr15	87859749	88256796	NTRK3	0.0865067	0.0375774	2.3021	5	5	86.3554	36.0064
chr1	159826689	159837497	SLAMF8	10.0364	4.36163	2.30107	10	9	46.8532	28.045
chr1	114673098	114695618	AMPD1	0.406229	0.176548	2.30096	5	4	180.785	48.1556
chr8	106759483	106809073	ABRA	0.274495	0.119298	2.30092	3	3	67.2514	42.8449
chr1	54007298	54018186	LDLRAD1	0.148944	0.064757	2.30004	5	5	141.246	39.8447
chr4	6320578	6563600	PPP2R2C	0.0660402	0.0287141	2.29993	1	1	0	0
chr20	21705659	21718486	PAX1	0.0567713	0.0246853	2.2998	2	1	75.5936	0
chr15	22424673	22438026	GOLGA8EP	0.0846056	0.0368086	2.29852	3	2	30.3765	48.6301
chr12	133032659	133037222	LOC101928597	0.114051	0.0496374	2.29768	6	4	80.0027	4.63227
chr13	95433588	95579756	CLDN10	0.116811	0.050875	2.29604	5	5	102.841	44.8873
chr17	58755869	58985617	PPM1E	0.144392	0.0629167	2.29497	9	8	125.958	66.2122
chr3	185507045	185552661	LIPH	0.892867	0.38913	2.29452	10	9	111.789	106.637
chr5	170861882	171300015	RANBP17	0.282268	0.123024	2.29442	9	9	131.96	93.5035
chr7	123452181	123534664	IQUB	0.159411	0.0694781	2.29441	9	5	127.175	68.438
chr12	69643508	69738364	BEST3	0.0696283	0.0303535	2.29391	3	3	108.231	39.0944
chr9	65282101	65285209	FOXD4L5	0.141275	0.0617035	2.28959	7	8	63.5239	55.6021
chr12	129071726	129903667	TMEM132D	0.0997701	0.0436132	2.28761	5	6	172.366	106.553
chr8	120124467	120373575	COL14A1	0.124582	0.0544738	2.287	4	5	146.408	82.1288
chr11	102711795	102724967	MMP8	0.548885	0.240115	2.28593	7	8	120.213	73.2262
chr6	29656981	29672372	MOG	0.0228011	0.0099895	2.2825	3	5	82.2484	40.5467
chr13	50049119	50049201	MIR15A	4.82504	2.1147	2.28166	6	2	74.4895	61.9788
chr5	86282444	86297547	NBPF22P	0.101927	0.0446849	2.28101	4	3	65.7449	7.32786
chr10	2076019	2076089	MIR6072	4.06274	1.78253	2.2792	1	1	0	0
chr1	162378841	162386818	C1orf226	0.188794	0.0829089	2.27712	8	9	67.1646	82.4137
chr3	113211003	113287463	BOC	0.289332	0.127082	2.27673	10	9	162.905	93.1414
chr14	94462721	94476333	SERPINA9	0.159813	0.0702683	2.27432	1	2	0	5.71594
chr6	52236681	52245689	IL17F	0.539494	0.237232	2.27412	2	2	96.0547	63.6698
chr1	53087179	53142632	SLC1A7	11.1303	4.89636	2.27319	10	9	66.0935	70.8184
chr4	177309837	177362938	NEIL3	0.87047	0.382939	2.27313	10	9	97.9343	67.9231
chr17	42184060	42185452	HCRT	1.2191	0.53636	2.27291	8	6	87.2303	46.1397
chr6	26270918	26271384	HIST1H3G	0.860324	0.378599	2.27239	8	3	74.7057	48.9593
chr14	94442438	94452857	SERPINA11	0.315983	0.139115	2.27138	4	4	123.964	43.83
chr12	40692429	41072412	CNTN1	0.051514	0.0226847	2.27087	3	3	57.7539	44.6226
chr7	134527592	134541414	AKR1B10	0.567547	0.249973	2.27043	3	2	88.9564	40.6419
chr1	209938165	210171315	SYT14	0.0557083	0.0245424	2.26988	1	1	0	0
chr8	67951918	68237033	PREX2	0.168067	0.0741171	2.26758	8	4	190.223	76.9233
chr6	29555612	29559925	UBD	0.0877395	0.0386977	2.2673	9	6	62.5298	59.7915
chr8	129705903	129786888	GSDMC	0.104549	0.0461152	2.26712	6	4	70.968	4.63441
chr1	26021775	26036464	EXTL1	0.153314	0.0676591	2.26597	5	4	137.295	62.3682
chr5	119629559	119635822	FAM170A	0.353118	0.155884	2.26527	3	4	104.489	47.5468
chr1	161070991	161089595	NECTIN4	0.254145	0.112207	2.26496	9	7	150.201	78.7018
chr1	160055001	160090563	KCNJ9	0.178386	0.0787867	2.26417	4	8	24.9692	37.0535
chr10	13161554	13211110	MCM10	1.22927	0.542939	2.26411	10	9	81.5679	75.4782
chr17	43952733	44004469	PYY	0.858258	0.379307	2.2627	10	8	178.37	50.7127
chr11	24496488	25082640	LUZP2	0.0555219	0.0245394	2.26256	4	2	40.9309	2.23632
chr5	123089103	123194266	PRDM6	0.0914695	0.040434	2.26219	4	2	78.7104	4.50796
chr14	105669577	105672807	ELK2AP	2.03746	0.901217	2.26079	9	6	76.6661	65.3058
chr1	68474152	68497221	DEPDC1	0.566253	0.250504	2.26046	10	9	84.4945	94.1654
chr2	241188509	241239602	ANO7	0.341589	0.151136	2.26014	10	9	184.659	60.2303
chr6	27247701	27256620	PRSS16	2.49465	1.10414	2.25935	10	9	65.3773	81.1312
chr22	43528549	43812977	EFCAB6	0.151841	0.0672159	2.25901	10	9	82.1632	40.8296
chr17	4556927	4560920	GGT6	0.152795	0.0676571	2.25837	4	5	46.6973	46.9088
chr6	100385009	100464929	SIM1	0.157764	0.069872	2.2579	3	1	137.603	0
chr20	59577497	59849829	PHACTR3	0.421302	0.186706	2.2565	9	9	110.888	55.5229
chr6	7881250	8064414	BLOC1S5-TXNDC5	0.0847914	0.0375968	2.25528	2	2	2.21243	6.43847
chr9	86220265	86259657	C9orf153	0.171226	0.0759281	2.25511	6	5	71.1686	47.8133
chr1	201464284	201469171	PHLDA3	4.21077	1.86872	2.25329	10	9	88.2863	84.9409
chr1	89131751	89176040	GBP7	0.157287	0.0698096	2.25309	5	3	130.653	51.5553
chr15	32030462	32172521	CHRNA7	1.41517	0.628116	2.25305	10	8	82.4031	37.2813
chr5	117415512	117579744	LINC00992	0.0855982	0.0380064	2.25221	3	1	54.1698	0
chr5	146339024	146340520	POU4F3	0.505937	0.224707	2.25154	9	4	132.786	38.021
chr11	65170154	65173666	SPDYC	4.27673	1.89957	2.25142	8	8	119.421	88.3895
chr8	142834801	142846846	GML	0.376796	0.16739	2.25101	7	3	42.4277	15.8005
chr3	168249522	168830599	EGFEM1P	0.0864431	0.038402	2.25101	2	4	77.0396	32.7624
chrX	135156536	135171827	CT55	0.135306	0.0601256	2.25039	1	2	0	4.01382
chr17	30624318	30626823	SH3GL1P2	0.469716	0.208759	2.25004	9	9	119.399	72.6553
chr10	42408174	42472240	CCNYL2	0.0869552	0.0386708	2.2486	2	1	75.2918	0
chr6	26043227	26043657	HIST1H2BB	0.655157	0.291532	2.24729	4	3	107.423	17.1447
chr17	43640389	43661977	MEOX1	7.75221	3.451	2.24637	10	9	47.8441	28.0852
chr16	56625673	56627112	MT1E	33.0061	14.7022	2.24498	10	9	73.9482	50.2432
chr8	22023308	22036908	NPM2	1.67375	0.745725	2.24446	10	9	62.5249	57.665
chr17	8095900	8118916	ALOXE3	0.318466	0.141894	2.24439	9	8	135.484	44.2344
chr3	46857867	46863483	MYL3	0.391603	0.174585	2.24305	1	1	0	0
chr12	110844489	110907535	CCDC63	0.370871	0.165401	2.24225	3	5	139.726	100.646
chr1	167094048	167129130	DUSP27	0.104361	0.0465538	2.24173	7	5	103.998	49.2822
chr21	41711520	41715775	LINC00479	0.127934	0.0570923	2.24083	4	1	70.2518	0
chr1	19975431	19980439	PLA2G2A	1.87407	0.836625	2.24004	2	3	71.4831	41.4298
chr12	24566964	24584168	LINC00477	0.175042	0.0781472	2.2399	3	2	51.9519	11.9147
chr16	20933111	21159537	DNAH3	0.152581	0.0681395	2.23924	7	8	167.948	91.3193
chr4	190024367	190027257	FRG2	0.0890178	0.0397676	2.23845	2	4	93.8584	45.8045
chr1	43358955	43363203	CDC20	11.7674	5.25949	2.23737	10	9	139.63	73.9054
chr2	79120458	79123419	REG1A	1.29943	0.580787	2.23735	3	3	85.1161	92.2807
chr1	66533272	66751139	SGIP1	0.0914241	0.0408709	2.2369	6	4	104.738	40.445
chr14	57563921	57982327	SLC35F4	0.229425	0.102579	2.23658	4	5	109.85	68.6359
chr11	64590810	64603250	SLC22A12	0.0889162	0.0397561	2.23654	1	3	0	1.14041
chr1	86468843	86500294	CLCA1	0.0924582	0.0413478	2.23611	3	2	90.3284	1.65563
chr17	66964864	67033402	CACNG4	0.168064	0.0752278	2.23407	2	5	71.0236	117.617
chr11	31826567	31829303	PAUPAR	0.102247	0.0457916	2.23287	1	1	0	0
chr3	157081667	157123002	LINC00880	2.07209	0.928905	2.23068	10	9	54.005	55.4821
chr17	5032602	5035432	SLC52A1	0.745638	0.334496	2.22914	10	9	91.6074	48.2177
chr19	16479057	16496192	CALR3	0.360721	0.161838	2.2289	4	7	76.2118	70.4987
chr4	174918358	174978180	ADAM29	0.193194	0.0866825	2.22876	10	3	142.658	51.2936
chr3	169812947	169838007	LRRIQ4	0.267025	0.119848	2.22803	4	2	129.468	69.9321
chr2	208359845	208494506	PTH2R	0.566802	0.254467	2.22741	10	9	95.9647	42.9339
chr10	80207710	80219657	LINC00857	0.134896	0.0606978	2.22242	1	2	0	6.5126
chr1	160115730	160143591	ATP1A2	0.181904	0.081852	2.22236	9	9	148.87	72.3952
chr2	119156243	119158895	C1QL2	0.142939	0.0643372	2.22172	2	1	74.6425	0
chr14	57993536	58152305	ARMH4	0.132378	0.0596041	2.22096	5	4	111.874	41.6319
chr17	41722639	41734646	HAP1	0.310367	0.139781	2.22038	8	8	94.8387	73.765
chr2	230984368	230996032	SPATA3-AS1	0.252734	0.113831	2.22025	10	6	101.102	95.3553
chr15	25172635	25172716	SNORD115-2	3.40532	1.53418	2.21963	1	1	0	0
chr18	2943212	2946623	LOC727896	0.629191	0.283518	2.21923	10	9	142.723	75.4526
chr8	28428408	28490318	FBXO16	0.685631	0.30908	2.21829	10	7	93.0724	77.5537
chr6	83552885	83709408	SNAP91	0.242209	0.109201	2.21802	6	4	139.568	140.795
chr9	95065350	95065446	MIR6081	2.91646	1.31637	2.21553	1	2	0	18.8602
chr7	102465742	102465826	MIR5090	2.78373	1.25654	2.2154	5	3	65.2053	12.7647
chr2	10911937	10914225	KCNF1	0.12603	0.0569039	2.21479	1	3	0	3.00856
chr22	50568861	50578667	CPT1B	16.3079	7.365	2.21424	10	9	40.817	38.9743
chr12	68248245	68253501	IL22	0.256353	0.115781	2.21413	5	3	61.6628	15.1988
chr8	41261957	41309471	SFRP1	0.126333	0.0571047	2.21231	4	6	125.17	67.9061
chr6	165924048	165988039	LINC00473	0.115962	0.0524176	2.21227	1	1	0	0
chr1	226223618	226227055	MIXL1	1.45967	0.660059	2.21142	10	9	85.8853	109.068
chr11	6201905	6226783	C11orf42	0.388617	0.175752	2.21117	3	3	61.1336	43.6654
chr1	43522238	43623672	PTPRF	1.02302	0.462704	2.21096	10	9	98.4293	114.915
chr21	44450986	44455284	LRRC3-DT	0.354917	0.16057	2.21036	5	5	7.78947	19.7872
chr13	57630104	57728931	PCDH17	0.0523388	0.023689	2.20941	7	4	148.901	37.9127
chr11	72135710	72139892	FOLR3	64.1103	29.0191	2.20925	10	9	181.658	65.5752
chr17	74579365	74592283	CD300LD	1.01279	0.458675	2.20807	8	8	149.253	45.7921
chr12	49323188	49331733	TROAP	2.70546	1.22541	2.20781	10	9	96.4354	45.8627
chr11	72216773	72221950	FOLR2	35.4076	16.0379	2.20775	10	9	45.8771	44.5425
chr8	54457935	54460896	SOX17	0.116403	0.0527265	2.20768	1	3	0	5.82903
chr1	156243321	156248522	PAQR6	11.7145	5.30629	2.20766	10	9	76.2773	47.682
chr13	43213133	43786980	ENOX1	0.200035	0.0906326	2.2071	9	7	74.2096	78.1562
chr12	57762334	57767193	CYP27B1	1.1732	0.531568	2.20705	10	9	75.3064	38.3197
chr3	142817860	142889203	PCOLCE2	0.198082	0.0897779	2.20635	4	5	132.689	53.3709
chrX	12137329	12724523	FRMPD4	0.0496073	0.022484	2.20633	4	2	75.3448	47.8306
chr20	46894624	47188844	EYA2	0.568594	0.257773	2.20579	10	9	139.776	56.5489
chr9	110365248	110579880	SVEP1	0.118269	0.0536206	2.20567	8	7	219.477	108.123
chr3	49857981	49870222	CAMKV	0.190936	0.086581	2.20529	5	4	148.676	38.1982
chr16	56666735	56668065	MT1G	2.16818	0.983856	2.20376	10	7	152.734	87.7043
chr11	10557866	10568818	LYVE1	0.353478	0.160458	2.20293	10	9	63.291	69.3932
chr11	116789370	116792420	APOA5	0.161461	0.0733148	2.20229	1	1	0	0
chr7	107470057	107476207	GPR22	0.150169	0.0682441	2.20047	3	2	47.2257	48.679
chr16	70579895	70660682	IL34	0.221209	0.100604	2.19881	7	5	86.3059	37.5028
chr4	185405227	185449828	C4orf47	0.49079	0.223306	2.19784	5	6	104.029	57.5747
chr12	72087288	72666662	TRHDE	0.0877829	0.0399479	2.19744	8	5	129.375	26.8914
chr22	49993578	50013827	IL17REL	0.185456	0.0844092	2.19711	7	8	61.0782	69.8513
chr17	39626735	39636625	PPP1R1B	0.212266	0.0966159	2.19701	7	2	80.6493	53.3503
chr7	143183419	143184435	TAS2R39	0.290747	0.132341	2.19696	2	2	13.1594	23.308
chr1	212035553	212105006	DTL	2.24902	1.02398	2.19636	10	9	73.4325	50.6827
chr12	55636892	55637833	OR10P1	0.801553	0.364978	2.19617	3	1	82.1078	0
chr7	7338542	7542094	COL28A1	0.304765	0.138786	2.19593	8	9	180.701	53.2107
chr1	46489837	46514226	DMBX1	0.126628	0.057698	2.19467	3	3	74.4159	50.7414
chr9	116231	118417	FOXD4	0.713035	0.325056	2.19357	10	9	100.647	49.9346
chr16	4189374	4242253	SRL	0.0852902	0.0388945	2.19286	5	3	41.6164	39.783
chr11	71548420	71549607	KRTAP5-9	0.710383	0.323967	2.19276	9	8	166.431	71.1238
chr19	53882184	53907647	PRKCG	0.255325	0.116472	2.19216	9	9	183.576	43.3129
chr10	62811996	62819167	EGR2	9.21146	4.20278	2.19176	10	9	120.126	82.2073
chr11	111908620	111913213	CRYAB	0.34102	0.155638	2.19111	2	3	23.9059	33.218
chr19	44914247	44919349	APOC1	2.01467	0.919858	2.1902	9	8	35.6066	107.363
chr17	80466833	80476604	NPTX1	0.999759	0.456593	2.18961	10	9	75.8659	57.1154
chr10	123136051	123137731	HMX3	0.276226	0.126247	2.18797	1	1	0	0
chr5	150113839	150155859	PDGFRB	11.4987	5.25808	2.18685	10	9	58.1742	55.653
chr14	55148116	55191678	DLGAP5	3.68195	1.68389	2.18658	10	9	93.0594	83.0818
chr1	203178931	203186794	CHI3L1	12.1248	5.55096	2.18427	10	9	152.184	99.0731
chr8	26738113	26870994	ADRA1A	0.118822	0.0544064	2.18397	5	4	147.813	74.3714
chr10	102830531	102837533	CYP17A1	0.722742	0.331087	2.18294	9	9	151.474	71.106
chr1	92029976	92063536	EPHX4	4.60262	2.11031	2.18102	10	9	55.7512	95.4631
chr8	104379424	104467074	DPYS	0.198774	0.0912582	2.17815	5	7	64.2705	54.415
chr4	38868032	38868127	MIR574	2.7483	1.26281	2.17633	1	1	0	0
chr19	10289351	10296778	ICAM5	3.4732	1.59594	2.17627	10	9	92.1723	54.2333
chrX	102513682	102516771	TMSB15A	0.645504	0.296623	2.17617	6	5	92.813	54.9804
chr6	71403551	71403621	MIR30A	4.05752	1.8647	2.17597	1	1	0	0
chr16	86578509	86581698	FOXL1	0.0880138	0.0404482	2.17596	2	1	81.7996	0
chr18	23689443	23955066	LAMA3	0.159442	0.0733166	2.17471	10	9	179.77	120.446
chr5	55840334	55922854	IL31RA	1.05748	0.486298	2.17455	10	9	110.081	91.2138
chr12	54016852	54056030	HOXC4	8.23511	3.78934	2.17323	10	9	44.3298	43.3236
chr5	73626158	73941993	ARHGEF28	0.6572	0.302414	2.17318	10	9	66.7814	78.1709
chr15	22610353	22617854	GOLGA8IP	0.470695	0.216625	2.17286	10	9	139.471	61.9611
chr10	113751262	113782433	PLEKHS1	0.143102	0.0659494	2.16987	7	6	111.025	49.7611
chr5	168229583	168232372	CTB-178M22.2	0.538757	0.248324	2.16957	2	4	26.6375	30.3511
chr10	116848230	116911803	ENO4	0.385498	0.177729	2.16903	9	8	152.386	77.8802
chr9	74722495	74888094	TRPM6	0.452384	0.208607	2.16859	10	9	106.275	88.4534
chr14	93997207	94011695	CCDC197	0.104411	0.0481471	2.16859	2	2	86.0485	43.8178
chr19	9688860	9700776	ZNF812P	0.212024	0.0978163	2.16757	2	2	92.7547	56.2871
chr1	154697462	154870278	KCNN3	0.26279	0.121326	2.16597	10	9	96.156	41.1212
chr17	48607232	48611021	HOXB7	2.68409	1.24013	2.16436	10	9	65.2411	71.5124
chr11	118971398	118981601	FOXR1	0.69909	0.323001	2.16436	4	4	156.371	84.0962
chr18	12093796	12181684	ANKRD62	0.0561219	0.025938	2.16369	6	3	77.6377	9.13382
chr14	93718298	93789029	PRIMA1	0.0760924	0.0351783	2.16305	1	1	0	0
chr4	94757977	95158453	BMPR1B	0.0871831	0.0403062	2.16302	8	7	141.142	53.1324
chr6	31173735	31186317	PSORS1C3	0.113644	0.0525453	2.16278	4	4	112.395	61.7204
chr5	149552057	149634968	ARHGEF37	0.267556	0.123716	2.16267	10	9	91.0189	74.9158
chr15	75762215	75762315	MIR4313	2.59066	1.1994	2.15996	4	4	119.026	17.3899
chr12	63142759	63152810	AVPR1A	0.560411	0.2595	2.15958	10	9	65.7841	91.3001
chr7	151433489	151433639	MIR3907	2.237	1.03639	2.15844	2	2	95.9389	22.5726
chr10	28846408	28881898	C10orf126	0.165195	0.0765596	2.15773	4	3	99.8988	32.8983
chr2	233691675	233773305	UGT1A6	0.103887	0.0481569	2.15726	3	1	86.516	0
chr17	41026026	41027202	KRTAP1-5	0.277309	0.128594	2.15647	2	1	81.4021	0
chr7	142941114	142962416	KEL	0.725994	0.336679	2.15634	9	9	120.933	64.3473
chr5	161685652	161702592	GABRA6	0.11075	0.051382	2.15543	1	1	0	0
chr5	180015303	180015397	MIR340	2.75449	1.27875	2.15405	1	1	0	0
chr12	10907926	10909562	TAS2R13	0.222929	0.103498	2.15395	5	3	125.804	55.1639
chr13	23907284	23949315	ANKRD20A19P	0.0712079	0.0330674	2.15342	4	5	43.1645	39.8386
chr12	100573661	100628288	GAS2L3	0.731949	0.339906	2.15339	9	9	153.975	67.1808
chr4	69841212	69860152	SULT1E1	0.310202	0.144081	2.15297	6	4	77.8115	21.3213
chr1	39659121	39672038	NT5C1A	0.377138	0.175266	2.15181	6	6	124.616	42.4773
chr9	136196250	136205129	LHX3	0.102315	0.0475644	2.15108	5	2	34.1093	5.99466
chr18	657584	673578	TYMS	26.1658	12.1645	2.15099	10	9	95.3938	64.816
chr5	54455601	54456384	HSPB3	0.480802	0.223534	2.15091	8	5	118.982	50.5278
chr11	68684475	68691175	GAL	0.457673	0.212832	2.1504	3	1	105.686	0
chr8	142750150	142752534	LYPD2	94.3325	43.8681	2.15037	10	9	63.2459	68.1614
chr4	88090264	88231626	ABCG2	0.974145	0.453384	2.14861	10	9	95.2314	33.1679
chr8	128049152	128049238	MIR1207	4.70524	2.19033	2.14819	2	2	98.0882	15.6905
chr1	55225641	55225723	MIR4422	3.21108	1.49554	2.1471	1	3	0	18.5522
chr22	45413691	45432422	RIBC2	0.602932	0.280863	2.14671	9	9	112.342	53.7803
chr17	74274210	74314884	DNAI2	3.77661	1.75938	2.14656	10	9	88.5979	43.1473
chr2	233671898	233773305	UGT1A9	0.115549	0.0538871	2.14428	2	1	67.184	0
chr10	45099476	45154596	RSU1P2	0.164754	0.0768726	2.14321	2	1	12.8556	0
chr1	209675325	209676390	G0S2	39.0849	18.2366	2.14321	10	9	129.724	36.6977
chr1	159961224	159979086	LINC01133	0.766108	0.357482	2.14307	8	8	128.74	52.4376
chr9	41891887	42129504	CNTNAP3B	0.0724586	0.0338193	2.14253	3	6	53.9976	60.8598
chr6	31827735	31830254	HSPA1B	12.4492	5.81089	2.1424	10	9	157.816	63.2786
chr2	153871898	154454177	GALNT13	0.065163	0.0304248	2.14177	3	2	108.357	36.0624
chr5	147234963	147401996	STK32A	0.0790557	0.0369131	2.14167	5	2	114.59	50.3352
chr6	44158811	44184402	CAPN11	0.651644	0.304392	2.1408	10	8	156.603	108.889
chr11	65014113	65040572	ARL2-SNX15	0.0939706	0.0439445	2.13839	6	1	70.9791	0
chr12	18080869	18090193	RERGL	0.252411	0.118083	2.13758	1	1	0	0
chr12	118981495	119163051	SRRM4	0.0319022	0.0149246	2.13756	3	1	55.1032	0
chr4	105552604	105682539	ARHGEF38	0.0562516	0.026319	2.1373	3	4	74.4252	42.969
chr9	133205279	133223255	OBP2B	0.293333	0.137318	2.13616	1	2	0	7.04831
chr7	103352598	103446177	SLC26A5	0.374243	0.175245	2.13555	8	8	130.637	103.498
chr14	80197525	80231054	DIO2	0.0524987	0.0245999	2.1341	2	3	86.0318	42.8077
chr6	41158506	41163186	TREM2	1.01572	0.476017	2.13379	9	9	82.3493	91.6067
chr15	40351033	40356434	PHGR1	1.12708	0.528277	2.1335	4	2	77.208	34.9355
chr22	39097203	39104067	APOBEC3H	17.7964	8.34359	2.13295	10	9	29.613	41.2862
chr21	26917912	26967758	ADAMTS5	1.37076	0.642794	2.13251	10	9	121.997	57.414
chr3	131325092	131381475	LOC339874	0.999388	0.469	2.13089	10	9	123.7	79.0163
chr5	135930297	135941996	FBXL21P	0.156373	0.0735244	2.12681	2	1	78.6308	0
chr7	20782274	20786889	SP8	0.0666084	0.0313293	2.12607	1	2	0	13.82
chr16	20451461	20487669	ACSM2A	0.192741	0.0907358	2.1242	2	1	105.072	0
chr10	87396574	87407700	FAM245A	0.23376	0.110047	2.12418	3	3	43.6164	7.33399
chr12	71938846	72032441	TPH2	0.144946	0.0682463	2.12387	2	4	79.9465	46.762
chr17	7023050	7029642	BCL6B	0.14681	0.0691361	2.12349	7	6	64.6646	63.7863
chr1	27934955	27959157	SMPDL3B	1.31676	0.62019	2.12316	10	9	121.445	58.7428
chr1	175320781	175743702	TNR	0.299577	0.141134	2.12265	7	8	214.734	56.011
chr19	11451326	11481046	ELAVL3	0.0955026	0.0449925	2.12263	4	5	56.3923	66.1025
chr9	12774994	12823060	LURAP1L	0.481568	0.226904	2.12235	9	6	112.703	62.3249
chr19	35040506	35066573	HPN	0.568406	0.267881	2.12186	10	4	102.835	31.1773
chr6	27147082	27147562	HIST1H2AH	1.17313	0.553309	2.1202	5	4	58.8542	44.9423
chr2	233307663	233347066	SAG	0.329886	0.155645	2.11947	9	9	111.688	73.6484
chr15	80554609	80562944	LOC101929586	0.106263	0.0501379	2.11942	2	2	108.203	1.89551
chr8	141433829	141507230	MROH5	0.313814	0.148075	2.1193	10	8	127.275	98.5367
chr7	30289794	30289890	MIR550A1	4.83887	2.28356	2.119	4	5	121.662	75.2134
chrX	45505388	45527239	LINC01204	0.0900605	0.0425766	2.11526	7	7	81.7038	58.5586
chr12	5560241	5948790	ANO2	0.171353	0.0810896	2.11314	9	8	143.815	77.1889
chr5	79689339	79800226	CMYA5	0.144612	0.0684383	2.11303	10	9	128.903	50.6533
chr19	35487324	35490531	KRTDAP	0.642918	0.304562	2.11096	1	2	0	8.28908
chr3	174438534	175810548	NAALADL2	0.143777	0.0681172	2.11072	5	8	148.726	69.5107
chr3	185162901	185191955	EHHADH-AS1	0.188283	0.0892435	2.10977	2	2	8.35468	10.6176
chr15	57953424	58065923	ALDH1A2	0.166571	0.078978	2.10908	6	8	153.041	63.8289
chr14	100881007	100881120	MIR431	2.38557	1.13118	2.10893	1	1	0	0
chr7	16791811	16805114	AGR2	0.290499	0.137784	2.10836	6	3	64.947	19.478
chrX	30230436	30237493	MAGEB3	0.119151	0.0565244	2.10796	1	1	0	0
chr22	24934773	24946695	TMEM211	0.822715	0.390379	2.10748	4	2	102.722	58.668
chr2	197726879	197786312	BOLL	0.162638	0.0772317	2.10585	3	4	94.6956	62.0159
chr3	71771655	71785206	PROK2	32.1124	15.2497	2.10576	10	9	110.519	58.5737
chrX	153517677	153582929	ATP2B3	0.0817773	0.0388469	2.10512	4	6	112.757	64.3521
chr4	173388148	173519238	SCRG1	0.599771	0.285336	2.10198	8	6	124.081	85.0476
chr14	76371347	76501839	ESRRB	0.197878	0.0941744	2.10119	5	8	156.033	66.9439
chr12	48995149	49001773	DDN	0.266043	0.126728	2.09933	10	9	64.9695	48.448
chrX	121047608	121049942	GLUD2	0.138168	0.0658742	2.09746	4	5	58.3709	56.6565
chr11	15966449	16476388	SOX6	0.049647	0.0236742	2.09709	6	7	79.1217	76.0593
chr15	65381484	65423072	IGDCC4	0.184028	0.0877657	2.09681	9	9	131.759	69.3252
chr11	58834065	58905840	GLYATL2	0.567723	0.270804	2.09644	7	5	77.6315	138.265
chr9	128405994	128437351	CERCAM	16.4453	7.84528	2.0962	10	9	40.8019	70.4378
chr21	46098071	46132849	COL6A2	167.058	79.7462	2.09487	10	9	48.3299	43.853
chr6	8652209	8653846	HULC	0.585445	0.279504	2.09459	5	2	87.3931	0.519681
chr19	47428017	47472050	SLC8A2	0.0830537	0.0396575	2.09427	6	5	139.733	61.6703
chr4	99202638	99219246	ADH6	0.220085	0.105109	2.09386	6	9	99.4128	116.031
chr19	28435388	28727694	LOC100420587	0.994059	0.4749	2.0932	10	9	63.9426	115.203
chr19	17250021	17264796	USHBP1	0.339055	0.161995	2.093	9	7	111.113	63.452
chr21	46286056	46314188	YBEY	49.1566	23.489	2.09275	10	9	18.3665	18.6024
chr2	27491883	27495502	FNDC4	0.153973	0.0735861	2.09242	4	3	72.7031	7.16281
chr15	25101574	25101667	SNORD116-27	2.92974	1.40024	2.09232	1	4	0	23.0271
chr21	14591392	14643107	LOC388813	0.156206	0.0746688	2.09198	4	2	35.1798	21.3814
chrX	55009055	55031064	ALAS2	1.65163	0.789526	2.09193	8	6	151.847	203.813
chr20	35558737	35607562	FER1L4	0.686772	0.328366	2.09148	10	9	99.2744	70.4962
chr7	130266863	130289798	CPA2	0.331356	0.158498	2.09059	1	2	0	42.3857
chrX	100843324	100874345	NOX1	0.154372	0.0738776	2.08956	5	5	73.5248	47.8234
chr7	103445207	103514007	LOC101927870	0.211044	0.101048	2.08856	3	4	54.5253	45.1383
chr19	51055626	51065110	KLK13	0.232111	0.111198	2.08737	2	2	82.1443	4.09876
chr9	96868900	96872228	LOC100132781	0.178716	0.0856349	2.08695	2	3	54.8677	58.8805
chr10	95194200	95228929	ACSM6	0.162184	0.077741	2.08621	3	2	85.3349	0.353283
chr10	100042308	100081885	CPN1	0.157591	0.0756937	2.08196	4	1	65.8873	0
chr1	158610498	158686715	SPTA1	0.133824	0.0642903	2.08156	10	8	165.641	84.9493
chr20	41359966	41366858	EMILIN3	0.0897254	0.0431387	2.07993	5	3	43.9386	35.7131
chr20	46021690	46060150	SLC12A5	0.208848	0.100446	2.07921	9	9	136.044	74.8466
chr14	103094202	103110562	EXOC3L4	0.321861	0.154806	2.07912	7	5	120.854	55.0222
chr5	60596912	60700166	DEPDC1B	2.36547	1.13787	2.07885	10	9	77.8981	76.4948
chr1	16057769	16073632	FAM131C	0.34376	0.165411	2.07822	5	3	94.7844	72.3193
chr10	22345445	22417610	SPAG6	0.16199	0.0779496	2.07813	10	8	60.0563	46.4943
chr17	35573657	35573753	SNORD7	4.067	1.95785	2.07728	5	8	74.8267	44.1327
chr16	89613308	89641540	DPEP1	0.396799	0.191094	2.07646	6	6	126.852	76.3653
chr12	122203681	122208952	B3GNT4	1.06927	0.51522	2.07537	9	9	116.053	124.768
chr16	57663998	57689378	ADGRG3	22.2806	10.7406	2.07443	10	9	156.873	88.793
chr22	31479385	31479488	RNU6-28P	2.18907	1.05542	2.07412	3	4	73.6893	63.1284
chr17	43800799	43833194	MPP3	1.05649	0.509435	2.07385	10	9	111.08	45.5697
chr2	239068817	239068914	MIR4440	2.74556	1.32466	2.07265	1	5	0	24.2924
chr20	45812576	45816957	UBE2C	10.466	5.05125	2.07196	10	9	114.611	69.8074
chr19	8052318	8062663	CCL25	1.06823	0.515788	2.07107	9	8	104.255	33.5373
chr19	40924265	40950660	CYP2B7P	0.664548	0.320879	2.07103	10	9	187.495	63.0567
chr15	72675782	72686215	HIGD2B	0.232679	0.112375	2.07056	3	3	80.9444	15.9534
chr3	138944224	138947140	FOXL2	0.0922425	0.0445611	2.07002	1	2	0	4.12203
chr18	32190024	32222607	MEP1B	0.230553	0.111381	2.06995	5	8	99.0203	60.154
chr19	11538717	11550323	CNN1	1.32725	0.641582	2.06871	10	8	218.257	145.379
chr14	67701886	67734451	RDH12	0.426728	0.206335	2.06814	10	8	95.754	79.0954
chr12	47709734	47725572	ENDOU	0.459762	0.222363	2.06762	7	8	98.8726	60.1561
chr17	34255277	34257203	CCL2	3.35713	1.62391	2.06731	10	8	119.817	98.9075
chr16	66754410	66801620	TERB1	0.233252	0.112938	2.06531	4	8	89.999	81.2346
chr5	128965127	129033642	SLC27A6	0.0876131	0.0424282	2.06497	3	2	73.066	1.22882
chr1	247507058	247577690	GCSAML	0.623325	0.301886	2.06477	9	9	92.2389	20.192
chr1	148482548	148483285	PPIAL4G	0.869169	0.421152	2.06379	10	7	140.017	51.354
chr2	104865497	104872595	LINC01159	0.063706	0.0308724	2.06352	5	4	95.5134	8.09621
chr8	27235323	27258865	STMN4	0.179564	0.0870573	2.06259	3	5	70.7382	56.483
chr7	48035511	48061297	C7orf57	0.533479	0.258756	2.0617	10	9	152.477	35.6441
chr5	10971840	11904067	CTNND2	0.175646	0.0852346	2.06074	10	9	153.129	74.6072
chr10	93566178	93590072	FFAR4	1.16644	0.566445	2.05924	10	9	144.446	44.0399
chr7	38685346	38687089	FAM183BP	0.666503	0.324005	2.05708	10	9	107.918	42.5725
chr12	52565819	52573825	KRT74	0.435122	0.211569	2.05664	9	7	133.851	75.1632
chr10	112634170	112634254	MIR4295	2.29171	1.11523	2.05491	2	1	67.6354	0
chr11	6234713	6245924	CNGA4	0.935638	0.455379	2.05464	10	9	169.416	72.1061
chr10	101601417	101601497	MIR3158-2	3.42703	1.66906	2.05328	2	4	36.6027	50.6884
chr11	59748812	59749581	OR10V2P	0.933458	0.454666	2.05306	2	4	16.8159	74.2247
chr15	74100314	74141826	ISLR2	0.0883443	0.0430308	2.05305	6	3	156.38	35.1119
chr16	29760804	29781648	ZG16	0.181952	0.0886848	2.05168	1	3	0	32.6182
chr11	5232829	5234628	HBD	1.17847	0.574443	2.05151	9	8	144.291	62.0884
chr14	80954989	81146302	TSHR	0.672293	0.327746	2.05126	10	9	96.9952	85.1296
chr6	170330761	170330844	MIR4644	2.80869	1.36932	2.05116	5	4	74.9296	13.7017
chr2	158968600	159232659	TANC1	0.710088	0.346345	2.05023	10	9	142.551	65.402
chr15	20531856	20541800	GOLGA6L6	0.107105	0.0522628	2.04935	1	3	0	36.3357
chr18	52340172	53535903	DCC	0.0440662	0.021525	2.04721	8	4	137.557	58.296
chr11	60699574	60715811	MS4A8	0.184883	0.090359	2.04609	1	1	0	0
chr17	44924711	44947746	KIF18B	1.60527	0.78483	2.04537	10	9	81.8533	62.4234
chr3	48620759	48621855	TMEM89	1.33013	0.650571	2.04456	8	8	69.0289	66.4158
chr19	48047843	48111383	PLA2G4C	5.11687	2.5028	2.04446	10	9	58.8713	72.4171
chr6	122471917	122726373	PKIB	2.27441	1.11264	2.04416	10	9	107.319	39.2226
chr10	101770130	101780369	FGF8	0.258766	0.126623	2.0436	7	6	46.6837	23.104
chr17	7101322	7115538	ASGR2	99.3947	48.6394	2.0435	10	9	92.3851	32.2167
chr11	125672334	125680898	ACRV1	0.403859	0.197679	2.04301	3	1	121.299	0
chr10	125032783	125032870	MIR4296	3.07653	1.50617	2.04262	3	2	63.8234	11.9564
chr21	17777404	17792509	C21orf91-OT1	1.27974	0.626572	2.04245	9	5	120.777	63.4747
chr9	27937617	29215243	LINGO2	3.26157	1.59786	2.04121	10	9	74.9589	59.3131
chr6	35118071	35141410	TCP11	0.190529	0.093367	2.04065	7	4	84.0412	73.6382
chr19	29525431	29564555	VSTM2B	2.22203	1.08943	2.03963	6	6	117.486	133.435
chr2	206175316	206218047	GPR1	0.376435	0.184579	2.03942	10	6	97.9933	123.891
chr20	33081512	33111751	BPIFB4	0.31812	0.156038	2.03874	5	3	165.903	87.2521
chr12	116559381	116576597	MAP1LC3B2	1.09055	0.535063	2.03818	10	8	110.611	94.2879
chr5	1510762	1510856	MIR6075	7.54032	3.69998	2.03794	9	7	82.4098	87.7828
chr1	108222464	108244081	NBPF4	0.160456	0.0787347	2.03793	6	4	70.0009	53.5282
chr21	36069642	36126640	LOC100133286	6.78935	3.33238	2.03739	10	9	67.1862	67.2203
chr14	19920263	19936736	OR4K1	0.291339	0.143025	2.03698	1	1	0	0
chr15	51208057	51338598	CYP19A1	0.0908338	0.0446369	2.03495	3	4	72.2598	44.6769
chr6	45197674	45197770	MIR586	2.78071	1.36768	2.03315	1	1	0	0
chr21	40010999	40847139	DSCAM	0.124612	0.0612912	2.03311	4	2	109.893	98.0385
chr8	42697376	42737407	CHRNB3	0.128973	0.0634892	2.03141	3	2	76.4554	7.97261
chr18	7567316	8406861	PTPRM	12.5434	6.17554	2.03114	10	9	37.4031	19.5528
chr9	13105296	13279713	MPDZ	0.107359	0.0528882	2.02992	6	8	178.742	73.2144
chr19	40778219	40808441	RAB4B-EGLN2	0.20111	0.0991146	2.02907	9	9	57.1166	76.7667
chr11	113269532	113273901	NCAM1-AS1	4.31674	2.12904	2.02755	9	9	80.5845	72.9423
chr3	109293788	109316589	DPPA2	0.197093	0.0972442	2.02678	2	3	77.2075	2.35515
chr2	88524619	88529585	TEX37	0.361694	0.178676	2.02431	2	1	71.7738	0
chr1	176855117	177164904	ASTN1	0.066815	0.0330077	2.02422	4	2	128.506	69.7097
chr20	3667965	3682690	ADAM33	0.584217	0.288626	2.02413	10	9	154.699	89.9412
chr13	83877205	83882393	SLITRK1	0.0504543	0.0249275	2.02404	3	1	72.4077	0
chr9	124011610	124033163	LHX2	0.173887	0.0859652	2.02276	7	5	54.3337	34.4657
chr1	20183007	20196048	UBXN10	4.83128	2.38862	2.02263	10	9	29.7296	36.345
chr4	51993640	52020311	LRRC66	0.272204	0.134588	2.0225	7	9	91.594	52.0359
chr1	248272852	248273814	OR2T33	0.565305	0.279559	2.02213	2	3	102.194	93.8582
chr3	38265807	38280030	SLC22A13	0.348805	0.172512	2.02192	6	8	132.788	76.39
chr5	37839884	37875799	GDNF-AS1	0.117816	0.0583054	2.02067	1	1	0	0
chr20	46008908	46016561	MMP9	10.5876	5.24292	2.0194	10	9	117.113	80.1477
chr1	153416524	153423225	S100A7A	0.0601684	0.0297955	2.01938	2	2	7.95785	3.29578
chr20	26208186	26208278	MIR663A	6.20941	3.07609	2.0186	6	7	84.5846	66.0635
chr6	160702193	160754054	PLG	0.361862	0.179444	2.01658	10	8	72.7063	58.5709
chr10	104339124	104455090	CFAP58	0.274933	0.136341	2.01651	10	9	64.2156	53.0299
chr19	35358106	35360491	FFAR3	0.714648	0.354528	2.01577	10	9	76.6028	79.9654
chrX	70290029	70420924	KIF4A	1.53002	0.759104	2.01556	10	9	96.1091	73.8278
chr15	41493858	41503559	ITPKA	1.14042	0.566302	2.0138	10	9	76.9827	56.9174
chr3	46370142	46376206	CCR5	46.7026	23.2031	2.01278	10	9	44.4784	30.153
chr16	71566851	71577095	TAT	0.162788	0.0808789	2.01274	7	7	73.9786	71.8784
chr3	10324023	10707962	ATP2B2	0.113876	0.0565858	2.01245	8	3	194.172	19.9314
chr15	64364994	64387687	PCLAF	12.9733	6.44775	2.01206	10	9	97.1313	69.3903
chrX	15785716	15787589	INE2	1.89094	0.939916	2.01182	8	6	67.3468	28.5005
chr7	33904911	34155872	BMPER	0.0850847	0.0423138	2.0108	6	8	166.128	71.1482
chr22	30447959	30472047	SEC14L3	0.171739	0.0854133	2.01068	3	2	82.0199	49.1268
chr18	33851100	34224957	NOL4	0.0584791	0.0291011	2.00951	4	1	100.069	0
chr2	11393981	11403077	LINC00570	0.222622	0.110787	2.00947	1	1	0	0
chr6	124908243	124963027	RNF217-AS1	0.323729	0.161121	2.00923	9	8	94.2956	61.7228
chr1	153628397	153632037	S100A1	6.28217	3.12791	2.00843	10	9	57.6422	39.6052
chr17	58541587	58544372	C17orf47	0.165872	0.0825952	2.00825	5	6	47.807	45.4437
chr13	24928755	24968469	TPTE2P1	0.0942118	0.0469174	2.00803	5	8	42.7821	132.697
chr1	89407679	89424934	GBP1P1	1.96105	0.976845	2.00754	10	9	68.6787	59.9464
chr2	112908885	112918882	IL37	0.926951	0.461872	2.00694	4	1	146.208	0
chr1	31576384	31587686	TINAGL1	0.279831	0.139455	2.00661	6	8	171.391	50.9699
chr2	168865045	168890443	SPC25	4.38533	2.1869	2.00527	10	9	102.679	61.4275
chr1	192636138	192660311	RGS13	0.70657	0.35238	2.00514	10	8	77.1923	73.3504
[truncated: 20,889 more rows]
