# Supplementary material for: The transcriptome profile of human trisomy 21 blood cells
Source: Hum Genomics. 2021 May 1;15:25. doi: 10.1186/s40246-021-00325-4 (PMC8088681; doi:10.1186/s40246-021-00325-4)
Supplement: Supplementary file 14 — Additional file 14: Supplementary Table 13. DS clinical data collected at the moment of enrollment in the study. RNA samples for RNA-seq experiments were collected from subjects A1; A2; A3; A4. RNA samples for Real-time RT-PCR experiments were collected from subjects A5; A6; A7; A8; A9; A10. [file 40246_2021_325_MOESM14_ESM.xlsx]

## Sheet: Foglio1
"The transcriptome profile of human trisomy 21 blood cells" Francesca Antonaros, Rossella Zenatelli, Giulia Guerri, Matteo Bertelli, Chiara Locatelli, Beatrice Vione, Francesca Catapano, Alice Gori, Lorenza Vitale, Maria Chiara Pelleri, Giuseppe Ramacieri, Guido Cocchi, Pierluigi Strippoli, Maria Caracausi, Allison Piovesan
Supplementary Table 13. DS clinical data collected at the moment of enrollment in the study. RNA samples for RNA-seq experiments were collected from subjects A1; A2; A3; A4. RNA samples for Real-time RT-PCR experiments were collected from subjects A5; A6; A7; A8; A9; A10.
Code	Drugs	Age at Exam yrs	Free vs Translocated	Complete vs Partial	Inheritance	In Vitro Fertilization	Natural Delivery	Weight Percentile	Hypotonia	Started Sitting at month	Started Babbling at month	Started Walking at month	Sphincter Control at month	Hearing Loss	Myopia	Obstructive Sleep Apnea	Intellectual Disability	Intellectual Disability Severity	Seizures	Hypothyroidism
A1	Eutirox 12.5 mg	11.98	Free	Complete	Isolated	Yes	Yes	AGA	Yes	60	78	72	132	No	No	No	Yes	Moderate	No	Yes
A2	Enapril	11.0247	Free	Complete	Isolated	No	Yes	AGA	N/A	12	8.5	28	36	No	No	Yes	Yes	Severe	No	No
A3	NO	11.0767	Free	Complete	Isolated	No	No	AGA	No	7	12	36	66	No	No	No	Yes	Mild	No	No
A4	NO	12.0027	Free	Complete	Isolated	Yes	N/A	SGA	N/A	8	19	18	72	No	No	Yes	Yes	Moderate	No	No
A5	NO	11.01	Free	Complete	Isolated	No	Yes	AGA	N/A	11	14.5	24	30	No	Yes	No	Yes	Mild	N/A	No
A6	NO	11.05	Free	Complete	N/A	N/A	N/A	AGA	N/A	N/A	N/A	21	48	Yes	No	Yes	Yes	Moderate	Yes	No
A7	NO	10.27	Free	Complete	Isolated	No	Yes	AGA	Yes	11	24	24	72	No	No	No	Yes	Mild	No	No
A8	NO	11	Free	Complete	N/A	No	No	AGA	Yes	6.5	24	16	36	Yes	Yes	No	Yes	Mild	No	N/A
A9	Hydroxychloroquine, Prednisone, Fluspiral	12.074	N/A	N/A	N/A	N/A	No	N/A	N/A	11	N/A	36	39	No	Yes	No	Yes	Moderate	No	No
A10	Eutirox	11.04	Free	Complete	Isolated	N/A	N/A	AGA	Yes	12	18	24	35	N/A	Yes	No	Yes	Moderate	No	Yes
Drugs=Drug therapy taken by the child. The drug was not taken before the blood draw.
Age at exam=Age of the child at the blood draw.
Free vs Traslocated, Complete vs Partial and Inheritance are related to the type of trisomy 21.
In vitro fertilization (IVF) data idicate if the child was born after her mother received IVF treatment.
Weight Percentile is a characteristic of a newborn's weight correlated to the gestational age he/she was born at (Adequate for Gestational age (AGA) or Small for Gestational Age (SGA)).
Hypotonia at birth data was obtained from the discharge letter given by the hospital where the child was born.
Sitting, Babbling, Walking and Sphincter control data are milestones of child's neurocognitive development. They can be used to monitor child neurodevelopment.
Hearing loss, Myopia and Obstructive Sleep Apnea can influence cognitive development of a child, weakening social interaction and the educational process.
Intellectual Disability Severity was clinically evaluated by the paediatrician considering skills acquired by the child at the moment of the medical examination.
Seizure data indicates if there had ever been any seizure episodes before the blood draw.
Hypothyroidism can influence cognitive state due to the role of thyroid in neurological development.
